# Supplementary material for: Genome sequencing reveals metabolic and cellular interdependence in an amoeba-kinetoplastid symbiosis
Source: Sci Rep. 2017 Sep 15;7:11688. doi: 10.1038/s41598-017-11866-x (PMC5601477; doi:10.1038/s41598-017-11866-x)
Supplement: Supplementary file 3 — Table S1.3.1 [file 41598_2017_11866_MOESM3_ESM.xls]

## Sheet: SL_RNA_vs_genome
Perkinsela sp. Scaffold	coordinates	BLAST e-evalue	Strand	expression?	note 1	note 2
scaffold688|size13860	2257..2697	0	-1	yes	Intact
scaffold688|size13860	2698..3059	0	-1	yes	Probable Intact	no SL-miniexon	5' upstream NNN might be intact SL-RNA repeats?
scaffold102|size45412	10840..11270	0	-1	yes(multipl_mapped)	Pseudogene	no SL-miniexon
scaffold102|size45412	9923..10059	8.51742e-15	-1	yes(multipl_mapped)	Pseudogene	Fragmented	5' upstream overlap with protein coding gene
scaffold102|size45412	31289..31444	1.03763e-13	1	yes	Pseudogene	Fragmented
scaffold41|size67153	44530..44960	0	-1	yes(multipl_mapped)	Pseudogene	no SL-miniexon
scaffold41|size67153	43613..43749	8.51742e-15	-1	yes(multipl_mapped)	Pseudogene	Fragmented
scaffold62|size54992	38962..39406	0	-1	yes	Pseudogene	no SL-miniexon
scaffold62|size54992	40580..40959	1.43091e-176	-1	yes(multipl_mapped)(5N endo no transcribed)	Pseudogene	no SL-miniexon	3' overlap with protein coding gene	5 upstream no transcribed
scaffold62|size54992	19469..19830	4.99438e-176	-1	yes(multipl_mapped)(5N endo no transcribed)	Pseudogene	no SL-miniexon	5' upstream no transcribed
scaffold62|size54992	6110..6491	2.12367e-174	1	yes	Pseudogene	no SL-miniexon	3' overlap with protein coding gene
scaffold62|size54992	37207..37567	1.2552e-164	1	yes(multipl_mapped)(5N endo no transcribed)	Pseudogene	no SL-miniexon
scaffold62|size54992	41229..41588	1.1756e-158	-1	yes	Pseudogene	no SL-miniexon	overlap with protein coding gene
scaffold62|size54992	14560..14894	5.72381e-74	1	yes	Pseudogene	no SL-miniexon
scaffold62|size54992	25665..25877	6.12214e-42	1	yes	Pseudogene	Fragmented
scaffold62|size54992	16968..17209	1.10691e-38	1	no	Pseudogene	Fragmented
scaffold62|size54992	48800..49005	3.86349e-38	1	yes	Pseudogene	Fragmented
scaffold62|size54992	27040..27251	1.87443e-29	1	yes	Pseudogene	Fragmented
scaffold62|size54992	29716..29864	5.37508e-11	-1	yes	Pseudogene	Fragmented
scaffold39|size68992	24711..25079	0	-1	yes(multipl_mapped)(5N endo no transcribed)	Pseudogene	no SL-miniexon
scaffold39|size68992	1969..2340	4.09964e-177	-1	yes(multipl_mapped)(6N endo no transcribed)	Pseudogene	no SL-miniexon
scaffold39|size68992	47415..47733	8.50239e-53	-1	yes	Pseudogene	no SL-miniexon, Fragmented
scaffold39|size68992	53320..53647	5.36559e-49	1	no	Pseudogene	no SL-miniexon, Fragmented
scaffold79|size50184	10008..10376	0	-1	yes(multipl_mapped)	Pseudogene	no SL-miniexon	5' unique, overlap with protein
scaffold79|size50184	33121..33307	3.38008e-83	1	yes(multipl_mapped)	Pseudogene	no SL-miniexon, Fragmented
scaffold79|size50184	7692..8025	1.99781e-73	-1	yes	Pseudogene	no SL-miniexon
scaffold79|size50184	27649..27873	4.40824e-31	-1	no	Pseudogene	Fragmented
scaffold79|size50184	9093..9326	5.37033e-30	1	yes	Pseudogene	Fragmented
scaffold79|size50184	23987..24124	1.03763e-13	1	yes	Pseudogene	Fragmented
scaffold1175|size9698	8734..9111	0	1	yes(multipl_mapped)	Pseudogene	no SL-miniexon
scaffold1175|size9698	1690..2062	9.64143e-179	1	yes(multipl_mapped)	Pseudogene	no SL-miniexon
scaffold1175|size9698	2867..3229	1.43091e-176	1	yes(multipl_mapped)	Pseudogene	no SL-miniexon
scaffold45|size64190	36359..36728	0	-1	yes(multipl_mapped)	Pseudogene	no SL-miniexon
scaffold45|size64190	36811..37183	4.99438e-176	-1	yes(multipl_mapped)	Pseudogene	no SL-miniexon
scaffold45|size64190	10720..11048	1.87112e-67	1	yes(multipl_mapped)	Pseudogene	no SL-miniexon
scaffold45|size64190	35523..35705	6.54241e-29	-1	no	Pseudogene	Fragmented
scaffold45|size64190	9192..9391	9.70979e-27	-1	yes(multipl_mapped)	Pseudogene	Fragmented
scaffold205|size29034	4280..4649	0	-1	yes(multipl_mapped)	5' truncated	no SL-miniexon
scaffold205|size29034	15768..16139	2.76231e-179	1	yes(multipl_mapped)	Pseudogene	no SL-miniexon
scaffold205|size29034	28168..28532	1.74321e-175	-1	yes(multipl_mapped)	Pseudogene	no SL-miniexon
scaffold205|size29034	28708..29034	2.59173e-135	-1	yes(multipl_mapped)	5' truncated
scaffold205|size29034	4915..5248	1.43725e-81	-1	yes	Pseudogene	no SL-miniexon
scaffold205|size29034	21937..22103	2.6055e-21	1	yes	Pseudogene	Fragmented
scaffold78|size50207	9657..10023	0	1	yes	Pseudogene	no SL-miniexon	5' unique, overlap with protein
scaffold78|size50207	46533..46899	1.74475e-156	1	no	Pseudogene	no SL-miniexon
scaffold78|size50207	23457..23758	4.39269e-107	-1	yes	Pseudogene	no SL-miniexon
scaffold78|size50207	10904..11248	1.34849e-37	1	yes	Pseudogene	Fragmented	3' overlap with protein coding gene
scaffold78|size50207	16576..16913	1.34849e-37	1	yes	Pseudogene	Fragmented	5' unique, overlap with protein
scaffold78|size50207	30073..30239	2.43813e-34	-1	yes	Pseudogene	Fragmented	3' overlap with protein coding gene
scaffold78|size50207	4952..5122	1.03672e-32	1	yes	Pseudogene	Fragmented
scaffold70|size52491	4385..4757	0	-1	yes(multipl_mapped)	Pseudogene	no SL-miniexon	within other protein gene (g2090AC)
scaffold70|size52491	40789..40909	9.70979e-27	1	yes	Pseudogene	Fragmented
scaffold3|size330379	47544..47913	0	1	yes(multipl_mapped)	Pseudogene	no SL-miniexon	5' overlap with protein
scaffold3|size330379	115011..115380	0	1	yes(multipl_mapped)	Pseudogene	no SL-miniexon	within other protein gene (g579AC)
scaffold3|size330379	80110..80477	9.64143e-179	1	yes(multipl_mapped)	Pseudogene	no SL-miniexon	5' and 3' unique, overlap with protein
scaffold3|size330379	124559..124925	4.99438e-176	1	yes(multipl_mapped)	Pseudogene	no SL-miniexon	5' overlap with protein
scaffold3|size330379	147471..147842	9.03005e-173	-1	yes(multipl_mapped)	Pseudogene	no SL-miniexon	6' overlap with protein
scaffold3|size330379	49309..49644	1.17976e-82	1	low	Pseudogene	no SL-miniexon
scaffold3|size330379	29358..29630	5.37033e-30	1	yes	Pseudogene	no SL-miniexon
scaffold3|size330379	70202..70327	1.87443e-29	-1	yes	Pseudogene	Fragmented
scaffold3|size330379	32822..33058	7.46488e-22	1	yes	Pseudogene	Fragmented
scaffold3|size330379	326150..326325	3.17415e-20	-1	low	Pseudogene	Fragmented
scaffold3|size330379	35957..36207	1.34968e-18	-1	yes	Pseudogene	Fragmented	5' overlap with protein
scaffold3|size330379	310865..310962	1.34968e-18	-1	yes	Pseudogene	Fragmented
scaffold3|size330379	96058..96210	6.99153e-16	1	yes	Pseudogene	Fragmented
scaffold686|size23159	16770..17140	0	-1	yes(multipl_mapped)	Pseudogene	no SL-miniexon
scaffold686|size23159	708..1045	5.33723e-163	-1	yes(multipl_mapped)	Pseudogene	no SL-miniexon
scaffold686|size23159	1621..1858	4.12506e-44	-1	yes(multipl_mapped)	Pseudogene	Fragmented
scaffold2128|size6173	759..1144	2.26745e-180	1	yes(multipl_mapped)	Pseudogene	no SL-miniexon
scaffold2128|size6173	4617..4940	1.34611e-75	-1	yes	Pseudogene	no SL-miniexon
scaffold2128|size6173	2387..2720	1.53591e-68	1	yes	Pseudogene	no SL-miniexon
scaffold2142|size7551	5..375	2.26745e-180	1
scaffold379|size19685	1489..1859	2.26745e-180	1
scaffold358|size20358	3679..4049	2.26745e-180	1
scaffold358|size20358	17093..17453	1.17457e-177	-1
scaffold360|size23101	8306..8677	2.26745e-180	1
scaffold360|size23101	4084..4458	1.43091e-176	-1
scaffold360|size23101	6002..6396	3.1518e-172	-1
scaffold360|size23101	22022..22396	1.10009e-171	-1
scaffold360|size23101	1214..1464	1.17768e-120	-1
scaffold360|size23101	20805..20908	1.43979e-43	-1
scaffold231|size27159	1078..1463	2.26745e-180	-1
scaffold231|size27159	26243..26614	2.27949e-66	1
scaffold1567|size8010	4487..4850	7.91416e-180	-1
scaffold575|size15252	213..580	7.91416e-180	-1
scaffold575|size15252	8572..8930	8.45745e-167	-1
scaffold575|size15252	7442..7620	9.70122e-46	-1
scaffold4077|size3455	11..376	2.76231e-179	1
scaffold15|size120587	55217..55582	2.76231e-179	-1
scaffold15|size120587	53364..53719	2.4231e-167	-1
scaffold15|size120587	117432..117762	3.86008e-57	1
scaffold15|size120587	4650..4893	1.03672e-32	1
scaffold15|size120587	4287..4469	5.37033e-30	1
scaffold15|size120587	115941..116057	3.8669e-19	1
scaffold2|size470851	154771..155144	2.76231e-179	1
scaffold2|size470851	119717..120083	2.58715e-173	1
scaffold2|size470851	83007..83369	9.03005e-173	1
scaffold2|size470851	279519..279883	3.1518e-172	-1
scaffold2|size470851	416368..416749	8.45745e-167	1
scaffold2|size470851	467243..467595	4.38107e-164	1
scaffold2|size470851	417517..417848	5.72381e-74	1
scaffold2|size470851	312007..312288	9.69266e-65	-1
scaffold2|size470851	85110..85435	6.53663e-48	1
scaffold2|size470851	302750..303013	6.53663e-48	-1
scaffold2|size470851	420655..420885	1.43979e-43	1
scaffold2|size470851	270206..270355	1.26298e-31	1
scaffold2|size470851	305115..305260	1.18289e-25	-1
scaffold2|size470851	272472..272687	1.34968e-18	-1
scaffold2|size470851	316249..316361	1.34968e-18	1
scaffold2|size470851	316495..316653	4.71085e-18	1
scaffold4877|size4794	1761..2130	9.64143e-179	-1
scaffold133|size38602	18864..19243	9.64143e-179	-1
scaffold18|size110339	19737..20110	9.64143e-179	-1
scaffold18|size110339	107656..107982	3.85667e-76	-1
scaffold18|size110339	22912..23246	2.43382e-72	1
scaffold18|size110339	105313..105477	1.3473e-56	1
scaffold18|size110339	93640..93872	1.10691e-38	1
scaffold18|size110339	97209..97471	3.6185e-32	-1
scaffold18|size110339	107002..107129	9.70979e-27	-1
scaffold4|size234899	44330..44689	9.64143e-179	1
scaffold4|size234899	29..399	2.12367e-174	-1
scaffold4|size234899	206954..207331	3.1518e-172	-1
scaffold4|size234899	137657..138013	2.26945e-161	-1
scaffold4|size234899	173146..173384	4.39657e-88	-1
scaffold4|size234899	227084..227396	1.43852e-62	-1
scaffold4|size234899	120291..120613	1.0358e-51	-1
scaffold4|size234899	178137..178422	5.36559e-49	1
scaffold4|size234899	131616..131844	1.03672e-32	1
scaffold4|size234899	136794..137020	1.03672e-32	-1
scaffold4|size234899	180801..181027	2.7819e-27	-1
scaffold4|size234899	166865..167067	2.13872e-22	-1
scaffold4|size234899	132975..133179	7.46488e-22	-1
scaffold149|size51842	2675..3038	3.36519e-178	-1
scaffold149|size51842	25922..26303	4.99438e-176	-1
scaffold149|size51842	35632..35987	1.74475e-156	-1
scaffold149|size51842	36753..36994	1.74938e-99	-1
scaffold149|size51842	31765..32102	3.60893e-89	1
scaffold149|size51842	11718..12047	1.43852e-62	1
scaffold149|size51842	27401..27633	3.17135e-39	-1
scaffold2044|size6325	2358..2726	1.17457e-177	-1
scaffold513|size16441	3477..3852	1.17457e-177	-1
scaffold233|size27112	7142..7510	1.17457e-177	-1
scaffold233|size27112	14292..14603	6.12214e-42	-1
scaffold89|size47518	15188..15557	1.17457e-177	-1
scaffold89|size47518	41129..41357	3.86008e-57	-1
scaffold30|size79243	52233..52604	1.17457e-177	1
scaffold30|size79243	54020..54236	5.73393e-36	1
scaffold727|size13420	6833..7203	4.09964e-177	1
scaffold727|size13420	4808..5173	4.99438e-176	1
scaffold727|size13420	9781..10115	4.69839e-75	1
scaffold604|size14904	3491..3859	4.09964e-177	-1
scaffold429|size18317	12293..12665	4.09964e-177	1
scaffold429|size18317	3003..3365	1.74321e-175	1
scaffold429|size18317	15565..15876	1.86452e-143	1
scaffold429|size18317	795..1028	4.11415e-101	1
scaffold429|size18317	1805..2036	2.00134e-35	1
scaffold27|size86538	75836..76205	4.09964e-177	1
scaffold27|size86538	7084..7418	6.53086e-67	-1
scaffold27|size86538	34742..35070	3.61531e-51	1
scaffold27|size86538	48940..49265	4.40435e-50	1
scaffold27|size86538	83852..84026	1.18185e-44	1
scaffold27|size86538	77940..78244	4.70669e-37	-1
scaffold27|size86538	69631..69762	2.6055e-21	-1
scaffold27|size86538	64064..64244	9.09409e-21	1
scaffold27|size86538	6692..6949	2.00311e-16	-1
scaffold27|size86538	24576..24755	1.2641e-12	1
scaffold8|size140095	2966..3326	1.43091e-176	-1
scaffold8|size140095	6270..6629	3.1518e-172	-1
scaffold8|size140095	9360..9706	1.10691e-38	1
scaffold8|size140095	10574..10753	1.53863e-30	1
scaffold8|size140095	72358..72651	3.38905e-26	1
scaffold8|size140095	10912..11061	1.75557e-23	-1
scaffold8|size140095	16178..16487	1.75557e-23	-1
scaffold8|size140095	10340..10456	1.2641e-12	1
scaffold10264|size764	1..371	4.99438e-176	-1
scaffold938|size11340	573..945	4.99438e-176	-1
scaffold938|size11340	3113..3485	4.99438e-176	-1
scaffold54|size58793	57388..57749	4.99438e-176	-1
scaffold54|size58793	670..804	4.12871e-25	-1
scaffold8345|size997	635..997	1.74321e-175	-1
scaffold160|size33742	13943..14318	6.0844e-175	1
scaffold160|size33742	11627..12006	9.03005e-173	-1
scaffold160|size33742	23468..23850	1.989e-168	-1
scaffold400|size34381	11258..11622	2.12367e-174	-1
scaffold400|size34381	8999..9358	2.58715e-173	-1
scaffold400|size34381	30171..30505	2.5986e-78	1
scaffold228|size27204	7661..8027	7.41232e-174	1
scaffold228|size27204	12524..12855	1.99604e-92	1
scaffold228|size27204	16637..16970	5.72381e-74	-1
scaffold228|size27204	11895..12102	7.45829e-41	1
scaffold175|size32135	24129..24496	7.41232e-174	1
scaffold120|size39890	15695..16063	7.41232e-174	1
scaffold120|size39890	16154..16488	4.69839e-75	1
scaffold2654|size5518	1421..1777	2.58715e-173	-1
scaffold298|size22678	12459..12819	9.03005e-173	-1
scaffold298|size22678	2393..2720	2.77699e-65	-1
scaffold298|size22678	6145..6479	7.45171e-60	1
scaffold3202|size4200	775..1146	3.1518e-172	1
scaffold3202|size4200	3919..4200	3.37114e-140	1
scaffold1393|size9177	7299..7672	3.1518e-172	-1
scaffold1393|size9177	6971..7214	7.43199e-117	-1
scaffold329|size21251	11758..12124	1.10009e-171	1
scaffold329|size21251	3224..3559	2.12554e-155	-1
scaffold329|size21251	18897..19153	1.17768e-120	1
scaffold329|size21251	14526..14862	3.16575e-77	1
scaffold329|size21251	4901..5106	1.03672e-32	1
scaffold329|size21251	20195..20320	2.28352e-28	1
scaffold49|size61768	33140..33502	1.10009e-171	1
scaffold49|size61768	3741..4071	7.45829e-41	-1
scaffold49|size61768	14140..14363	4.12871e-25	-1
scaffold109|size41803	15279..15634	3.83968e-171	-1
scaffold109|size41803	6835..7203	2.95194e-166	1
scaffold109|size41803	13357..13583	1.34849e-37	-1
scaffold6046|size2120	937..1305	1.63267e-169	-1
scaffold1237|size9386	3132..3508	1.63267e-169	1
scaffold1237|size9386	4702..4846	3.61531e-51	1
scaffold1237|size9386	4223..4458	1.34849e-37	-1
scaffold373|size19900	9884..10243	1.63267e-169	-1
scaffold373|size19900	1..274	2.95716e-128	-1
scaffold1236|size10432	3245..3610	5.69859e-169	1
scaffold1236|size10432	4409..4774	5.69859e-169	1
scaffold194|size30864	9443..9811	1.989e-168	1
scaffold1|size853862	277280..277643	1.989e-168	-1
scaffold1|size853862	3421..3792	8.45745e-167	-1
scaffold1|size853862	236201..236559	3.5962e-165	1
scaffold1|size853862	18164..18543	1.43725e-81	1
scaffold1|size853862	146241..146623	1.99781e-73	1
scaffold1|size853862	747641..747963	1.53727e-49	1
scaffold1|size853862	234247..234566	4.12506e-44	1
scaffold1|size853862	429572..429888	6.12214e-42	-1
scaffold1|size853862	274818..275049	1.10691e-38	-1
scaffold1|size853862	346527..346767	1.34849e-37	1
scaffold1|size853862	135414..135687	6.98535e-35	-1
scaffold1|size853862	801381..801597	8.5099e-34	-1
scaffold1|size853862	118696..118989	3.6185e-32	1
scaffold1|size853862	504975..505236	1.26298e-31	-1
scaffold1|size853862	108280..108512	4.40824e-31	1
scaffold1|size853862	382970..383161	1.53863e-30	-1
scaffold1|size853862	760715..760934	5.37033e-30	1
scaffold1|size853862	796124..796336	5.37033e-30	-1
scaffold1|size853862	514299..514603	6.54241e-29	1
scaffold1|size853862	393043..393365	9.70979e-27	1
scaffold1|size853862	287522..287699	5.0298e-24	-1
scaffold1|size853862	40100..40281	1.75557e-23	1
scaffold1|size853862	747074..747418	1.10789e-19	1
scaffold1|size853862	768461..768599	2.00311e-16	1
scaffold1|size853862	287697..287811	2.44028e-15	-1
scaffold2212|size6027	4649..5017	6.9423e-168	-1
scaffold1302|size9025	2140..2511	6.9423e-168	1
scaffold1302|size9025	273..628	2.76476e-160	1
scaffold48|size62094	10789..11152	6.9423e-168	-1
scaffold48|size62094	61424..61792	2.4231e-167	-1
scaffold48|size62094	2782..3064	6.09516e-137	1
scaffold48|size62094	3066..3239	1.34611e-75	1
scaffold48|size62094	11367..11605	6.12214e-42	-1
scaffold48|size62094	56511..56718	7.45829e-41	-1
scaffold48|size62094	16462..16635	1.34849e-37	-1
scaffold48|size62094	5199..5395	3.38905e-26	1
scaffold48|size62094	8489..8669	1.44106e-24	1
scaffold10|size132159	123518..123888	6.9423e-168	1
scaffold10|size132159	12057..12471	2.12554e-155	-1
scaffold10|size132159	3280..3602	7.45171e-60	1
scaffold10|size132159	112236..112412	1.18185e-44	-1
scaffold10|size132159	8420..8766	6.12214e-42	1
scaffold10|size132159	101586..101879	3.17135e-39	1
scaffold10|size132159	80530..80753	1.53863e-30	-1
scaffold10|size132159	113487..113674	3.38905e-26	-1
scaffold10|size132159	111815..112042	3.17415e-20	-1
scaffold10|size132159	101324..101427	2.00311e-16	1
scaffold2484|size5706	4331..4730	2.4231e-167	-1
scaffold2484|size5706	1..304	1.74629e-137	-1
scaffold2484|size5706	531..762	9.08606e-40	-1
scaffold2484|size5706	4869..5050	1.44106e-24	-1
scaffold7974|size1064	93..449	8.45745e-167	1
scaffold520|size16286	6522..6884	1.03033e-165	-1
scaffold520|size16286	15177..15416	6.96072e-111	1
scaffold520|size16286	5303..5640	1.17976e-82	-1
scaffold520|size16286	15417..15583	5.36086e-68	1
scaffold520|size16286	4858..5048	4.40824e-31	-1
scaffold3266|size4097	1..350	1.2552e-164	-1
scaffold55|size59347	26949..27309	1.2552e-164	-1
scaffold3838|size3581	1..314	6.50208e-162	-1
scaffold582|size15817	13286..13646	2.26945e-161	-1
scaffold582|size15817	7867..8125	8.48738e-91	1
scaffold582|size15817	10879..11050	1.43852e-62	1
scaffold6378|size1667	1..329	7.92116e-161	-1
scaffold3242|size4131	3141..3476	9.64995e-160	1
scaffold3242|size4131	1594..1799	1.03672e-32	-1
scaffold6783|size2108	1789..2108	1.43218e-157	1
scaffold9217|size873	557..873	4.9988e-157	1
scaffold7573|size1148	814..1148	4.9988e-157	1
scaffold42|size66400	3406..3766	2.12554e-155	1
scaffold5897|size2561	2232..2561	1.10106e-152	1
scaffold2983|size4842	4523..4842	4.68182e-151	1
scaffold6432|size1619	1309..1619	8.46492e-148	-1
scaffold240|size30485	16571..16874	2.95455e-147	1
scaffold240|size30485	26854..27122	4.68595e-132	-1
scaffold3150|size4313	3255..3552	4.38494e-145	-1
scaffold1806|size7154	3299..3603	1.86452e-143	-1
scaffold3931|size3528	2783..3089	4.10689e-139	-1
scaffold4231|size3383	2..287	1.43344e-138	-1
scaffold755|size13075	10511..10801	7.42543e-136	-1
scaffold755|size13075	12147..12324	1.26187e-50	-1
scaffold8930|size912	1..286	2.59173e-135	1
scaffold6341|size1711	1429..1711	9.04602e-135	1
scaffold6080|size2052	1..288	1.10203e-133	1
scaffold3086|size6595	3148..3433	1.10203e-133	-1
scaffold3086|size6595	2545..2785	2.13118e-98	-1
scaffold3086|size6595	2235..2466	3.38905e-26	-1
scaffold284|size23767	1741..2024	3.84647e-133	1
scaffold284|size23767	11085..11415	4.68595e-132	1
scaffold284|size23767	17366..17593	4.70254e-56	-1
scaffold2561|size6347	4206..4504	1.34255e-132	1
scaffold6154|size1947	1659..1947	5.70866e-131	-1
scaffold3742|size3639	1..268	1.99252e-130	1
scaffold2070|size6262	4652..4943	1.99252e-130	1
scaffold13|size125691	124571..124844	1.53185e-125	1
scaffold13|size125691	96051..96406	1.0358e-51	1
scaffold13|size125691	78959..79110	2.00134e-35	1
scaffold13|size125691	54460..54761	2.97025e-33	1
scaffold13|size125691	80308..80461	3.6185e-32	1
scaffold13|size125691	23287..23627	2.6055e-21	1
scaffold9339|size859	1..268	7.93516e-123	1
scaffold8503|size973	548..904	2.76964e-122	-1
scaffold8050|size1048	1..262	2.76964e-122	1
scaffold1918|size6700	6449..6698	9.66701e-122	1
scaffold148|size35714	34400..34654	9.66701e-122	1
scaffold148|size35714	1..137	2.6009e-59	-1
scaffold148|size35714	2934..3213	2.77945e-46	-1
scaffold148|size35714	35535..35711	6.12755e-23	-1
scaffold4366|size3332	89..390	5.00763e-119	-1
scaffold4366|size3332	1508..1746	1.63845e-93	-1
scaffold1408|size8517	1..242	1.74784e-118	-1
scaffold1706|size7565	5574..5818	2.1293e-117	-1
scaffold1706|size7565	7429..7563	2.13495e-60	-1
scaffold1640|size8502	7974..8224	7.43199e-117	1
scaffold1640|size8502	8332..8502	7.44513e-79	-1
scaffold1640|size8502	7853..7967	2.77945e-46	-1
scaffold1640|size8502	7693..7813	9.70122e-46	-1
scaffold1640|size8502	8221..8329	2.13872e-22	-1
scaffold4567|size3259	1371..1620	2.59402e-116	1
scaffold3419|size3897	2011..2246	3.16016e-115	-1
scaffold3419|size3897	960..1181	1.25853e-107	-1
scaffold73|size52610	2573..2897	3.84986e-114	1
scaffold4185|size3399	3162..3399	1.34373e-113	1
scaffold40|size68440	44523..44777	4.6901e-113	-1
scaffold63|size54760	51956..52203	8.47989e-110	1
scaffold63|size54760	3289..3627	1.53863e-30	-1
scaffold63|size54760	40045..40249	3.17415e-20	-1
scaffold63|size54760	48170..48304	1.53999e-11	1
scaffold6268|size2821	1980..2213	1.03306e-108	-1
scaffold158|size34218	26143..26373	1.86782e-105	-1
scaffold158|size34218	22031..22270	4.69424e-94	-1
scaffold158|size34218	8719..9053	1.10495e-76	1
scaffold158|size34218	13595..13929	1.10495e-76	1
scaffold586|size15104	14891..15104	6.51933e-105	1
scaffold586|size15104	13631..13858	2.43813e-34	1
scaffold9458|size844	624..844	2.27547e-104	1
scaffold9157|size880	651..880	2.77209e-103	-1
scaffold458|size17527	12709..12935	2.77209e-103	-1
scaffold4392|size3323	3110..3323	9.67555e-103	1
scaffold1669|size7702	3150..3378	4.11415e-101	-1
scaffold874|size11841	4325..4553	4.11415e-101	1
scaffold6031|size2149	1938..2149	5.01206e-100	-1
scaffold4556|size3263	1..210	1.74938e-99	-1
scaffold2123|size6182	5721..5944	7.43855e-98	-1
scaffold2123|size6182	2440..2585	5.36086e-68	-1
scaffold2123|size6182	3449..3626	3.86008e-57	-1
scaffold2123|size6182	4348..4574	4.12506e-44	-1
scaffold2571|size5609	2293..2495	2.96239e-90	1
scaffold9197|size875	114..451	1.03398e-89	-1
scaffold5287|size3041	2495..2687	6.52509e-86	1
scaffold5394|size3001	2396..2576	2.27748e-85	-1
scaffold6485|size1578	1..193	2.77454e-84	-1
scaffold33|size77040	52427..52653	2.77454e-84	-1
scaffold33|size77040	54850..55135	8.50239e-53	1
scaffold33|size77040	49216..49423	6.12214e-42	1
scaffold33|size77040	68239..68459	7.45829e-41	-1
scaffold33|size77040	57507..57710	2.6032e-40	-1
scaffold33|size77040	42566..42792	5.37033e-30	-1
scaffold33|size77040	11..114	8.51742e-15	1
scaffold33|size77040	45892..46040	2.97287e-14	1
scaffold185|size31300	13843..14017	2.13306e-79	-1
scaffold185|size31300	30411..30564	4.40046e-69	-1
scaffold185|size31300	26219..26338	5.73393e-36	1
scaffold185|size31300	2191..2457	2.43813e-34	1
scaffold185|size31300	10125..10351	1.03672e-32	1
scaffold185|size31300	29346..29516	2.13872e-22	1
scaffold3230|size4146	488..661	2.5986e-78	-1
scaffold2921|size5087	2854..3026	2.5986e-78	-1
scaffold7|size146363	88703..89038	2.5986e-78	1
scaffold7|size146363	101807..101984	1.43979e-43	1
scaffold7|size146363	60090..60324	5.02536e-43	1
scaffold7|size146363	12084..12205	5.37033e-30	1
scaffold7|size146363	102544..102672	5.0298e-24	1
scaffold7|size146363	104275..104487	1.03763e-13	-1
scaffold3077|size4469	4081..4304	3.16575e-77	-1
scaffold210|size28630	19324..19658	1.10495e-76	1
scaffold210|size28630	21183..21347	1.3473e-56	-1
scaffold210|size28630	8167..8387	7.46488e-22	1
scaffold90|size47421	5834..6168	1.10495e-76	-1
scaffold90|size47421	4182..4320	5.0298e-24	1
scaffold90|size47421	18754..18985	9.09409e-21	-1
scaffold24|size89235	73115..73446	1.10495e-76	-1
scaffold24|size89235	4590..4726	2.43813e-34	1
scaffold24|size89235	74176..74415	8.5099e-34	1
scaffold4297|size3356	3149..3356	3.85667e-76	-1
scaffold9|size134167	56427..56795	3.85667e-76	1
scaffold9|size134167	128650..128983	4.40046e-69	1
scaffold9|size134167	3185..3387	4.12871e-25	1
scaffold151|size35521	19326..19659	5.72381e-74	-1
scaffold151|size35521	14676..14986	3.17135e-39	1
scaffold151|size35521	17104..17343	3.86349e-38	1
scaffold151|size35521	16479..16710	2.13872e-22	-1
scaffold151|size35521	15695..15877	1.03763e-13	1
scaffold2696|size5473	367..530	1.99781e-73	-1
scaffold1223|size9451	570..731	1.99781e-73	1
scaffold1223|size9451	4303..4529	4.12506e-44	-1
scaffold9951|size795	49..383	2.43382e-72	-1
scaffold2262|size18710	445..780	2.43382e-72	1
scaffold2262|size18710	6162..6366	5.73393e-36	-1
scaffold105|size44803	26797..27131	2.43382e-72	1
scaffold105|size44803	38768..38975	8.51742e-15	-1
scaffold3385|size3938	1858..2192	2.96501e-71	1
scaffold3385|size3938	3050..3219	1.34968e-18	-1
scaffold76|size51174	4847..5180	4.40046e-69	1
scaffold85|size48698	322..481	5.36086e-68	1
scaffold132|size38618	7264..7592	1.87112e-67	-1
scaffold132|size38618	8921..9120	9.70979e-27	1
scaffold80|size50098	24615..24957	6.53086e-67	1
scaffold80|size50098	34623..34952	1.26187e-50	-1
scaffold80|size50098	21099..21268	5.73899e-17	-1
scaffold80|size50098	49678..49935	2.00311e-16	-1
scaffold9201|size875	1..144	2.77699e-65	-1
scaffold50|size60597	43211..43532	9.69266e-65	1
scaffold50|size60597	36756..36921	6.12214e-42	-1
scaffold50|size60597	36525..36731	1.53863e-30	-1
scaffold50|size60597	35201..35377	1.53999e-11	-1
scaffold14|size121534	39328..39659	9.69266e-65	1
scaffold14|size121534	68736..68953	4.12871e-25	-1
scaffold14|size121534	100591..100768	4.71085e-18	-1
scaffold10260|size765	1..142	3.38307e-64	1
scaffold1259|size9259	8493..8644	4.12142e-63	-1
scaffold10507|size1598	1..144	1.43852e-62	1
scaffold137|size37563	314..634	1.43852e-62	1
scaffold207|size28681	17186..17522	5.02092e-62	-1
scaffold207|size28681	27930..28083	3.16855e-58	-1
scaffold207|size28681	3002..3289	2.28352e-28	-1
scaffold207|size28681	3330..3548	7.46488e-22	1
scaffold3176|size4250	494..632	2.13495e-60	1
scaffold5919|size2446	517..694	9.07804e-59	-1
scaffold363|size20134	4348..4501	3.16855e-58	-1
scaffold363|size20134	14718..14950	1.53863e-30	-1
scaffold32|size77951	49158..49494	3.16855e-58	-1
scaffold32|size77951	74483..74819	1.26187e-50	-1
scaffold32|size77951	49697..49885	9.09409e-21	-1
scaffold10492|size748	595..748	1.3473e-56	-1
scaffold95|size46500	20443..20776	1.3473e-56	-1
scaffold22|size93259	70201..70536	1.3473e-56	-1
scaffold22|size93259	13894..14209	2.43598e-53	1
scaffold22|size93259	79216..79570	2.96763e-52	1
scaffold241|size26670	25427..25769	2.43598e-53	1
scaffold106|size43900	18521..18863	2.43598e-53	1
scaffold7451|size2094	1..134	8.50239e-53	1
scaffold2446|size5751	3713..3837	1.0358e-51	1
scaffold6116|size2001	63..392	1.53727e-49	1
scaffold3187|size4235	2297..2578	1.53727e-49	-1
scaffold6973|size1341	1..114	5.36559e-49	-1
scaffold82|size49384	34144..34482	1.87278e-48	-1
scaffold82|size49384	31101..31290	1.26298e-31	-1
scaffold82|size49384	13708..13946	4.41213e-12	-1
scaffold64|size54296	9890..10061	1.87278e-48	-1
scaffold64|size54296	11630..11861	7.45829e-41	1
scaffold34|size74636	44808..45129	2.28151e-47	1
scaffold34|size74636	25014..25136	3.38905e-26	1
scaffold34|size74636	49064..49266	6.12755e-23	1
scaffold4709|size3208	2655..2908	9.70122e-46	1
scaffold1086|size10352	4736..4962	9.70122e-46	-1
scaffold7844|size1085	982..1085	3.38606e-45	1
scaffold51|size59068	40185..40507	3.38606e-45	-1
scaffold6735|size1432	972..1209	4.12506e-44	1
scaffold21|size97484	95996..96262	1.43979e-43	-1
scaffold7696|size1121	493..593	6.12214e-42	1
scaffold57|size57461	369..705	2.13684e-41	1
scaffold57|size57461	39104..39320	1.10789e-19	1
scaffold489|size16970	2501..2659	2.6032e-40	-1
scaffold3073|size4476	3587..3687	9.08606e-40	-1
scaffold150|size35646	28704..29014	3.17135e-39	-1
scaffold150|size35646	10133..10363	4.12871e-25	1
scaffold150|size35646	27871..28102	2.13872e-22	1
scaffold71|size52120	19843..20162	1.34849e-37	1
scaffold71|size52120	10771..11095	8.5099e-34	1
scaffold71|size52120	1022..1254	1.53863e-30	-1
scaffold71|size52120	51992..52117	1.87443e-29	-1
scaffold38|size69200	41585..41814	1.34849e-37	1
scaffold3699|size3666	3377..3650	1.6428e-36	1
scaffold6007|size2221	693..869	5.73393e-36	1
scaffold7669|size1870	1630..1861	2.00134e-35	1
scaffold4773|size3185	2349..2580	2.00134e-35	1
scaffold2776|size6103	1545..1753	2.00134e-35	-1
scaffold2776|size6103	5102..5335	2.13872e-22	1
scaffold2247|size9727	331..627	2.00134e-35	1
scaffold103|size45370	40645..40781	2.43813e-34	-1
scaffold452|size17811	11752..11969	2.97287e-14	-1
scaffold1627|size7886	2014..2246	2.97025e-33	1
scaffold126|size39151	6561..6733	3.6185e-32	1
scaffold206|size28969	11780..12140	1.26298e-31	-1
scaffold206|size28969	3468..3697	4.40824e-31	1
scaffold9303|size862	396..586	4.40824e-31	1
scaffold3152|size4305	339..529	4.40824e-31	1
scaffold8746|size937	375..607	1.53863e-30	-1
scaffold144|size36083	19424..19632	7.97028e-28	1
scaffold37|size72600	60002..60327	7.97028e-28	-1
scaffold250|size26211	3..125	1.18289e-25	-1
scaffold250|size26211	1995..2236	1.44106e-24	1
scaffold6932|size1358	1..106	5.0298e-24	-1
scaffold104|size44940	33396..33575	2.13872e-22	1
scaffold26|size88622	29488..29686	2.6055e-21	-1
scaffold654|size14110	2267..2382	3.17415e-20	-1
scaffold427|size18429	7755..7949	1.10789e-19	1
scaffold190|size30347	29266..29460	1.10789e-19	1
scaffold8724|size940	187..399	3.8669e-19	1
scaffold131|size38798	15601..15742	3.8669e-19	-1
scaffold492|size16961	13955..14109	5.73899e-17	1
scaffold7417|size1188	270..399	2.97287e-14	-1
scaffold481|size17193	6017..6363	1.03763e-13	1
scaffold2680|size5492	2132..2280	3.6217e-13	-1
scaffold101|size45756	10422..10641	4.41213e-12	-1
scaffold19|size108883	20443..20707	1.2641e-12	1
scaffold135|size37748	29982..30220	4.41213e-12	-1
scaffold67|size53323	5196..5415	4.41213e-12	1

## Sheet: SL miniexon_vs_genome
BLAST query: first 61 bp of SL RNA gene
Perkinsela sp. Scaffold	coordinates	BLAST e-value	strand	expression	BLAST match region	note
scaffold10481|size748	1..55	4.78717e-23	-1	no	1-55	3`truncated
scaffold10481|size748	700..748	1.03624e-19	1	no	1-49	3`truncated
scaffold105|size44803	43669..43729	2.21155e-26	-1	no	1-60	only mini exon
scaffold110|size41601	13746..13806	1.02894e-24	-1	no	1-60	only mini exon
scaffold1225|size9442	1773..1833	2.21155e-26	1	no	1-60	only mini exon
scaffold132|size38618	8034..8094	2.21155e-26	-1	no	1-60	only mini exon	overlap with protein gene(g654PC)
scaffold137|size37563	707..767	2.21155e-26	-1	low	1-60	only mini exon
scaffold161|size34465	18132..18192	2.21155e-26	1	no	1-60	only mini exon
scaffold18|size110339	3985..4045	1.02894e-24	-1	low	1-60	only mini exon
scaffold18|size110339	4692..4752	2.21155e-26	1	no	1-60	only mini exon
scaffold1|size853862	147061..147121	2.21155e-26	-1	low	1-60	only mini exon
scaffold1|size853862	537799..537859	2.21155e-26	-1	low	1-60	only mini exon
scaffold1|size853862	630937..630997	2.21155e-26	-1	low	1-60	only mini exon
scaffold1|size853862	691393..691453	2.21155e-26	-1	no	1-60	only mini exon
scaffold1|size853862	778181..778241	2.21155e-26	1	no	1-60	only mini exon
scaffold1|size853862	838305..838365	2.21155e-26	1	low	1-60	only mini exon
scaffold207|size28681	8344..8404	2.21155e-26	1	no	1-60	only mini exon
scaffold21|size97484	96476..96536	4.78717e-23	1	no	1-60	only mini exon
scaffold2262|size18710	3400..3460	1.02894e-24	-1	no	1-60	only mini exon
scaffold2262|size18710	3560..3620	1.02894e-24	-1	low	1-60	only mini exon
scaffold2295|size5927	5484..5544	2.21155e-26	-1	no	1-60	only mini exon
scaffold22|size93259	13501..13561	2.21155e-26	1	no	1-60	only mini exon
scaffold22|size93259	70866..70926	2.21155e-26	-1	no	1-60	only mini exon
scaffold22|size93259	79943..80003	2.21155e-26	-1	no	1-60	only mini exon
scaffold250|size26211	339..399	4.78717e-23	1		1-60	only mini exon
scaffold27|size86538	16884..16944	2.21155e-26	-1		1-60	only mini exon
scaffold2|size470851	2708..2768	2.21155e-26	1		1-60	only mini exon
scaffold42|size66400	61969..62029	2.21155e-26	1		1-60	only mini exon
scaffold45|size64190	10218..10278	2.21155e-26	1		1-60	only mini exon
scaffold48|size62094	44839..44899	2.21155e-26	1		1-60	only mini exon
scaffold6268|size2821	1157..1217	1.02894e-24	-1		1-60	only mini exon
scaffold63|size54760	2709..2769	2.21155e-26	1		1-60	only mini exon
scaffold64|size54296	10391..10451	2.21155e-26	-1		1-60	only mini exon
scaffold686|size23159	77..137	2.21155e-26	1		1-60	only mini exon
scaffold688|size13860	2637..2697	2.21155e-26	-1	Yes	1-60	Intact
scaffold79|size50184	27162..27222	2.21155e-26	-1		1-60	only mini exon
