# Supplementary material for: Genome sequencing reveals metabolic and cellular interdependence in an amoeba-kinetoplastid symbiosis
Source: Sci Rep. 2017 Sep 15;7:11688. doi: 10.1038/s41598-017-11866-x (PMC5601477; doi:10.1038/s41598-017-11866-x)
Supplement: Supplementary file 4 — Table S1.3.2 [file 41598_2017_11866_MOESM4_ESM.xls]

## Sheet: Sheet1
Perkinsela sp. retrotransposon	Retrotransposon coordinates	strand	Perkinsela sp. SL RNA frag.	SL RNA frag. Coordinates	strand
scaffold1|size853862	235147..235842	1	scaffold1|size853862	234247..234566	1
scaffold1|size853862	235872..236201	1	scaffold1|size853862	236201..236559	1
scaffold1|size853862	236519..237085	1
scaffold210|size28630	20758..21105	-1	scaffold210|size28630	21183..21347	-1
scaffold21|size97484	95496..95897	-1	scaffold21|size97484	95996..96262	-1
scaffold3|size330379	327256..329811	-1	scaffold3|size330379	326150..326325	-1
scaffold3|size330379	46575..47546	1	scaffold3|size330379	47544..47913	1
scaffold2|size470851	317584..320142	-1	scaffold2|size470851	316249..316361	1
scaffold18|size110339	105555..105902	1	scaffold18|size110339	105313..105477	1
scaffold49|size61768	33574..33975	1	scaffold49|size61768	33140..33502	1
scaffold14|size121534	100886..101839	-1	scaffold14|size121534	100591..100768	-1
scaffold51|size59068	47889..49112	1	scaffold51|size59068	40185..40507	-1
scaffold79|size50184	29731..30321	-1	scaffold79|size50184	27649..27873	-1
scaffold185|size31300	8482..10035	1	scaffold185|size31300	10125..10351	-1
scaffold1175|size9698	5..1363	1	scaffold1175|size9698	1690..2062	1
scaffold148|size35714	1062..1499	-1	scaffold148|size35714	1..137	-1
scaffold63|size54760	48749..49483	-1	scaffold63|size54760	48170..48304	1
scaffold24|size89235	74425..74772	1	scaffold24|size89235	74176..74415	1
scaffold45|size64190	34821..35126	1	scaffold45|size64190	35523..35705	-1
scaffold2262|size18710	991..1476	1	scaffold2262|size18710	445..780	1
scaffold3086|size6595	1779..2096	-1	scaffold3086|size6595	2235..2466	-1
scaffold7|size146363	60382..60900	1	scaffold7|size146363	60090..60324	1
scaffold102|size45412	11794..12351	-1	scaffold102|size45412	10840..11270	-1
scaffold71|size52120	204..575	1	scaffold71|size52120	1022..1254	-1
