# Supplementary material for: Genome sequencing reveals metabolic and cellular interdependence in an amoeba-kinetoplastid symbiosis
Source: Sci Rep. 2017 Sep 15;7:11688. doi: 10.1038/s41598-017-11866-x (PMC5601477; doi:10.1038/s41598-017-11866-x)
Supplement: Supplementary file 5 — Table S1.6.1 [file 41598_2017_11866_MOESM5_ESM.xls]

## Sheet: retrieved.txt
Table S1.6.1. Organism list for phylogenomic analyses
organism	#protein_in_db	source	NCBI_taxon_id	tx_Lv1	tx_Lv2	tx_Lv3	tx_Lv4	tx_Lv5	tx_Lv6	tx_Lv7	tx_Lv8	tx_Lv9	tx_Lv10
Archaeoglobus fulgidus DSM 4304	2420	RefSeq	224325	Archaea	Euryarchaeota	Archaeoglobi	Archaeoglobales	Archaeoglobaceae	Archaeoglobus	Archaeoglobus fulgidus
Natrialba magadii ATCC 43099	4212	RefSeq	547559	Archaea	Euryarchaeota	Halobacteria	Halobacteriales	Halobacteriaceae	Natrialba	Natrialba magadii
Methanobacterium sp. AL-21	4986	RefSeq	868132	Archaea	Euryarchaeota	Methanobacteria	Methanobacteriales	Methanobacteriaceae	Methanobacterium
Methanocaldococcus jannaschii DSM 2661	1771	RefSeq	243232	Archaea	Euryarchaeota	Methanococci	Methanococcales	Methanocaldococcaceae	Methanocaldococcus	Methanocaldococcus jannaschii
Methanosarcina acetivorans C2A	4540	RefSeq	188937	Archaea	Euryarchaeota	Methanomicrobia	Methanosarcinales	Methanosarcinaceae	Methanosarcina	Methanosarcina acetivorans
Methanopyrus kandleri AV19	1687	RefSeq	190192	Archaea	Euryarchaeota	Methanopyri	Methanopyrales	Methanopyraceae	Methanopyrus	Methanopyrus kandleri
Thermococcus kodakarensis KOD1	2306	RefSeq	69014	Archaea	Euryarchaeota	Thermococci	Thermococcales	Thermococcaceae	Thermococcus	Thermococcus kodakarensis
Thermoplasmatales archaeon BRNA1	3046	RefSeq	1054217	Archaea	Euryarchaeota	Thermoplasmata	Thermoplasmatales	unclassified Thermoplasmatales
Aciduliprofundum boonei T469	1544	RefSeq	439481	Archaea	Euryarchaeota	unclassified Euryarchaeota	Aciduliprofundum	Aciduliprofundum boonei
Cenarchaeum symbiosum A	2014	RefSeq	414004	Archaea	Thaumarchaeota	Cenarchaeales	Cenarchaeaceae	Cenarchaeum	Cenarchaeum symbiosum
Candidatus Nitrosopumilus sp. AR2	2237	RefSeq	1229909	Archaea	Thaumarchaeota	Nitrosopumilales	Nitrosopumilaceae	Nitrosopumilus
Candidatus Nitrososphaera gargensis Ga9.2	3565	RefSeq	1237085	Archaea	Thaumarchaeota	Nitrososphaerales	Nitrososphaeraceae	Nitrososphaera	Candidatus Nitrososphaera gargensis
Candidatus Caldiarchaeum subterraneum	3460	RefSeq	311458	Archaea	Thaumarchaeota	unclassified Thaumarchaeota	Candidatus Caldiarchaeum
Acidimicrobium ferrooxidans DSM 10331	1964	RefSeq	525909	Bacteria	Actinobacteria	Actinobacteria	Acidimicrobidae	Acidimicrobiales	Acidimicrobineae	Acidimicrobiaceae	Acidimicrobium	Acidimicrobium ferrooxidans
Amycolatopsis mediterranei S699	18797	RefSeq	713604	Bacteria	Actinobacteria	Actinobacteria	Actinobacteridae	Actinomycetales	Pseudonocardineae	Pseudonocardiaceae	Amycolatopsis	Amycolatopsis mediterranei
Eggerthella sp. YY7918	5296	RefSeq	502558	Bacteria	Actinobacteria	Actinobacteria	Coriobacteridae	Coriobacteriales	Coriobacterineae	Coriobacteriaceae	Eggerthella
Conexibacter woesei DSM 14684	5914	RefSeq	469383	Bacteria	Actinobacteria	Actinobacteria	Rubrobacteridae	Solirubrobacterales	Conexibacteraceae	Conexibacter	Conexibacter woesei
marine actinobacterium PHSC20C1	2647	RefSeq	312284	Bacteria	Actinobacteria	Actinobacteria	unclassified Actinobacteria	unclassified Actinobacteria (miscellaneous)
Hydrogenobacter thermophilus TK-6	3762	RefSeq	608538	Bacteria	Aquificae	Aquificae	Aquificales	Aquificaceae	Hydrogenobacter	Hydrogenobacter thermophilus
Salinibacter ruber M8	3257	RefSeq	761659	Bacteria	Bacteroidetes/Chlorobi group	Bacteroidetes	Bacteroidetes Order II. Incertae sedis	Rhodothermaceae	Salinibacter	Salinibacter ruber
Bacteroides thetaiotaomicron VPI-5482	4816	RefSeq	226186	Bacteria	Bacteroidetes/Chlorobi group	Bacteroidetes	Bacteroidia	Bacteroidales	Bacteroidaceae	Bacteroides	Bacteroides thetaiotaomicron
Spirosoma linguale DSM 74	6938	RefSeq	504472	Bacteria	Bacteroidetes/Chlorobi group	Bacteroidetes	Cytophagia	Cytophagales	Cytophagaceae	Spirosoma	Spirosoma linguale
Zobellia galactanivorans	9452	RefSeq	63186	Bacteria	Bacteroidetes/Chlorobi group	Bacteroidetes	Flavobacteriia	Flavobacteriales	Flavobacteriaceae	Zobellia
Sphingobacterium sp. 21	10298	RefSeq	743722	Bacteria	Bacteroidetes/Chlorobi group	Bacteroidetes	Sphingobacteriia	Sphingobacteriales	Sphingobacteriaceae	Sphingobacterium
Candidatus Amoebophilus asiaticus 5a2	1334	RefSeq	452471	Bacteria	Bacteroidetes/Chlorobi group	Bacteroidetes	unclassified Bacteroidetes	Candidatus Amoebophilus	Candidatus Amoebophilus asiaticus
Pelodictyon phaeoclathratiforme BU-1	2707	RefSeq	324925	Bacteria	Bacteroidetes/Chlorobi group	Chlorobi	Chlorobia	Chlorobiales	Chlorobiaceae	Chlorobium/Pelodictyon group	Pelodictyon	Pelodictyon phaeoclathratiforme
Parachlamydia acanthamoebae UV-7	2782	RefSeq	765952	Bacteria	Chlamydiae/Verrucomicrobia group	Chlamydiae	Chlamydiia	Chlamydiales	Parachlamydiaceae	Parachlamydia	Parachlamydia acanthamoebae
Opitutaceae bacterium TAV1	5793	RefSeq	278956	Bacteria	Chlamydiae/Verrucomicrobia group	Verrucomicrobia	Opitutae	Opitutales	Opitutaceae	unclassified Opitutaceae
Chthoniobacter flavus	6705	RefSeq	191863	Bacteria	Chlamydiae/Verrucomicrobia group	Verrucomicrobia	Spartobacteria	Chthoniobacter
Methylacidiphilum infernorum V4	2472	RefSeq	481448	Bacteria	Chlamydiae/Verrucomicrobia group	Verrucomicrobia	unclassified Verrucomicrobia	Methylacidiphilales	Methylacidiphilaceae	Methylacidiphilum	Methylacidiphilum infernorum
Verrucomicrobiae bacterium DG1235	4884	RefSeq	382464	Bacteria	Chlamydiae/Verrucomicrobia group	Verrucomicrobia	Verrucomicrobiae	Verrucomicrobiales	unclassified Verrucomicrobiales	unclassified Verrucomicrobiales (miscellaneous)
Anaerolinea thermophila UNI-1	3166	RefSeq	926569	Bacteria	Chloroflexi	Anaerolineae	Anaerolineales	Anaerolineaceae	Anaerolinea	Anaerolinea thermophila
Caldilinea aerophila DSM 14535 = NBRC 104270	4119	RefSeq	926550	Bacteria	Chloroflexi	Caldilineae	Caldilineales	Caldilineaceae	Caldilinea	Caldilinea aerophila
Roseiflexus sp. RS-1	9004	RefSeq	357808	Bacteria	Chloroflexi	Chloroflexi	Chloroflexales	Chloroflexaceae	Roseiflexus
Dehalococcoides mccartyi 195	1580	RefSeq	243164	Bacteria	Chloroflexi	Dehalococcoidia	Dehalococcoidales	Dehalococcoidaceae	Dehalococcoides	Dehalococcoides mccartyi
Ktedonobacter racemifer	11211	RefSeq	363277	Bacteria	Chloroflexi	Ktedonobacteria	Ktedonobacterales	Ktedonobacteraceae	Ktedonobacter
Sphaerobacter thermophilus DSM 20745	3485	RefSeq	479434	Bacteria	Chloroflexi	Thermomicrobia	Sphaerobacteridae	Sphaerobacterales	Sphaerobacterineae	Sphaerobacteraceae	Sphaerobacter	Sphaerobacter thermophilus
SAR202 cluster bacterium SCGC AAA240-N13	1467	RefSeq	913328	Bacteria	Chloroflexi	unclassified Chloroflexi	SAR202 cluster
Gloeobacter violaceus PCC 7421	4430	RefSeq	251221	Bacteria	Cyanobacteria	Gloeobacteria	Gloeobacterales	Gloeobacter	Gloeobacter violaceus
Nostoc sp. PCC 7120	12025	RefSeq	103690	Bacteria	Cyanobacteria	Nostocales	Nostocaceae	Nostoc
Cyanothece sp. PCC 7822	13193	RefSeq	497965	Bacteria	Cyanobacteria	Oscillatoriophycideae	Chroococcales	Cyanothece
Microcoleus sp. PCC 7113	12837	RefSeq	1173027	Bacteria	Cyanobacteria	Oscillatoriophycideae	Oscillatoriales	Microcoleus
Chroococcidiopsis thermalis PCC 7203	5752	RefSeq	251229	Bacteria	Cyanobacteria	Pleurocapsales	Chroococcidiopsis	Chroococcidiopsis thermalis
Prochlorococcus marinus str. MIT 9303	2997	RefSeq	59922	Bacteria	Cyanobacteria	Prochlorales	Prochlorococcaceae	Prochlorococcus	Prochlorococcus marinus
Fischerella sp. PCC 9339	6573	RefSeq	1174528	Bacteria	Cyanobacteria	Stigonematales	Fischerella
Denitrovibrio acetiphilus DSM 12809	2964	RefSeq	522772	Bacteria	Deferribacteres	Deferribacteres	Deferribacterales	Deferribacteraceae	Denitrovibrio	Denitrovibrio acetiphilus
Deinococcus gobiensis I-0	4326	RefSeq	745776	Bacteria	Deinococcus-Thermus	Deinococci	Deinococcales	Deinococcaceae	Deinococcus	Deinococcus gobiensis
Bacillus thuringiensis Bt407	6402	RefSeq	527021	Bacteria	Firmicutes	Bacilli	Bacillales	Bacillaceae	Bacillus	Bacillus cereus group	Bacillus thuringiensis
Clostridium sp. KLE 1755	6900	RefSeq	1226325	Bacteria	Firmicutes	Clostridia	Clostridiales	Clostridiaceae	Clostridium
Selenomonas sputigena ATCC 35185	2255	RefSeq	546271	Bacteria	Firmicutes	Negativicutes	Selenomonadales	Veillonellaceae	Selenomonas	Selenomonas sputigena
Sebaldella termitidis ATCC 33386	4150	RefSeq	526218	Bacteria	Fusobacteria	Fusobacteriia	Fusobacteriales	Leptotrichiaceae	Sebaldella	Sebaldella termitidis
Candidatus Nitrospira defluvii	8524	RefSeq	330214	Bacteria	Nitrospirae	Nitrospira	Nitrospirales	Nitrospiraceae	Nitrospira
Phycisphaera mikurensis NBRC 102666	3282	RefSeq	1142394	Bacteria	Planctomycetes	Phycisphaerae	Phycisphaerales	Phycisphaeraceae	Phycisphaera	Phycisphaera mikurensis
Rhodopirellula baltica SH 1	7325	RefSeq	243090	Bacteria	Planctomycetes	Planctomycetia	Planctomycetales	Planctomycetaceae	Rhodopirellula	Rhodopirellula baltica
Bradyrhizobium sp. BTAi1	15055	RefSeq	288000	Bacteria	Proteobacteria	Alphaproteobacteria	Rhizobiales	Bradyrhizobiaceae	Bradyrhizobium
Burkholderia multivorans ATCC 17616	12369	RefSeq	395019	Bacteria	Proteobacteria	Betaproteobacteria	Burkholderiales	Burkholderiaceae	Burkholderia	Burkholderia cepacia complex	Burkholderia multivorans
Stigmatella aurantiaca DW4/3-1	8352	RefSeq	378806	Bacteria	Proteobacteria	delta/epsilon subdivisions	Deltaproteobacteria	Myxococcales	Cystobacterineae	Cystobacteraceae	Stigmatella	Stigmatella aurantiaca
Vibrio campbellii ATCC BAA-1116	11469	RefSeq	338187	Bacteria	Proteobacteria	Gammaproteobacteria	Vibrionales	Vibrionaceae	Vibrio	Vibrio harveyi group	Vibrio campbellii
Pseudomonas sp. ADP	146	RefSeq	47660	Bacteria	Proteobacteria	unclassified Proteobacteria	unclassified pseudomonads
Mariprofundus ferrooxydans	4886	RefSeq	314344	Bacteria	Proteobacteria	Zetaproteobacteria	Mariprofundales	Mariprofundaceae	Mariprofundus
Spirochaeta smaragdinae DSM 11293	4219	RefSeq	573413	Bacteria	Spirochaetes	Spirochaetia	Spirochaetales	Spirochaetaceae	Spirochaeta	Spirochaeta smaragdinae
Synergistes sp. 3_1_syn1	2957	RefSeq	457415	Bacteria	Synergistetes	Synergistia	Synergistales	Synergistaceae	Synergistes
Mycoplasma haemofelis str. Langford 1	1545	RefSeq	941640	Bacteria	Tenericutes	Mollicutes	Mycoplasmatales	Mycoplasmataceae	Mycoplasma	Mycoplasma haemofelis
Thermotoga maritima MSB8	5620	RefSeq	243274	Bacteria	Thermotogae	Thermotogae	Thermotogales	Thermotogaceae	Thermotoga	Thermotoga maritima
Plasmodium chabaudi chabaudi	12314	RefSeq	31271	Eukaryota	Alveolata	Apicomplexa	Aconoidasida	Haemosporida	Plasmodium	Plasmodium (Vinckeia)	Plasmodium chabaudi
Babesia equi	5329	RefSeq	5872	Eukaryota	Alveolata	Apicomplexa	Aconoidasida	Piroplasmida	Babesiidae	Babesia
Theileria parva strain Muguga	4059	RefSeq	333668	Eukaryota	Alveolata	Apicomplexa	Aconoidasida	Piroplasmida	Theileriidae	Theileria	Theileria parva
Cryptosporidium hominis TU502	3885	RefSeq	353151	Eukaryota	Alveolata	Apicomplexa	Conoidasida	Coccidia	Eucoccidiorida	Eimeriorina	Cryptosporidiidae	Cryptosporidium	Cryptosporidium hominis
Neospora caninum Liverpool	6936	RefSeq	572307	Eukaryota	Alveolata	Apicomplexa	Conoidasida	Coccidia	Eucoccidiorida	Eimeriorina	Sarcocystidae	Neospora	Neospora caninum
Toxoplasma gondii ME49	7987	RefSeq	508771	Eukaryota	Alveolata	Apicomplexa	Conoidasida	Coccidia	Eucoccidiorida	Eimeriorina	Sarcocystidae	Toxoplasma	Toxoplasma gondii
Vitrella brassicaformis CCMP3155	91632	NCBI_SRA	1169540	Eukaryota	Alveolata	Chromerida	Vitrella	Vitrella brassicaformis
Ichthyophthirius multifiliis	8097	RefSeq	5932	Eukaryota	Alveolata	Ciliophora	Intramacronucleata	Oligohymenophorea	Hymenostomatida	Ophryoglenina	Ichthyophthirius
Tetrahymena thermophila	24770	RefSeq	5911	Eukaryota	Alveolata	Ciliophora	Intramacronucleata	Oligohymenophorea	Hymenostomatida	Tetrahymenina	Tetrahymenidae	Tetrahymena
Paramecium tetraurelia strain d4-2	40041	RefSeq	412030	Eukaryota	Alveolata	Ciliophora	Intramacronucleata	Oligohymenophorea	Peniculida	Parameciidae	Paramecium	Paramecium tetraurelia
Alexandrium tamarense	52149	NCBI_SRA	2926	Eukaryota	Alveolata	Dinophyceae	Gonyaulacales	Gonyaulacaceae	Alexandrium
Lingulodinium polyedrum	148304	NCBI_SRA	160621	Eukaryota	Alveolata	Dinophyceae	Gonyaulacales	Lingulodinium
Karenia brevis	164326	NCBI_SRA	156230	Eukaryota	Alveolata	Dinophyceae	Gymnodiniales	Kareniaceae	Karenia
Symbiodinium sp. KB8	53601	NCBI_SRA	230985	Eukaryota	Alveolata	Dinophyceae	Suessiales	Symbiodiniaceae	Symbiodinium	unclassified Symbiodinium
Perkinsus marinus ATCC 50983	23654	RefSeq	423536	Eukaryota	Alveolata	Perkinsea	Perkinsida	Perkinsidae	Perkinsus	Perkinsus marinus
Entamoeba dispar SAW760	8798	RefSeq	370354	Eukaryota	Amoebozoa	Archamoebae	Entamoebidae	Entamoeba	Entamoeba dispar
Entamoeba histolytica HM-1:IMSS	8150	RefSeq	294381	Eukaryota	Amoebozoa	Archamoebae	Entamoebidae	Entamoeba	Entamoeba histolytica
Entamoeba invadens IP1	11997	RefSeq	370355	Eukaryota	Amoebozoa	Archamoebae	Entamoebidae	Entamoeba	Entamoeba invadens
Acanthamoeba castellanii str. Neff	14974	RefSeq	1257118	Eukaryota	Amoebozoa	Centramoebida	Acanthamoebidae	Acanthamoeba	Acanthamoeba castellanii
Perkinsela sp.	4111	This study		Eukaryota	Amoebozoa	Dicosea	Flabellinia	Dactylopodida	Paramoebidae	Paramoeba
Mayorella sp BSH-02190019	10394	MMETSP		Eukaryota	Amoebozoa	Flabellinea	Dactylopodida	Paramoebidae
Vannella n. sp. DIVA3 517/6/12	16925	MMETSP		Eukaryota	Amoebozoa	Flabellinea	Vannellidae
Dictyostelium discoideum AX4	13267	RefSeq	352472	Eukaryota	Amoebozoa	Mycetozoa	Dictyosteliida	Dictyostelium	Dictyostelium discoideum
Dictyostelium purpureum	12399	RefSeq	5786	Eukaryota	Amoebozoa	Mycetozoa	Dictyosteliida	Dictyostelium
Stereomyxa ramosa Chinc5	15014	MMETSP		Eukaryota	Amoebozoa	Stereomyxa
Trichosphaerium sp Am-I-7 wt	15840	MMETSP		Eukaryota	Amoebozoa	Tubulinea	Arcellinida	Arcellinida incertae sedis	Trichosidae
Filamoeba nolandi NC-AS-23-1	19578	MMETSP		Eukaryota	Amoebozoa	Tubulinea	Euamoebida	Echinamoebidae	Filamoeba
Goniomonas sp m	18049	MMETSP		Eukaryota	Cryptophyta	Cryptomonadales	Goniomonadaceae
Guillardia theta CCMP2712	24818	RefSeq	905079	Eukaryota	Cryptophyta	Pyrenomonadales	Geminigeraceae	Guillardia	Guillardia theta
Euglena gracilis	4401	NCBI_SRA	3039	Eukaryota	Euglenozoa	Euglenida	Euglenales	Euglenaceae	Euglena
Eutreptiella gymnastica NIES-381	22250	MMETSP		Eukaryota	Euglenozoa	Euglenida	Eutreptiales	Eutreptiella
Bodo saltans	18963	Genome	75058	Eukaryota	Euglenozoa	Kinetoplastida	Bodonidae	Bodo
Neobodo designis CCAP 1951/1	29005	MMETSP		Eukaryota	Euglenozoa	Kinetoplastida	Bodonidae	Neobodo
Leishmania infantum JPCM5	8150	RefSeq	435258	Eukaryota	Euglenozoa	Kinetoplastida	Trypanosomatidae	Leishmaniinae	Leishmania	Leishmania	Leishmania donovani species complex	Leishmania infantum
Leishmania braziliensis MHOM/BR/75/M2904	8160	RefSeq	420245	Eukaryota	Euglenozoa	Kinetoplastida	Trypanosomatidae	Leishmaniinae	Leishmania	Viannia	Leishmania braziliensis species complex	Leishmania braziliensis
Phytomonas sp. isolate EM1	6381	GenBank_protein	134006	Eukaryota	Euglenozoa	Kinetoplastida	Trypanosomatidae	Phytomonas	environmental samples
Trypanosoma cruzi strain CL Brener	19573	RefSeq	353153	Eukaryota	Euglenozoa	Kinetoplastida	Trypanosomatidae	Trypanosoma	Schizotrypanum	Trypanosoma cruzi
Trypanosoma brucei brucei strain 927/4 GUTat10.1	7402	RefSeq	999953	Eukaryota	Euglenozoa	Kinetoplastida	Trypanosomatidae	Trypanosoma	Trypanozoon	Trypanosoma brucei	Trypanosoma brucei brucei
Paramoeba pemaquidensis	11573	This study		Eukaryota	Euglenozoa	Kinetoplastida	unclassified Kinetoplastida
Giardia lamblia ATCC 50803	6502	RefSeq	184922	Eukaryota	Fornicata	Diplomonadida	Hexamitidae	Giardiinae	Giardia	Giardia intestinalis
Cyanophora paradoxa	32167	Genome	2762	Eukaryota	Glaucocystophyceae	Cyanophoraceae	Cyanophora
Gloeochaete wittrockiana SAG4.46.84	22308	MMETSP		Eukaryota	Glaucocystophyceae	Gloeochaetales	Gloeochaetaceae	Gloeochaete
Isochrysis aff. galbana	58144	NCBI_SRA	351440	Eukaryota	Haptophyceae	Isochrysidales	Isochrysidaceae	Isochrysis
Emiliania huxleyi CCMP1516	38545	RefSeq	280463	Eukaryota	Haptophyceae	Isochrysidales	Noelaerhabdaceae	Emiliania	Emiliania huxleyi
Pavlovales sp. CCMP2436	82124	NCBI_SRA	483367	Eukaryota	Haptophyceae	Pavlovales	unclassified Pavlovales
Naegleria gruberi	15759	RefSeq	5762	Eukaryota	Heterolobosea	Schizopyrenida	Vahlkampfiidae	Naegleria
Roombia truncata	13413	Genbank_TSA	681104	Eukaryota	Katablepharidophyta	Roombia
Monosiga brevicollis MX1	9171	RefSeq	431895	Eukaryota	Opisthokonta	Choanoflagellida	Codonosigidae	Monosiga	Monosiga brevicollis
Salpingoeca rosetta	11706	RefSeq	946362	Eukaryota	Opisthokonta	Choanoflagellida	Salpingoecidae	Salpingoeca
Batrachochytrium dendrobatidis JAM81	8700	RefSeq	684364	Eukaryota	Opisthokonta	Fungi	Chytridiomycota	Chytridiomycetes	Rhizophydiales	Rhizophydiales incertae sedis	Batrachochytrium	Batrachochytrium dendrobatidis
Aspergillus clavatus NRRL 1	9121	RefSeq	344612	Eukaryota	Opisthokonta	Fungi	Dikarya	Ascomycota	saccharomyceta	Pezizomycotina	leotiomyceta	Eurotiomycetes	Eurotiomycetidae
Neurospora crassa OR74A	9841	RefSeq	367110	Eukaryota	Opisthokonta	Fungi	Dikarya	Ascomycota	saccharomyceta	Pezizomycotina	leotiomyceta	sordariomyceta	Sordariomycetes
Laccaria bicolor S238N-H82	18215	RefSeq	486041	Eukaryota	Opisthokonta	Fungi	Dikarya	Basidiomycota	Agaricomycotina	Agaricomycetes	Agaricomycetidae	Agaricales	Tricholomataceae
Cryptococcus gattii WM276	6565	RefSeq	367775	Eukaryota	Opisthokonta	Fungi	Dikarya	Basidiomycota	Agaricomycotina	Tremellomycetes	Tremellales	Tremellaceae	Filobasidiella
Ustilago maydis 521	6522	RefSeq	237631	Eukaryota	Opisthokonta	Fungi	Dikarya	Basidiomycota	Ustilaginomycotina	Ustilaginomycetes	Ustilaginales	Ustilaginaceae	Ustilago
Branchiostoma floridae	28636	RefSeq	7739	Eukaryota	Opisthokonta	Metazoa	Eumetazoa	Bilateria	Deuterostomia	Chordata	Cephalochordata	Branchiostomidae	Branchiostoma
Rattus norvegicus	60640	RefSeq	10116	Eukaryota	Opisthokonta	Metazoa	Eumetazoa	Bilateria	Deuterostomia	Chordata	Craniata	Vertebrata	Gnathostomata
Mus musculus	78176	RefSeq	10090	Eukaryota	Opisthokonta	Metazoa	Eumetazoa	Bilateria	Deuterostomia	Chordata	Craniata	Vertebrata	Gnathostomata
Homo sapiens	71527	RefSeq	9606	Eukaryota	Opisthokonta	Metazoa	Eumetazoa	Bilateria	Deuterostomia	Chordata	Craniata	Vertebrata	Gnathostomata
Gallus gallus	32180	RefSeq	9031	Eukaryota	Opisthokonta	Metazoa	Eumetazoa	Bilateria	Deuterostomia	Chordata	Craniata	Vertebrata	Gnathostomata
Danio rerio	43149	RefSeq	7955	Eukaryota	Opisthokonta	Metazoa	Eumetazoa	Bilateria	Deuterostomia	Chordata	Craniata	Vertebrata	Gnathostomata
Ciona intestinalis	14192	RefSeq	7719	Eukaryota	Opisthokonta	Metazoa	Eumetazoa	Bilateria	Deuterostomia	Chordata	Tunicata	Ascidiacea	Enterogona
Daphnia pulex	30907	Genome	6669	Eukaryota	Opisthokonta	Metazoa	Eumetazoa	Bilateria	Protostomia	Ecdysozoa	Panarthropoda	Arthropoda	Mandibulata
Nematostella vectensis	24780	RefSeq	45351	Eukaryota	Opisthokonta	Metazoa	Eumetazoa	Cnidaria	Anthozoa	Hexacorallia	Actiniaria	Edwardsiidae	Nematostella
Trichoplax adhaerens	11540	RefSeq	10228	Eukaryota	Opisthokonta	Metazoa	Placozoa	Trichoplax
Capsaspora owczarzaki ATCC 30864	8381	RefSeq	595528	Eukaryota	Opisthokonta	Opisthokonta incertae sedis	Ichthyosporea	Capsaspora	Capsaspora owczarzaki
Trichomonas vaginalis G3	59674	RefSeq	412133	Eukaryota	Parabasalia	Trichomonadida	Trichomonadidae	Trichomonas	Trichomonas vaginalis
Phyllostaurus sp.	5054	NCBI_SRA	904407	Eukaryota	Rhizaria	Acantharea	Arthracanthida	Phyllacantha	Phyllostauridae
Astrolonche sp.	6422	NCBI_SRA	904403	Eukaryota	Rhizaria	Acantharea	Symphyacanthida	Astrolithidae
Bigelowiella natans CCMP2755	21708	Genome	753081	Eukaryota	Rhizaria	Cercozoa	Chlorarachniophyceae	Bigelowiella	Bigelowiella natans
Limnofila sp.	590	EST		Eukaryota	Rhizaria	Cercozoa	Filosa	Granofilosea	Limnofilida	Limnofila
Plasmodiophora brassicae	3158	NCBI_SRA	37360	Eukaryota	Rhizaria	Cercozoa	Plasmodiophorida	Plasmodiophoridae	Plasmodiophora
Spongospora subterranea	6220	NCBI_SRA	70186	Eukaryota	Rhizaria	Cercozoa	Plasmodiophorida	Plasmodiophoridae	Spongospora
Quinqueloculina sp.	669	EST	46092	Eukaryota	Rhizaria	Foraminifera	Miliolida	Miliolina	Miliolidae	Quinqueloculininae	Quinqueloculina
Reticulomyxa filosa	41592	GenBank_WGS	46433	Eukaryota	Rhizaria	Foraminifera	Reticulomyxidae	Reticulomyxa
Gromia sphaerica	24369	NCBI_SRA	904385	Eukaryota	Rhizaria	Gromiidae	Gromia
Corallomyxa tenera	8165	NCBI_SRA	438413	Eukaryota	Rhizaria	unclassified Rhizaria	Corallomyxa
Cyanidioschyzon merolae strain 10D	5010	RefSeq	280699	Eukaryota	Rhodophyta	Bangiophyceae	Cyanidiales	Cyanidiaceae	Cyanidioschyzon	Cyanidioschyzon merolae
Galdieria sulphuraria	7174	RefSeq	130081	Eukaryota	Rhodophyta	Bangiophyceae	Cyanidiales	Cyanidiaceae	Galdieria
Porphyridium purpureum	8355	Genome	35688	Eukaryota	Rhodophyta	Bangiophyceae	Porphyridiales	Porphyridiaceae	Porphyridium
Chondrus crispus	9836	RefSeq	2769	Eukaryota	Rhodophyta	Florideophyceae	Gigartinales	Gigartinaceae	Chondrus
Phaeodactylum tricornutum CCAP 1055/1	10408	RefSeq	556484	Eukaryota	Stramenopiles	Bacillariophyta	Bacillariophyceae	Bacillariophycidae	Naviculales	Phaeodactylaceae	Phaeodactylum	Phaeodactylum tricornutum
Thalassiosira pseudonana CCMP1335	11673	RefSeq	296543	Eukaryota	Stramenopiles	Bacillariophyta	Coscinodiscophyceae	Thalassiosirophycidae	Thalassiosirales	Thalassiosiraceae	Thalassiosira	Thalassiosira pseudonana
Blastocystis hominis	6019	GenBank_WGS	12968	Eukaryota	Stramenopiles	Blastocystis
Nannochloropsis gaditana CCMP526	3554	RefSeq	1093141	Eukaryota	Stramenopiles	Eustigmatophyceae	Eustigmatales	Monodopsidaceae	Nannochloropsis	Nannochloropsis gaditana
Phytophthora infestans T30-4	17797	RefSeq	403677	Eukaryota	Stramenopiles	Oomycetes	Peronosporales	Phytophthora	Phytophthora infestans
Aureococcus anophagefferens	11501	Genome	44056	Eukaryota	Stramenopiles	Pelagophyceae	Pelagomonadales	Aureococcus
Ectocarpus siliculosus	16881	Genome	2880	Eukaryota	Stramenopiles	PX clade	Phaeophyceae	Ectocarpales	Ectocarpaceae	Ectocarpus
Chlamydomonas reinhardtii	14489	RefSeq	3055	Eukaryota	Viridiplantae	Chlorophyta	Chlorophyceae	Chlamydomonadales	Chlamydomonadaceae	Chlamydomonas
Volvox carteri f. nagariensis	14436	RefSeq	3068	Eukaryota	Viridiplantae	Chlorophyta	Chlorophyceae	Chlamydomonadales	Volvocaceae	Volvox	Volvox carteri
Micromonas pusilla CCMP1545	10269	RefSeq	564608	Eukaryota	Viridiplantae	Chlorophyta	Mamiellophyceae	Mamiellales	Micromonas	Micromonas pusilla
Micromonas sp. RCC299	10140	RefSeq	296587	Eukaryota	Viridiplantae	Chlorophyta	Mamiellophyceae	Mamiellales	Micromonas
Ostreococcus lucimarinus CCE9901	7603	RefSeq	436017	Eukaryota	Viridiplantae	Chlorophyta	Mamiellophyceae	Mamiellales	Ostreococcus	Ostreococcus 'lucimarinus'
Ostreococcus tauri	7994	RefSeq	70448	Eukaryota	Viridiplantae	Chlorophyta	Mamiellophyceae	Mamiellales	Ostreococcus
Chlorella variabilis	9860	RefSeq	554065	Eukaryota	Viridiplantae	Chlorophyta	Trebouxiophyceae	Chlorellales	Chlorellaceae	Chlorella
Coccomyxa subellipsoidea C-169	9950	RefSeq	574566	Eukaryota	Viridiplantae	Chlorophyta	Trebouxiophyceae	Trebouxiophyceae incertae sedis	Coccomyxaceae	Coccomyxa	Coccomyxa subellipsoidea
Physcomitrella patens	35936	RefSeq	3218	Eukaryota	Viridiplantae	Streptophyta	Streptophytina	Embryophyta	Bryophyta	Bryophytina	Bryopsida	Funariidae	Funariales
Arabidopsis lyrata subsp. lyrata	32549	RefSeq	81972	Eukaryota	Viridiplantae	Streptophyta	Streptophytina	Embryophyta	Tracheophyta	Euphyllophyta	Spermatophyta	Magnoliophyta	Mesangiospermae
Oryza sativa Japonica Group	28555	RefSeq	39947	Eukaryota	Viridiplantae	Streptophyta	Streptophytina	Embryophyta	Tracheophyta	Euphyllophyta	Spermatophyta	Magnoliophyta	Mesangiospermae
Vitis vinifera	23875	RefSeq	29760	Eukaryota	Viridiplantae	Streptophyta	Streptophytina	Embryophyta	Tracheophyta	Euphyllophyta	Spermatophyta	Magnoliophyta	Mesangiospermae
Brachypodium distachyon	24686	RefSeq	15368	Eukaryota	Viridiplantae	Streptophyta	Streptophytina	Embryophyta	Tracheophyta	Euphyllophyta	Spermatophyta	Magnoliophyta	Mesangiospermae
Zea mays	22380	RefSeq	4577	Eukaryota	Viridiplantae	Streptophyta	Streptophytina	Embryophyta	Tracheophyta	Euphyllophyta	Spermatophyta	Magnoliophyta	Mesangiospermae
Ricinus communis	31344	RefSeq	3988	Eukaryota	Viridiplantae	Streptophyta	Streptophytina	Embryophyta	Tracheophyta	Euphyllophyta	Spermatophyta	Magnoliophyta	Mesangiospermae
Medicago truncatula	46092	RefSeq	3880	Eukaryota	Viridiplantae	Streptophyta	Streptophytina	Embryophyta	Tracheophyta	Euphyllophyta	Spermatophyta	Magnoliophyta	Mesangiospermae
Glycine max	65812	RefSeq	3847	Eukaryota	Viridiplantae	Streptophyta	Streptophytina	Embryophyta	Tracheophyta	Euphyllophyta	Spermatophyta	Magnoliophyta	Mesangiospermae
Populus trichocarpa	62050	RefSeq	3694	Eukaryota	Viridiplantae	Streptophyta	Streptophytina	Embryophyta	Tracheophyta	Euphyllophyta	Spermatophyta	Magnoliophyta	Mesangiospermae
Selaginella moellendorffii	34817	RefSeq	88036	Eukaryota	Viridiplantae	Streptophyta	Streptophytina	Embryophyta	Tracheophyta	Lycopodiophyta	Isoetopsida	Selaginellales	Selaginellaceae
