# Supplementary material for: Genome sequencing reveals metabolic and cellular interdependence in an amoeba-kinetoplastid symbiosis
Source: Sci Rep. 2017 Sep 15;7:11688. doi: 10.1038/s41598-017-11866-x (PMC5601477; doi:10.1038/s41598-017-11866-x)
Supplement: Supplementary file 6 — Table S1.6.2 [file 41598_2017_11866_MOESM6_ESM.xls]

## Sheet: Sheet1
Table S1.6.2. Treetrimmer settings
	Taxonomic categories to be pruned	Number of OTUs to be retained in each branch
Alveolata	Apicomplexa	2
Alveolata	Ciliophora	1
Alveolata	Dinophyceae	2
Alveolata	Vitrella brassicaformis CCMP3155	1
Alveolata	Perkinsus marinus ATCC 50983	1
Amoebozoa	Entamoeba	2
Amoebozoa	Dictyostelium	1
Amoebozoa	Acanthamoeba castellanii str. Neff	1
Amoebozoa	Mayorella sp BSH-02190019	1
Amoebozoa	Vannella n. sp. DIVA3 517/6/12	1
Amoebozoa	Stereomyxa ramosa Chinc5	1
Amoebozoa	Trichosphaerium sp Am-I-7 wt	1
Amoebozoa	Filamoeba nolandi NC-AS-23-1	1
Amoebozoa	Paramoeba pemaquidensis	1000
Cryptophyta	Goniomonas sp m	1
Cryptophyta	Guillardia theta CCMP2712	1
Euglenozoa	Leishmaniinae	2
Euglenozoa	Euglena gracilis	1
Euglenozoa	Eutreptiella gymnastica NIES-381	1
Euglenozoa	Bodo saltans	1
Euglenozoa	Neobodo designis CCAP 1951/1	1
Euglenozoa	Phytomonas sp. isolate EM1	1
Euglenozoa	Trypanosoma brucei brucei strain 927/4 GUTat10.1	1
Euglenozoa	Trypanosoma cruzi strain CL Brener	1
Euglenozoa	Diplonema papillatum	1
Euglenozoa	Perkinsela sp.	1000
Fornicata	Giardia lamblia ATCC 50803	1
Glaucocystophyceae	Glaucocystophyceae	1
Haptophyceae	Isochrysis aff. galbana	1
Haptophyceae	Emiliania huxleyi CCMP1516	1
Haptophyceae	Pavlovales sp. CCMP2436	1
Heterolobosea	Naegleria gruberi	1
Katablepharidophyta	Roombia truncata	1
Opisthokonta	Fungi	2
Opisthokonta	Metazoa	2
Opisthokonta	Monosiga brevicollis MX1	1
Opisthokonta	Salpingoeca rosetta	1
Parabasalia	Trichomonas vaginalis G3	1
Rhizaria	Phyllostaurus sp.	1
Rhizaria	Astrolonche sp.	1
Rhizaria	Bigelowiella natans CCMP2755	1
Rhizaria	Limnofila sp. "Gymnophrys"	1
Rhizaria	Plasmodiophora brassicae	1
Rhizaria	Spongospora subterranea	1
Rhizaria	Quinqueloculina sp.	1
Rhizaria	Reticulomyxa filosa	1
Rhizaria	Gromia sphaerica	1
Rhizaria	Corallomyxa tenera	1
Rhodophyta	Rhodophyta	2
Stramenopiles	Bacillariophyta	1
Stramenopiles	Blastocystis hominis	1
Stramenopiles	Nannochloropsis gaditana CCMP526	1
Stramenopiles	Phytophthora infestans T30-4	1
Stramenopiles	Aureococcus anophagefferens	1
Stramenopiles	Ectocarpus siliculosus	1
Viridiplantae	Streptophyta	1
Viridiplantae	Chlorophyceae	1
Viridiplantae	Mamiellophyceae	1
Viridiplantae	Trebouxiophyceae	1
Archaea	Euryarchaeota	1
Archaea	Thaumarchaeota	1
Bacteria	Bacteria	2
