# Supplementary material for: Genome sequencing reveals metabolic and cellular interdependence in an amoeba-kinetoplastid symbiosis
Source: Sci Rep. 2017 Sep 15;7:11688. doi: 10.1038/s41598-017-11866-x (PMC5601477; doi:10.1038/s41598-017-11866-x)
Supplement: Supplementary file 7 — Table S1.6.3 [file 41598_2017_11866_MOESM7_ESM.xls]

## Sheet: Sheet1
Table S1.6.3 Endosymbiotic gene transfer candidates
Phylogenetic tree ID	P. pemaquidensis query protein ID	Sequence	P. pemaquidensis scaffold	Predicted direction of gene transfer	Putative function	Gene expressed? (RNA-seq)	targetP (Reliability class)	Predotar	iPSORT	MT carrier signatures?	TargetP	SignalP4.1	SignalP3.0	Predotar	PredSL	WoLF PSORT	PSORTII	TMHMM
8307 (Fig. S1.6.1a)	NPAc7281A	MASSPVGIDPFITELWDSSIIPTLCEYIKIPNLSPDFDADCLTNGHMEAAFALIKTWVEEHLPVGAKVVLHEEPGKRTPFLHVDIAPFKGGKGHSLLYQHLDKQPWMRPWADGLDPTTPVIRGDKLYGRGGADDGYGIFASITAILDVQRRGLPHGHLSVVVEGAEESCRPCVPALVEHKGVPNPEPDLEYWIEKLKPQFGPIDLVICLDSGAATYDTMWLTDALRGVGAVKVEVEVGKESIHSGLGGGVVPDPVRILRILLERIEDTATGAMKVKALNVDIPDSVIKNLAPFKEIPNKQHMQQFTFLDGAHPGSTDNVELMLKSTWKPSVTVIGFDGCPSCAEGGNVIRPSSAMKLSVRIPPMADPMAAEKELKEILEADPPYGCKVTVTTDGFCAGW…	scaffold2993	Endosymbiont to host	Peptidase M20 protein	Yes	-	-	-	-	-	-	- / -	-	-	cyto/cysk	cytoplasmic	-
4149 (Fig. S1.6.1b)	NPAc3631A	MGDKKGNQFVRDLCLGGAIGAVSKTVMSPVERVKILMQTMDSNPAVISGEVKPYASIADCFKRVGAEQGVAAFWRGNFVNCLRYAPQQGSALAFNDFFKSVFPKKDKDTEFMMYFFNNLMAGGMGGATAMVICYPMDFARTRLASDLQAGKGQFNGIWDCLSKTVKQQGLAGLYRGTAVSIAGAFVYRAGQLGLYGTIMGLNPYAKDKGVLGFCSAVVIATAARTAVLPFNYPFDTVRRRLMLESEKAPADRMYKNGIHCAGQVMKNEGFAGMYKGLFPEIFRGFGGVMVIVLYERIKNYLN*	scaffold769	Endosymbiont to host	Mitochondrial ADP/ATP translocase	Yes	-	-	-	Yes	-	-	- / -	-	-	cyto	cytoplasmic	2
7855 (Fig. S1.6.1c)	NPAc6887A / NPAc7727A (duplicate genes)	MATKYDAPYFGKAALGGGICCSVTHAIVCPVDVVKTRMQLNPAKYNAGMMHAAKMVVAEGGVGALSLGLGPTVAGYFVQGCFKFGGFEFFKINAAQMMGEEAAWKYRTGICLGAGACAEFIADIFLSPLEATRIRLVSDPQYAPGLISAFPKIIREDGVLKGFYSGFAPICSKQVPYTMTKFAVQGKAAEAIRAATGLKEETMSEGKKMAVALSSGTIAGVAAAIASHPADTLLSKINKSPTAGGTGSVISRLVNLAKETGFKNLCLTGLGARCIMIGALSAGQFGIFDIVMAVTGAKKFHFTAPTKE*	scaffold2510 / scaffold3356	Endosymbiont to host	Mitochondrial carrier protein	Yes / Yes	- / -	- / -	- / -	Yes / Yes	-	-	- / +	-	secreted	plas	ER	2
		MVTKYDSTYYIKAAVAGGLCCSVTHGAVCPVDVVKTRMQLNPAKYNAGMVHAAKMVVAEGGVGALSLGLGPTVAGYFVQGWFKFGGVEFFKINSAQMMGEESAWKYRTGIYLGSAACAEFIADIFLCPLEATRIRLVSNPEYAPGLISAFPKIIREDGVLKGFYSGFGPILFKQVPYTMAKFAVQGKAAEAIRAATGLKEETMSEGKKMAVALSSGTIAGVAAAIISHPADTLLSKINKSPTAGGTGSIISRLGNLAKETGFKNLCLTGLGARCIMIGSLTAGQFGIFDIVMSMTGAKKFHFTAPSEE*									-	-	- / +	-	secreted	ER_mito	cytoplasmic	1
8442 (Fig. S1.6.1d)	NPAc7401A	MAEKQRDDLLIFYGSHTGTARSYARMLGTYALSHGFEPVVCCMNDGIALLKELESDKKKIPRAVLFVVSTWGFGEFPTNAIAFSKELKSGSLPVLASIPFAVLGLGNSLSEKYNVAAKTLDAGLLAMGAKSFLPLSLSCDQQPNGHDDKFRAWKADIWAALGCSTMGALSSTYDLRPSSTDNAKKTKHNPGGGFEWCQLEANELLTPKSYIPISSLATVTIPLETQKKMLGGRHATSSTCLLEIIPFPSDTLVNRALARLKVSGDDAFTIVPLSKNPTHIDYTTLFAKDILRELIDISSIPTRSFLDALASIATEADDKKKLLTLADDLGAQSEYAKLTRGVFSIVDLLEMFPTLSISLDQLLTHAPHNHQRTFSIANSIEESAPTSKIQICYSVPHRT…	scaffold3069	Endosymbiont to host	Hybrid cluster protein (hydroxylamine reductase)	Yes	-	-	-	-	-	-	- / -	-	-	cyto	cytoplasmic	-
10509 (Fig. S1.6.1e)	NPAc9246Abruce_1	YVEGYNYLDTGKKVMSLSRGKTFFTFACQSGKTLSERELDHVDSIVNLSGFRDELADNGIESVNIRNREEAALYTVAIVKNAYMLPHTKLEDFTPELLCSQEYLHGCMPGPPKIWKEVPDNTHFRITKTIIPWVFNMTIQFKVSVLDPKTFAFL*	scaffold7608	Endosymbiont to host	Mitochondrial aspartate aminotransferase	Yes	-	n/d (no initiator M)	-	-	no Met	no Met	no Met	no Met	no Met	no Met	no Met	no Met
2330 (Fig. S1.6.1f)	NPAc2055A	MTEQQPCLRPFSHRGLSFKNRLGLSPLTRGRAGAGHSDVFGEVGLAPSPISLTGEVTAANHEKKPHQTPIEMTQDDINTTIADYKAAARNAIAAGFDGVQIHSANGYLIDTFLQSCSNKRQDKYGGTLEKRLQFLKEVLEAVVSEVGPERTWIRFSPNGSFQEMGGEDNLETFDAAIQLAASFKIGCVEVMDGVAFGFHQKTEVYTLERVRKNVLKGNSDPENPTAVMGNCGHDQKSANKEIGEGNADLISIGRPYISNPDLPERFRDGIELAPIAEYGDWWTAEGASGYTSFPRAT*	scaffold330	Unclear	Alkene reductase-like protein (weak)	Yes	Mitochondrial (3)	-	Mitochondrial	-	M (3)	-	- / -	-	-	mito	cytoplasmic	-
11325 (Fig. S1.6.1g)	NPAc9974A	MHGHLLRQTSTQSLGKPGATRYYWDPPGWHRVSARAFVIHHCCGIPASVAAKKQKLSPQSARMRAVRAINLIALLLRAGDVHPNPGPSLHVAQFNVLGFSPGKKISLLHKAKMLALDVVLLQELHVTEDEASRLAIPGFHCFA	scaffold7813	Unclear	Retrotransposon hotspot-like protein (weak)	Yes	Mitochondrial (3)	-	-	-	M (3)	-	- / -	-	-	mito	mitochondrial	-
11133 (Fig. S1.6.1h)	NPAc9801A	MRLVHMNNQKSREHAHTCRKARAIFKLRYKKKSVEWDNMFDRPSASLREYESREKQFRRLAANSIRTANSIRKICLSENHFSGTIDLGNLEPVSIDLYRTVPEEYIPSSFTGLPLARTRLWGAIYWRFWFMNALSDTIQLADLPGKMEVLSLAKNKLVGSLDLNRLPAADTSPWWVGPVPQFWGKPRTFSNPSSSFCHGADPIDGHRKVVGQDQYPALGEVRETAKLLPRGQSPWWRDE	scaffold7316	Unclear	No significant annotation	Yes	Mitochondrial (4)	-	-	-	M (4)	-	- / -	-	-	nucl	nuclear/mitochondrial	-
