# Supplementary material for: Genome sequencing reveals metabolic and cellular interdependence in an amoeba-kinetoplastid symbiosis
Source: Sci Rep. 2017 Sep 15;7:11688. doi: 10.1038/s41598-017-11866-x (PMC5601477; doi:10.1038/s41598-017-11866-x)
Supplement: Supplementary file 9 — Table S2.1.1 [file 41598_2017_11866_MOESM9_ESM.xls]

## Sheet: Perkinsela sp. genome analysis
Name	brucei accession	Present in Perkinsela?	Present in Bodo saltans?					Name	brucei accession	Present in Perkinsela?	Present in Bodo saltans?				Name	brucei accession	Present in Perkinsela?	Present in Bodo saltans?
Tubulins								Others							Kinetochore	brucei accession
Alpha tubulin	Tb927.1.2340	c3030AC c3057AC c2507AC c3063AC c3058AC	BS18440 BS86625 BS68495 BS70580 BS40435 BS59705 BS93820 BS18445 BS86345					CAP5.5 (cytoskeletal mt associated)	Tb927.4.3950	no	BS19495 BS24410				KKT1	Tb927.10.6330	no	BS71780
beta tubulin	Tb927.1.2330	c3030AC c3057AC c2507AC c3063AC c3058AC	BS18440 BS86625 BS68495 BS70580 BS40435 BS59705 BS93820 BS18445 BS86345					CAP51 (cytoskeletal mt associated)	Tb927.7.2640	no	BS56790				KKT11	Tb927.7.2110	no	BS26590
gamma tubulin	Tb927.3.910	c444AC	BS85470					CAP51V (cytoskeletal mt associated)	Tb927.7.2650	no	BS56790				KKT12	Tb927.8.1680	no	BS37635
epsilon tubulin	Tb927.10.1140	no	BS17995					Bilbo1 (flagellar pocket collar)	Tb927.11.12150	no	BS44730 BS17590				KKT14	Tb927.10.7240	no	BS67465
detla tubulin	Tb927.11.10930	no	BS20805					PFR1	Tb927.3.4290	no	BS40365 BS77265				KKT16 Tb927.11.1000	Tb927.11.1000	no	no
zeta tubulin	Tb927.1.1150	no	BS82620					XMAP215 (tip of cell body)	Tb927.6.3090	c1375AC	BS48195				KKT3	Tb927.9.10920	no	BS05255
															KKT5	Tb927.7.4850	no	BS78350
								TAC							KKT6	Tb927.6.1210	no	BS31505
Basal body / transition zone (TZ)								p166	Tb927.11.3290	no	no				KKT7 Tb927.11.1030	Tb927.11.1030	no	BS46505
SAS6	Tb927.9.10550	no	BS16425					p197	Tb927.10.15750	no	BS28545 BS23720 BS46715 BS28550				KKT8	Tb927.4.5110	no	BS23830
SAS6-L	Tb927.10.7920	no	BS54855					TAC40	Tb927.4.1610	no	BS82500				KKT9	Tb927.8.1150	no	BS91660
basal body componentML protein (TBBC)	Tb927.8.6070	no	BS33415					TAC102	Tb927.7.2390	no	no				KKT10 Tb927.11.12410	Tb927.11.12410	c1562AC	BS75415 BS75425 BS75410 BS75750
SAS4	Tb927.11.3300	no	BS57365												KKT13	Tb927.7.4860	c1677AC	BS78345
FTZC (TZ)	Tb927.10.8590	no	BS47280					kDNA replication							KKT15	Tb927.6.3760	c993AC	BS89620
MKS6 (TZ)	Tb927.9.4640	no	BS09425					DNA topoisomerase II putative (TOP2)	Tb927.11.11540	c1942AC newgoro1-3854_38 c2300AC c398AC c1027AC	BS04550 BS28010				KKT17	Tb927.3.2330	c2907AC c2413AC c1380AC	BS26765 BS79390
MKS1	Tb927.8.3430	no	BS61630 BS61620					DNA topoisomerase II putative	Tb927.11.11550	c1942AC newgoro1-3854_38 c2300AC c398AC c1027AC	BS04550 BS28010				KKT18 Tb927.9.3800	Tb927.9.3800	c2907AC c2413AC c1380AC	BS26765 BS79390
MKS1-R1	Tb927.11.380	no	BS22515					DNA topoisomerase ii (TOP2 published as kDNA replication)	Tb927.9.5590	c1942AC newgoro1-3854_38 c2300AC c398AC c1027AC	BS04550 BS28010				KKT19 Tb927.11.12420	Tb927.11.12420	c1562AC	BS75415 BS75425 BS75410 BS75750
MKS1-R2	Tb927.10.14440	no	BS02600 BS02585												KKT2 Tb927.11.10520	Tb927.11.10520	c204AC c1952AC	BS50690
tectonic	Tb927.11.9820	no	BS06375												KKT4	Tb927.8.3680	c430AC	BS42920
BBS5	Tb927.1.4140	no	BS15145
BBS4	Tb927.10.6830	no	no					Endocytosis
BBS9	Tb927.11.14470	no	BS13285					clathrin heavy chain	Tb927.10.6050	c1200AC	BS71965				Nuclear pore complex
BBS7	Tb927.3.3640	no	BS81275					SNARE	32 SNAREs and SNARE related proteins	most present	most present				Nup109	Tb927.11.15990	no	BS67610
BBS2	Tb927.6.2020	no	BS27170												Nup110 TbMlp-1	Tb927.11.330	no	BS22540 BS22545
BBS1	Tb927.9.10670	no	BS79295												Nup132	Tb927.7.2300	no	BS74200
															Nup144	Tb927.10.8170	no	BS38080
Centrins								Golgi							Nup181	Tb927.10.8910	no	no
Tbcentrin 1 (bb)	Tb927.4.2260	no	BS56850					sec34	Tb927.10.6160	no	BS71895				Nup225	Tb927.4.2880	no	BS86175 BS82020
Tbcentrin 2 (bb and bilobe))	Tb927.8.1080	no	BS91725					GRIP70	Tb927.11.7200	no	BS46965 BS46865				Nup53a	Tb927.11.15560	no	BS63125
Tbcentrin 4 (bb and bilobe)	Tb927.7.3410	c1663AC	BS37965												Nup53b	Tb927.3.3540	no	BS64090
TbCentrin3 (flagellum)	Tb927.10.8710	no	BS52330												Nup64	Tb927.4.4310	no	BS49180 BS05435
Tbcentrin5	Tb927.11.13900	no	BS44265					Lysosome							Nup75	Tb927.8.8050	no	BS49180 BS05435
								Golgi/lysosome glycoprotein 1 (tGLP1)	Tb927.8.1870	no	BS80255 BS78520 BS01715 BS78515 BS78525				Nup82	Tb927.9.14240	no	BS88380
Dynein arms								lysosomal alpha-mannosidase precursor	Tb927.10.2570	no	BS47140				Nup89	Tb927.11.2950	no	BS92185
OAD__	Tb927.3.930	no	BS80525 BS04460 BS94400 BS09795 BS63440 BS82995 BS79470 BS72740 BS40590 BS22705 BS49080 BS47580 BS02045 BS91085 BS43995c BS47575 BS09875 BS52975 BS02040 BS63445 BS09725					p67	Tb927.5.1810	no	BS25380 BS12330 BS73320 BS21225 BS46190 BS56600 BS25390 BS25325 BS51335 BS73185 BS73180 BS47310				Nup92 TbMlp-2	Tb927.9.1340	no	BS53905
OAD-_	Tb927.11.3250	no	BS80525 BS04460 BS94400 BS09795 BS63440 BS82995 BS79470 BS72740 BS40590 BS22705 BS49080 BS47580 BS02045 BS91085 BS43995c BS47575 BS09875 BS52975 BS02040 BS63445 BS09725					TbMLP	Tb927.7.950	no	BS52605				Nup93	Tb927.10.7060	no	BS42700
TbLC1 (dynein light chain 1 outer dynein arm)	Tb927.11.5680	no	BS32040												Nup98	Tb927.3.3180	no	no
TbLC2 (dynein light chain 2 outer dynein arm)	Tb927.11.7740	no	BS59360					ESCRT complex	accession	perkinsela	bodo				Nup155	Tb927.10.8170	no	BS38080
								TbVps4 vacuolar protein sorting-associated protein 4 putative (VPS4)	Tb927.3.3280	c1283AC	BS59045 BS53500				Nup1	Tb927.2.4230	no	no
IAD_1alpha	Tb927.4.870	no	BS80525 BS04460 BS94400 BS09795 BS63440 BS82995 BS79470 BS72740 BS40590 BS22705 BS49080 BS47580 BS02045 BS91085 BS43995c BS47575 BS09875 BS52975 BS02040 BS63445 BS09725					vacuolar protein sorting-associated protein 45 putative (VPS45)	Tb927.10.6780	c874AC	BS30870				Nup140	Tb927.11.11090	c1907AC	no
IAD_1beta	Tb927.8.3250	no	BS80525 BS04460 BS94400 BS09795 BS63440 BS82995 BS79470 BS72740 BS40590 BS22705 BS49080 BS47580 BS02045 BS91085 BS43995c BS47575 BS09875 BS52975 BS02040 BS63445 BS09725					vacuolar assembly protein vps41 putative	Tb927.6.2770	no	BS70910				Nup149	Tb927.11.11080	c2278AC	BS42345 BS04390
IAD-3	Tb927.2.5270	no	BS80525 BS04460 BS94400 BS09795 BS63440 BS82995 BS79470 BS72740 BS40590 BS22705 BS49080 BS47580 BS02045 BS91085 BS43995c BS47575 BS09875 BS52975 BS02040 BS63445 BS09725					TbVps23	Tb927.11.14230	no	BS45100				Nup158	Tb927.11.980	c5411Pgoro_1	BS55685 BS46415 BS55690
IAD-4	Tb927.10.5350	no	BS80525 BS04460 BS94400 BS09795 BS63440 BS82995 BS79470 BS72740 BS40590 BS22705 BS49080 BS47580 BS02045 BS91085 BS43995c BS47575 BS09875 BS52975 BS02040 BS63445 BS09725					vacuolar sorting-associated protein-like	Tb927.11.10740	no	BS73865c				Nup48	Tb927.11.4540	c1445AC	BS17150
IAD-4	Tb927.11.8160	no	BS80525 BS04460 BS94400 BS09795 BS63440 BS82995 BS79470 BS72740 BS40590 BS22705 BS49080 BS47580 BS02045 BS91085 BS43995c BS47575 BS09875 BS52975 BS02040 BS63445 BS09725					class-E vacuolar protein-sorting protein 24 (Vps24p) putativeSNF7-like protein	Tb927.11.10000	no	BS23540				Nup62	Tb927.4.5200	c385AC	BS43720
IAD-5	Tb927.11.11220	no	BS80525 BS04460 BS94400 BS09795 BS63440 BS82995 BS79470 BS72740 BS40590 BS22705 BS49080 BS47580 BS02045 BS91085 BS43995c BS47575 BS09875 BS52975 BS02040 BS63445 BS09725					dolicholphosphate-mannose synthase (has ESCRT subcomplex subunit PF05871)	Tb927.10.4700	no	BS30855				Sec13	Tb927.10.14180	c4709PC	no
IAD-5	Tb927.7.920	no	BS80525 BS04460 BS94400 BS09795 BS63440 BS82995 BS79470 BS72740 BS40590 BS22705 BS49080 BS47580 BS02045 BS91085 BS43995c BS47575 BS09875 BS52975 BS02040 BS63445 BS09725					predicted VPS53-like domain protein	Tb927.10.15540	no	BS78030
IAD1alpha	Tb927.11.10250	no	BS74150					vacuolar sorting-associated protein-like putative	Tb927.11.10010	no	BS23560
															Sex genes
outer dynein arm docking complex putative (DC2)	Tb927.11.16090	no	BS67050												DMC1	Tb927.9.9620	c2099AC	BS06560
TbDNAI1 dynein intermediate chain IC78	Tb927.11.5000	no	BS53195					Rabs							HOP1	Tb927.10.5490	c788AC	BS09645
PF16 (central pair)	Tb927.1.2670	no	BS00050					RABL5	Tb927.11.16830	no	BS14300				MND1	Tb927.11.5670	no	BS32030
PF20 (central pair)	Tb927.10.13960	no	BS15455					RAB11	Tb927.8.4330	no	BS53990				SPO11	Tb927.5.3760	c4121Pgoro_1	BS16020
								Trab7	Tb927.8.4620	no	BS56360				HAP2	Tb927.10.10770	c316AC	BS36030
RSP11	Tb927.11.13690.1	no	BS12165					TbRAB18	Tb927.8.4770	no	no
RSP3 (radial-spoke protein)	Tb927.11.1150	no	BS46555					RAB7	Tb927.9.11000	no	BS14570 BS08120 BS14575 BS05230
								RAB1B	Tb927.9.15930	no	BS12040 BS89770 BS47090c BS18155 BS08795 BS55320 BS36320 BS55255 BS58495
cytoplasmic dynein 2 DYNC2H1 (localises to flagellum)	Tb927.4.560	no	BS92735 BS12660 BS70275 BS92740					RAB21	Tb927.10.1520	no	BS49145 BS22905
cytoplasmic dynein 2 DYNC2H1 (localises to flagellum)	Tb927.11.2430	no	BS92735 BS12660 BS70275 BS92740					RAB23	Tb927.10.8560	no	BS47265
cytoplasmic dynein 1 DYNC1H1	Tb927.7.3160	no	BS80525 BS04460 BS94400 BS09795 BS63440 BS82995 BS79470 BS72740 BS40590 BS22705 BS49080 BS47580 BS02045 BS91085 BS43995c BS47575 BS09875 BS52975 BS02040 BS63445 BS09725					RAB5A	Tb927.10.12960	no	BS07390 BS07385
								RAB5B	Tb927.11.4570	no	BS17175
								RAB4	Tb927.11.13750	no	BS05955
Ciliary evolution profile								RAB2	Tb927.11.15240	c2722AC	BS71510 BS47120c BS34290
	143 T.brucei genes	3/143 present	135/143 present					RAB6	Tb927.2.2130	no	BS23265
		The follwing are presnt in perk: Tb927.10.8110 Tb927.7.6770 Tb927.8.7530						Rab28	Tb927.6.3040	no	BS48140
								Rab1	Tb927.8.890	c1345AC c844AC c2441AC	BS01635 BS08125
Broadhead+Hart flagellar protomes								Trab1	Tb927.8.4610	no	BS56365
		61/433 present	364/433 present
Intraflagellar transport (IFT)
IFT57/55	Tb927.10.11310	no	no
IFT172	Tb927.10.1170	no	BS19810
IFT140	Tb927.10.14470	no	BS49730
IFT52	Tb927.10.14980	no	BS69800
IFT80	Tb927.10.14990	no	BS69805 BS91900 BS91880
IFT81	Tb927.10.2640	no	BS66880
IFT122	Tb927.10.5380	no	BS09750
D1bLIC	Tb927.11.16810	no	BS14310
RABL5	Tb927.11.16830	no	BS14300
IFT88	Tb927.11.1740	no	BS11160 BS16910
PIFTF6	Tb927.11.260	no	BS85325
WDRD34	Tb927.3.5540	no	BS41790
IFT122B	Tb927.5.3030	no	BS57820 BS57815
IFT20	Tb927.6.3290	no	BS32395
IFTA member	Tb927.9.7720	no	BS12035 BS12030
IFT74/72	Tb927.7.3370	no	no
PIFTA1/DYF3	Tb927.3.1110	no	BS59430
PIFTB2/DYF1	Tb927.3.5490	no	BS06040
PIFTD4/IFTA1/IFT122B	Tb927.5.3030	no	BS57820 BS57815
FAZ
FLAM (FAZ)	Tb927.8.478	no	no
FAZ1	Tb927.4.3740	no	no
Fla1	Tb927.8.4010	no	no
Fla1 binding protein	Tb927.8.4050	no	BS00605
Dot1	Tb927.7.3330	c1682AC	BS07260 BS26115
Fla1 related protein	Tb927.10.6180	no	BS71875
Bilobe published
	Tb927.6.4670	no	BS88030 BS71410
	Tb927.10.3010	no	no
	Tb927.11.8950	no	BS28830 BS51635 BS06745 BS71855
	Tb927.7.7000	no	BS80120
	Tb927.10.1450	no	BS44455
	Tb927.10.8820	no	BS52425
	Tb927.10.850	c1610AC c1531AC	BS24315 BS35015 BS24330 BS83120 BS00025 BS24310 BS65905 BS40275 BS24325 BS40280 BS40260 BS08870 BS24320 BS63380 BS89365
	Tb927.4.3120	no	no
	Tb927.8.3010	no	BS18250
