# Supplementary material for: Genome sequencing reveals metabolic and cellular interdependence in an amoeba-kinetoplastid symbiosis
Source: Sci Rep. 2017 Sep 15;7:11688. doi: 10.1038/s41598-017-11866-x (PMC5601477; doi:10.1038/s41598-017-11866-x)
Supplement: Supplementary file 12 — Table S2.6.1 [file 41598_2017_11866_MOESM12_ESM.xls]

## Sheet: PFAM Rab analysis
These are the ortholog groups of proteins that have a PFAM domain that is present in trypanosome RAB proteins
1) Trypanosome RAB proteins were analysed for what PFAM domain they have. Four were found: Ras, Miro, a zinc finger and a PFAMB
2) All of the IRO proteins were analysed to determine what PFAM domains they have
3) Where a IRO protein has one of the four PFAM domains present in the Rab proteins, it was listed below
Ras domains: excluding Rab1 and Rab2, only one IRO protein with a Ras PFAM was found. This is in the same ortholog group as a trypanosome nuclear protein (=rtb2), and therefore appears not to be a Rab protein
zf-C3HC4_3: present in Rab1B alongside the Ras PFAM. Several IRO proteins have this PFAM - but all are in orthology groups with proteins that are not annotated as Rab proeins, and do not have Rab domains. These IRO proteins therefore do not appear to be Rab proteins.
Miro: found in Rab5L, but not found anywhere in the IRO
Pfam-B_17478: found in Trab1 alongside a Ras domain, but not found anywhere in the IRO
OrthoGroup	B_saltans	C_fasciculata	L_braziliensis	L_donovani	L_infantum	L_major	L_mexicana	L_tarentolae	P_EM1	P_HART1	P_francai	P_serpens	T_borrelli	T_brucei	T_carassi	T_congolense	T_cruzi	T_grayi	T_rangeli	T_theileri	T_vivax	perkinsela	brucei annotation	PFAM	Score 1 if present in organism (max = 14)
OG004427	BS56360,	CfaC1_18_1990,	LbrM.10.1280,	LdBPK_101260.1,	LinJ.10.1260,	LmjF.10.1170,	LmxM.10.1170,	LtaP10.1560,	Pem.15.1830,	Pha.12.2050,	Pfr.12.2360,	Pse.83.1180,	6743,	Tb927.8.4620,	10748,	TcIL3000_8_4450,	TcCLB.503689.10,	Tgr.388.1000,	ESL11886.1,	Tth.25.2300,			Trab7	Ras	12
OG001506	BS56365,	CfaC1_18_1980,	LbrM.10.1270,	LdBPK_101250.1,	LinJ.10.1250,	LmjF.10.1160,	LmxM.10.1160,	LtaP10.1550,	Pem.15.1840,	Pha.12.2060,	Pfr.12.2370,	Pse.83.1190,	13541, 1264, 1359, 10197,	Tb927.8.4610,	1789,	TcIL3000_0_13770,	TcCLB.503689.4,	Tgr.330.1100,	ESL11788.1,	Tth.25.2290,	TvY486_0804090,		Trab1	Ras, Pfam-B_17478	13
OG005332		CfaC1_04_0260,	LbrM.33.2110,	LdBPK_331940.1,	LinJ.33.1940,	LmjF.33.1840,	LmxM.32.1840,	LtaP33.2010,	Pem.3.1590,	Pha.13.1940,		Pse.99.1020,	3263,	Tb927.8.4770,	1664,	TcIL3000_8_4630,	TcCLB.508837.74,	Tgr.95.1100,	ESL10992.1,	Tth.10.1020,	TvY486_0804210,		TbRAB18	Ras	12
OG001764	BS14570, BS08120, BS14575, BS05230,	CfaC1_21_1180,	LbrM.18.0950,	LdBPK_180890.1,	LinJ.18.0890,	LmjF.18.0890,	LmxM.18.0890,	LtaP18.0900,	Pem.9.2100,	Pha.1.2070,	Pfr.9.2160,	Pse.4.1020,	11668, 11593,	Tb927.9.11000,	2533,	TcIL3000_0_07150,		Tgr.1351.1010,		Tth.4.2740,	TvY486_0905020,		RAB7	Ras	11
OG003635	BS23265,	CfaC1_01_0440,	LbrM.02.0290,	LdBPK_020230.1,	LinJ.02.0230,	LmjF.02.0260,	LmxM.02.0260,	LtaP02.0190,	Pem.11.1300,	Pha.8.4140,	Pfr.1.4970,		2792,	Tb927.2.2130,	5546,	TcIL3000_0_54860,	TcCLB.510077.40,	Tgr.1291.1000,	ESL05727.1, ESL08631.1,	Tth.39.1940,	TvY486_0200262,		RAB6	Ras	12
OG002678	BS14300,	CfaC1_32_4640, CfaC1_AODS01003299_0010,	LbrM.32.3500,	LdBPK_323410.1,	LinJ.32.3410,	LmjF.32.3210,	LmxM.31.3210,	LtaP32.3420,	Pem.2.2670,	Pha.4.3190,	Pfr.10.1120,	Pse.42.1150,	9922,	Tb927.11.16830,	2021,	TcIL3000.11.16770,	TcCLB.511535.20,	Tgr.318.1070,	ESL08391.1,	Tth.22.2150,	TvY486_1117840,		RAB5L	Miro	13
OG003871	BS17175,	CfaC1_28_2610,	LbrM.29.2670,	LdBPK_130220.1,	LinJ.13.0220,	LmjF.13.0220,	LmxM.13.0220,	LtaP13.0210,	Pem.6.2190,	Pha.2.2230,	Pfr.7.1210,	Pse.3.1480,	6045,	Tb927.11.4570,	13197,	TcIL3000.11.4670,	TcCLB.506227.180,	Tgr.1687.1010,	ESL06821.1,	Tth.30.2350,	TvY486_1104690,		RAB5B	Ras	13
OG004356	BS07390, BS07385,	CfaC1_21_1470,	LbrM.18.1230,	LdBPK_181140.1,	LinJ.18.1140,	LmjF.18.1130,	LmxM.18.1130,	LtaP18.1120,	Pem.34.1470,	Pha.6.4420,	Pfr.6.3790,	Pse.44.1060,	12588,	Tb927.10.12960,	12599,	TcIL3000_10_11060,	TcCLB.509805.60,	Tgr.17.1160,			TvY486_1012610,		RAB5a	Ras	11
OG003089	BS05955,	CfaC1_32_0730,	LbrM.32.0600,	LdBPK_320520.1,	LinJ.32.0520,	LmjF.32.0490,	LmxM.31.0490,	LtaP32.0540,	Pem.10.1460,	Pha.9.1440,		Pse.103.1030,	3029,	Tb927.11.13750,	12061,	TcIL3000.11.14140,	TcCLB.510911.30,	Tgr.32.1320,	ESL11608.1, ESL05948.1,	Tth.17.3220,	TvY486_1114560, TvY486_0024730,		RAB4	Ras	12
OG005486	BS48140,	CfaC1_29_1780,	LbrM.30.1750,	LdBPK_301710.1,	LinJ.30.1710,	LmjF.30.1710,	LmxM.29.1710,	LtaP30.1740,					7930,	Tb927.6.3040,	11011,	TcIL3000_0_08780, TcIL3000_6_2560,	TcCLB.511751.130,	Tgr.63.1010,	ESL06888.1,	Tth.7.3310,	TvY486_0602530,		RAB28	Ras	9
OG003506	BS47265,	CfaC1_35_6200,	LbrM.35.6570,	LdBPK_366510.1,	LinJ.36.6510,	LmjF.36.6250,	LmxM.36.6250,	LtaP36.6410,	Pem.13.1780,	Pha.7.4610,	Pfr.8.1770,	Pse.1.1860,	3871,	Tb927.10.8560,	1990,	TcIL3000_10_7340,	TcCLB.511043.20,	Tgr.124.1030,	ESL07584.1,	Tth.34.1970,	TvY486_1008350,		RAB23	Ras	13
OG001384	BS49145, BS22905,	CfaC1_16_0670,	LbrM.21.0870,	LdBPK_210870.1,	LinJ.21.0870,	LmjF.21.0790,	LmxM.21.0790,	LtaP21.0810,					5193,	Tb927.10.1520,	5291, 5357, 5342,	TcIL3000_10_1320,	TcCLB.509247.20, TcCLB.511191.19,	Tgr.931.1020, Tgr.142.1080,	ESL07875.1, ESL06631.1,	Tth.23.2370, Tth.12.2210,	TvY486_1001520,		RAB21		9
OG000291	BS71510, BS47120c, BS34290,	CfaC1_32_2610, CfaC1_09_0880, CfaC1_AODS01003159_0420,	LbrM.07.0620, LbrM.32.2240,	LdBPK_322160.1, LdBPK_070610.1,	LinJ.07.0610, LinJ.32.2160,	LmjF.07.0560, LmjF.32.2030,	LmxM.07.0560, LmxM.31.2030,	LtaP07.0560, LtaP32.2190,	Pem.10.2990, Pem.16.1340,	Pha.8.4780, Pha.9.2960,	Pfr.6.2770, Pfr.1.5550,	Pse.10.1340, Pse.480.1000,	3934, 13774, 5578,	Tb927.11.15240,	8862, 2263,	TcIL3000.11.15390,	TcCLB.511621.120, TcCLB.511711.80,	Tgr.710.1040, Tgr.601.1010,	ESL10086.1,	Tth.23.1320, Tth.17.1410,	TvY486_1116070,	c2722AC,	RAB2	Ras	14
OG000139	BS12040, BS89770, BS47090c, BS18155, BS08795, BS55320, BS36320, BS55255, BS58495,	CfaC1_07_0590, CfaC1_30_3330, CfaC1_AODS01003308_0030, CfaC1_AODS01003307_0030, CfaC1_AODS01003307_0020, CfaC1_AODS01003308_0020,	LbrM.04.0590, LbrM.24.1490, LbrM.24.1500,	LdBPK_040530.1, LdBPK_241420.1, LdBPK_241430.1,	LinJ.24.1420, LinJ.24.1430, LinJ.04.0530,	LmjF.04.0540, LmjF.24.1380, LmjF.24.1390,	LmxM.04.0540, LmxM.24.1390, LmxM.24.1380,	LtaPcontig00006-1, LtaP24.1490, LtaP24.1470, LtaP04.0530, LtaP05.0920, LtaPcontig03216-1,	Pem.9.2390,	Pha.1.1700, Pha.1.1720,	Pfr.9.2460, Pfr.9.2440,	Pse.4.1350,		Tb927.7.7490, Tb927.9.15930, Tb927.8.6850, Tb09.v4.0108,	892, 2683, 4285,		TcCLB.504035.130, TcCLB.504033.190,	Tgr.425.1080, Tgr.781.1000, Tgr.205.1010,	ESL05277.1,	Tth.35.1760, Tth.15.1970, Tth.288.1000,	TvY486_0806450,		RAB1B	Ras, zf-C3HC4_3	11
OG003364	BS53990,	CfaC1_18_1700,	LbrM.10.1010,	LdBPK_100960.1,	LinJ.10.0960,	LmjF.10.0910,	LmxM.10.0910,	LtaP10.1300,	Pem.15.1930,	Pha.12.2150,	Pfr.12.2440,	Pse.393.1040,	4699, 5438,	Tb927.8.4330,	1216,	TcIL3000_8_4030,	TcCLB.511407.60,		ESL08550.1,	Tth.25.2010,	TvY486_0803740,		RAB11	Ras	12
OG001167	BS01635, BS08125,	CfaC1_20_0890,	LbrM.27.0850,	LdBPK_270620.1,	LinJ.27.0620,	LmjF.27.0760,	LmxM.27.0760,	LtaP27.0780,	Pem.46.1360,	Pha.39.1010,	Pfr.21.1380,	Pse.41.1020,	6010,	Tb927.8.890,	12420,	TcIL3000_0_14810, TcIL3000_0_39520,	TcCLB.503715.30,	Tgr.1455.1000,		Tth.27.1900,	TvY486_0800350,	c1345AC, c844AC, c2441AC,	RAB1	Ras	13
OG007123	BS83315, BS47495, BS83320, BS47545, BS47540,														1941,			Tgr.86.1140,		Tth.4.2370,		c137AC,	not present in trypanosomes	zf-C3HC4_3	4
OG001901	BS31550,	CfaC1_06_0130, CfaC1_AODS01003159_0840,	LbrM.12.0130,	LdBPK_120100.1,	LinJ.12.0013,	LmjF.12.0100,	LmxM.12.0100,	LtaP12.0120,	Pem.43.1100,	Pha.1.9380,	Pfr.13.1940,	Pse.12.1280,	12819,	Tb927.6.1190,	8365,	TcIL3000_6_720,	TcCLB.507603.100,	Tgr.1298.1020,	ESL08752.1,	Tth.32.1130,	TvY486_0600700,	c281AC,	hypothetical proein	zf-C3HC4_3	14
OG005440	BS56395,	CfaC1_18_1960,	LbrM.10.1250,	LdBPK_101230.1,	LinJ.10.1230,	LmjF.10.1140,	LmxM.10.1140,	LtaP10.1530,					3632,	Tb927.8.4570,	13818,	TcIL3000_8_4400,	TcCLB.511409.40,	Tgr.330.1060,	ESL06685.1,	Tth.25.2250,	TvY486_0804060,	newgoro17515-18195_41,	hypothetical proein	zf-C3HC4_3	10
OG001370	BS68610,	CfaC1_29_1390,	LbrM.30.1350,	LdBPK_301290.1,	LinJ.30.1290,	LmjF.30.1230,	LmxM.29.1230,	LtaP30.1340,	Pem.5.3230,	Pha.3.6640,	Pfr.7.3320,	Pse.329.1050,	2261,	Tb927.6.2710,	4439, 828,	TcIL3000_6_2160,	TcCLB.507925.69, TcCLB.509965.10,	Tgr.256.1050,	ESL06614.1,	Tth.7.3680,	TvY486_0602200,	c1492AC,	hypothetical proein	zf-C3HC4_3	14
OG001782	BS11835,	CfaC1_14_0760,	LbrM.09.0440,	LdBPK_090480.1,	LinJ.09.0480,	LmjF.09.0430,	LmxM.09.0430,	LtaP09.0440,	Pem.7.3040,	Pha.6.3650,	Pfr.1.8410,	Pse.351.1030,	4630,	Tb927.11.12440,	1392,	TcIL3000_0_20330, TcIL3000_0_24910,	TcCLB.511127.350,	Tgr.1051.1000,	ESL06445.1,	Tth.31.1990,	TvY486_1113370,	c977AC,	hypothetical proein	zf-C3HC4_3	14
OG003199		CfaC1_15_0510,	LbrM.17.0270,	LdBPK_170340.1,	LinJ.17.0340,	LmjF.17.0290,	LmxM.17.0290,	LtaP17.0310,	Pem.19.1690, Pem.19.1700,	Pha.6.5310,	Pfr.15.1880,	Pse.1297.1000,		Tb927.7.6370,	11099, 1325,	TcIL3000_7_5280,	TcCLB.507979.10,	Tgr.75.1070,	ESL06273.1,	Tth.20.2360,	TvY486_0706290,	newgoro47523-47828_58,	hypothetical proein	zf-C3HC4_3	13
OG001156	BS59460, BS59440, BS59450, BS59445,	CfaC1_28_1830,	LbrM.25.2050,	LdBPK_251460.1,	LinJ.25.1460,	LmjF.25.1420,	LmxM.25.1420,	LtaP25.1460,	Pem.14.1180,	Pha.10.2810,	Pfr.17.1050,	Pse.37.1070,	7488,	Tb927.3.1120,	5294,	TcIL3000_3_340,	TcCLB.509455.80,	Tgr.203.1050,		Tth.33.2190,	TvY486_0300500,	c2756AC, c3024AC,	GTP-binding nuclear protein rtb2, putative (rtb2)	Ras	13
OG006315	BS56370,								Pem.15.1850,	Pha.12.2070,	Pfr.12.2380,	Pse.83.1200,	14278,	Tb927.8.4600,	7875,	TcIL3000_8_4440, TcIL3000_0_13780,	TcCLB.511409.70,	Tgr.330.1090,	ESL11541.1,	Tth.25.2280,					12
OG003210	BS72240,	CfaC1_35_4570,	LbrM.35.5080,	LdBPK_365060.1,	LinJ.36.5060,	LmjF.36.4830,	LmxM.36.4830,	LtaP36.4970,	Pem.18.1400,	Pha.7.3190,	Pfr.8.3080,	Pse.813.1000,		Tb927.10.10180, Tb09.v4.0017,	1381,	TcIL3000_10_8230,	TcCLB.508307.40,	Tgr.140.1100,	ESL11305.1,	Tth.8.2160,	TvY486_1010090,				12
OG003156		CfaC1_12_1280,	LbrM.09.0930,	LdBPK_090900.1,	LinJ.09.0900,	LmjF.09.0850,	LmxM.09.0850,	LtaP09.0880,	Pem.28.1090,	Pha.1.9860,	Pfr.13.1520,	Pse.1073.1000,	7205,	Tb927.11.12950,	3359,	TcIL3000_0_06750, TcIL3000_0_01920,	TcCLB.511559.30,	Tgr.1082.1010,	ESL11201.1, ESL06427.1,	Tth.31.1190,	TvY486_1113820,				13
OG003365	BS94340,	CfaC1_AODS01003166_0010, CfaC1_01_0290,	LbrM.02.0150,	LdBPK_020120.1,	LinJ.02.0120,	LmjF.02.0140,	LmxM.02.0140,	LtaP02.0110,	Pem.11.1370,	Pha.8.4080,	Pfr.1.4910,	Pse.1990.1020_o,		Tb927.2.2360,	6435,	TcIL3000_0_19760,	TcCLB.509145.10,	Tgr.429.1020,	ESL10624.1,	Tth.39.1760,	TvY486_0200390,				12
OG004997	BS63735,	CfaC1_32_2370,	LbrM.32.2020,	LdBPK_321930.1,	LinJ.32.1930,	LmjF.32.1840,	LmxM.31.1840,	LtaP32.1960,	Pem.10.2800,	Pha.9.2770,	Pfr.6.2580,	Pse.163.1040,	1408,	Tb927.11.15030,	2452,	TcIL3000.11.15240,		Tgr.28.1250,	ESL09462.1,	Tth.17.1660,					11
OG003742	BS14310,	CfaC1_32_4610, CfaC1_AODS01003193_0010,	LbrM.32.3520,	LdBPK_323430.1,	LinJ.32.3430,	LmjF.32.3230,	LmxM.31.3230,	LtaP32.3440,	Pem.2.2650,	Pha.4.3200,	Pfr.10.1090,	Pse.42.1130,	4351,	Tb927.11.16810,	11209,		TcCLB.503927.9,	Tgr.350.1060,	ESL07960.1,	Tth.22.2170,	TvY486_1117830,				12
OG004988	BS61980,	CfaC1_11_0090,	LbrM.14.0060,	LdBPK_140060.1,	LinJ.14.0060,	LmjF.14.0060,	LmxM.14.0060,	LtaP14.0050,	Pem.20.1590,			Pse.2.1400,	1861,	Tb927.7.4630,	12733,	TcIL3000_7_3880,	TcCLB.506605.214,	Tgr.144.1060,	ESL06871.1,	Tth.29.2560,	TvY486_0704750,				11
OG003480	BS24490,	CfaC1_35_3460,	LbrM.35.4060,	LdBPK_364020.1,	LinJ.36.4020,	LmjF.36.3830,	LmxM.36.3830,	LtaP36.3940,	Pem.4.1240,	Pha.5.5450,		Pse.168.1130,	11301,	Tb927.11.9660,	5827, 11710,	TcIL3000.11.10160, TcIL3000_0_52210,	TcCLB.504017.54,	Tgr.626.1050,		Tth.6.4700,	TvY486_1110300,				11
OG001369	BS34395,	CfaC1_21_1490, CfaC1_KB217711_0010,	LbrM.18.1250,	LdBPK_181160.1,	LinJ.18.1160,	LmjF.18.1150,	LmxM.18.1150,	LtaP18.1140,	Pem.34.1450,	Pha.6.4400, Pha.6.4390,	Pfr.6.3810,	Pse.44.1090, Pse.10476.1000_o, Pse.13168.1000_o,	14222,	Tb927.10.12940,	4378,	TcIL3000_10_11040,	TcCLB.509805.80,	Tgr.17.1140,		Tth.3.4620,	TvY486_1012590,				12
OG004470	BS41795,	CfaC1_14_2040,	LbrM.29.0100,	LdBPK_290090.1,	LinJ.29.0090,	LmjF.29.0090,	LmxM.08_29.0090,	LtaP29.0090,	Pem.1.1100,	Pha.2.8750,	Pfr.2.1070,	Pse.8.1430,	1582,	Tb927.3.5550,	5862,	TcIL3000_3_3500,	TcCLB.507795.30,	Tgr.13.1140,		Tth.9.1090,	TvY486_0304960,				12
OG001752	BS45235, BS93690, BS28535, BS46105,							LtaP09.1020,					830, 9348, 14344,	Tb927.11.13150,	12342, 7131,		TcCLB.506603.46, TcCLB.506597.36, TcCLB.510377.475, TcCLB.506767.317, TcCLB.506967.13, TcCLB.505025.144, TcCLB.510021.185, TcCLB.509097.28, TcCLB.510377.61,	Tgr.873.1020,		Tth.46.1040,	TvY486_1114000,				7
OG003529	BS56175,	CfaC1_KB217647_0140, CfaC1_11_1430,	LbrM.14.1340,	LdBPK_141250.1,	LinJ.14.1250,	LmjF.14.1170,	LmxM.14.1170,	LtaP14.1220,	Pem.23.1490,	Pha.3.4880,	Pfr.24.1260,	Pse.225.1000,	2868,	Tb927.7.3790,	4520,	TcIL3000_7_3050,	TcCLB.506795.60,	Tgr.146.1060,		Tth.29.1410,	TvY486_0703750,				12
OG000975	BS59465, BS81225, BS46180,	CfaC1_KB217510_0540, CfaC1_34_1380,	LbrM.31.1020,	LdBPK_310890.1,	LinJ.31.0890,	LmjF.31.0860,	LmxM.30.0860,	LtaP31.0860,		Pha.14.1560,	Pfr.19.1720, Pfr.23.1240,		13153,	Tb927.4.4220, Tb927.8.8140,	12218,	TcIL3000_0_11610, TcIL3000_8_8270,	TcCLB.507277.10, TcCLB.509895.100,	Tgr.331.1020, Tgr.345.1010,		Tth.41.1840,	TvY486_0403860,				10
OG005726	BS65250,	CfaC1_19_0680,	LbrM.19.0780,	LdBPK_190460.1,	LinJ.19.0460,	LmjF.19.0460,	LmxM.19.0460,	LtaP19.0440,					13133,	Tb927.10.15200,	9186,	TcIL3000_10_12980,	TcCLB.507963.60,	Tgr.172.1110, Tgr.407.1090,		Tth.3.2390,	TvY486_1014570,			Ras	8
OG005499	BS71825,	CfaC1_30_2140,	LbrM.35.2010,	LdBPK_361900.1,	LinJ.36.1900,	LmjF.36.1820,	LmxM.36.1820,		Pem.1.6240,	Pha.2.3560,	Pfr.2.5830,	Pse.5.1250,		Tb927.10.6240,	11707,	TcIL3000_10_5300,	TcCLB.507641.104,	Tgr.145.1000,		Tth.2.3250,	TvY486_1006200,				11
OG007105	BS80880,	CfaC1_13_1500,												Tb927.11.6030,	12669,	TcIL3000.11.6550,	TcCLB.504149.110,	Tgr.76.1090,		Tth.16.1100,	TvY486_1106400,				7
OG002710	BS84755,												14079, 4950,	Tb927.8.3570,	4037, 8803, 12953, 164, 11818, 11310, 620, 6933, 4041, 11569, 2366,	TcIL3000_8_3530,		Tgr.2388.1000, Tgr.889.1030, Tgr.105.1040,		Tth.4.3040, Tth.25.1450,	TvY486_0032800,				7
OG006509		CfaC1_21_2180,	LbrM.18.1600,	LdBPK_181560.1,	LinJ.18.1560,	LmjF.18.1570,	LmxM.18.1570,	LtaP18.1530,					7649,	Tb927.10.12460,	9780,		TcCLB.507625.186,	Tgr.59.1160,		Tth.3.5070,					6
