# Supplementary material for: Genome sequencing reveals metabolic and cellular interdependence in an amoeba-kinetoplastid symbiosis
Source: Sci Rep. 2017 Sep 15;7:11688. doi: 10.1038/s41598-017-11866-x (PMC5601477; doi:10.1038/s41598-017-11866-x)
Supplement: Supplementary file 14 — Table S2.6.3 [file 41598_2017_11866_MOESM14_ESM.xls]

## Sheet: Sheet1
Species	Perkinsela sp. (endo)	Trypanosoma brucei	Bodo saltans	P. pemaquidensis (host)
Protein
Clathrin	present	present	present	present
Caveolae	ND	ND	ND	ND
Flotillin	ND	ND	ND	ND
GRAF-1	ND	ND	ND	maybe
small GTPase Rho, Rab, Ras	maybe	maybe	maybe	maybe
PIP5KI	present	present	present	present
5'Ptase	ND	maybe	maybe	present
p67	ND	present	present	maybe
VSG	ND	present	ND	ND
ISG65	ND	present	maybe	ND
ISG75	ND	present	ND	ND
GPCR	ND	ND	ND	ND
B-arrestins	ND	ND	ND	ND
Epsin	maybe	present	maybe	maybe
2561 ARF Family	present	present	present	present
hsp70	present	present	present	present
Auxilin	ND	ND	ND	ND
GAK	ND	ND	ND	ND
Dynamin	present	present	present	present
Adaptor protein	present	present	present	present
Adaptor protein 2	present	ND	present	ND
BAR protein	maybe	present	present	present
SH-3	ND	maybe	maybe	present
actin	present	present	present	present
LDL	maybe	present	maybe	maybe
CRAM	ND	present	ND	ND
HPHBR	ND	present	ND	ND
SRA	ND	present	ND	ND
Vps34	ND	present	present	present
TorC2	present	present	present	present
Transferrin receptor	ND	present	present	ND
TbMyo1	ND	present	present	present
TbRME8 - DnaJ	maybe	present	present	present
TbCAP50 - Tb927.7.4960	ND	present	maybe	ND
TbCAP99 - Tb927.5.2660	present	present	present	ND
TbCAP100 - Vps51/67	ND	present	present	ND
TbCAP125 - Tb09.211.0480	ND	present	maybe	ND
TbCAP116 - WD40	present	present	present	maybe
TbCAP118 - PB1	ND	present	present	ND
TbCAP161 - Tb927.7.3930	ND	present	ND	ND
zinc_finger, RING-type	ND	present	present	ND
TbCAP292 - Tb927.10.4170	ND	present	present	ND
TbCAP334- ankyrin	ND	present	present	present
TbCAP186 - Tb11.02.4760	ND	present	present	ND
Peptidyl-prolyl cis-transisomerase, FKBP-type	ND	present	present	present
Oligopeptidase B protein	present	present	present	present
kinesin	present	present	present	present
Receptor-type adenylate	ND	present	present	ND
dynein heavy chain	ND	present	present	present
Concanavalin A-like lectin/glucanas	ND	present	ND	ND
