# Supplementary material for: Genome sequencing reveals metabolic and cellular interdependence in an amoeba-kinetoplastid symbiosis
Source: Sci Rep. 2017 Sep 15;7:11688. doi: 10.1038/s41598-017-11866-x (PMC5601477; doi:10.1038/s41598-017-11866-x)
Supplement: Supplementary file 15 — Table S2.8.1 [file 41598_2017_11866_MOESM15_ESM.xls]

## Sheet: summary
gene	Perkinsela	identification	hitL	Eval	score		gene	Paramoeba	identification	Ehis/Ddis	hitL	Eval	score
AIR9	-						APC1	c604A	KASS
APC1	-						APC10	-		BOTH
APC10	KNH03730	KASS					APC2	c4777A	KASS
APC8	KNH05625	KASS					APC3	c2646A	KASS
ASF1	KNH04049	BLAST	161	1e-39	132		APC5	c6739A	KASS
AUK1	KNH01776	BLAST	291	2e-125	363		CDC16	-		BOTH
CDC20	KNH06315	KASS					Cdc2	c5845A	TRUE	NONE	299	5e-119	348
cdc27	-						CDC20	c6025A	KASS
cdc45	-						CDC7	c7240A	KASS
CFB2	-						CDH1	c1514A	KASS
CKS1	KNH04718	KASS					CDK1	c9059A	TRUE	BOTH	295	3e-116	343
cpc1	-						CDK1	c683A	TRUE	BOTH	295	6e-98	295
cpc2	-						CDK9	-		BOTH
CRK1	KNH06445	BLAST	297	2e-132	380		CG1C	-		BOTH
CRK1	KNH06445	KASS					CG23	c7553A	TRUE	BOTH	258	2e-49	178
CRK1	KNH04212	KASS					CG23	c1314A	TRUE	BOTH	274	2e-43	163
CRK2	-		319	9e-114	334		CGM2	-		BOTH
CRK3	KNH03808	BLAST	308	7e-148	420		CHK2	c5275A	KASS
CRK9*	KNH09420	KASS					CLB1_2	c3306A	KASS
CYC10	-		209	2e-35	129		CSK1	-		Ehis
CYC11	KNH04734	BLAST	231	2e-35	133		CUL1	c1018A	KASS
CYC2	KNH04014	BLAST	120	7e-38	129		ESP1	c1344A	KASS
CYC2-like cyclin, putative	-						HRAD1	c3756A	KASS
CYC4	-		129	5e-27	107		LTE1	c4460A	KASS
CYC6	KNH08334	BLAST	206	3e-61	202		MAD2	c230A	KASS
CYC7	-						MAPK1_3	c6345A	KASS
CYC8	-						MCES	c1967A	TRUE	BOTH	316	1e-22	98.2
ESP1	KNH08710	KASS					MCM2	c2601A	KASS
katanin, putative (Tb11.v5.0486 )	KNH05507	Tb927.5.1870	235	1e-50	174		MCM3	newgoro4080_7352_715	KASS
katanin, putative (Tb927.10.1210 )	KNH05507	Tb927.5.1870	383	3e-74	252		MCM5	c9354A	KASS
katanin, putative (Tb927.11.3870)	KNH05507	Tb927.5.1870	314	4e-60	211		MCM7	c2226A	KASS
katanin, putative (Tb927.11.8350)	KNH05507	Tb927.5.1870	290	1e-58	206		MFR1	c4584A	TRUE	BOTH	392	1e-100	309
katanin, putative (Tb927.9.9960)	-						MFR1	c4033A	TRUE	BOTH	330	3e-98	310
KIN-A	KNH07629	BLAST	384	5e-63	225		MOB1	c7898A	KASS
KIN-B	-						ORC1	c3068A	KASS
KIN13-1	KNH07715	BLAST	325	7e-138	423		ORC2	c750A	KASS
MCM2	KNH07211	KASS					ORC4	c292A	KASS
MCM3	KNH08372	KASS					PEF1	-		BOTH
MCM4	KNH06177	KASS					PHO2	c3824A	KASS
MCM5	KNH01725	KASS					PPK23	c2081A	TRUE	BOTH	309	1e-69	236
MCM6	KNH01730	KASS					PPP2C	c8531A	KASS
MCM7	KNH06553	KASS					PPP2R1	c10629A	KASS
MOB1A	-						PPP2R2	c1486A	KASS
MOB1B	-						PRMT5	c1278A	KASS
NOP86	-						PSL1	c2690A	TRUE	BOTH	119	9e-23	95.9
ORC1	-						PSL1	c7221A	TRUE	BOTH	149	3e-21	90.9
ORC1b	-						RBX1	c4959A	KASS
ORC4	-						SCC1	c3005A	KASS
PK50	-						SCC2	c1782A	KASS
PK53	-		160	5e-21	90.9		SKP1	c1627A	KASS
PLK	KNH07456	Tb927.6.2250	258	4e-38	146		SLP1	-		BOTH
PPP2C	KNH04786	KASS					SMC1	c781A	KASS
PPP2R1	KNH09514	KASS					SMC2	c2307A	KASS
PRMT5	KNH07492	KASS					SMC3	c1954A	KASS
PSF1	-						SMC4	c2198A	KASS
PSF2	KNH09513	BLAST	177	1e-24	98.6		SRB11	-		BOTH
PSF3	-						SRW1	-		BOTH
RACK1	KNH08368	BLAST	316	1e-125	364		SSN3	-		BOTH
RAD21	KNH05330	KASS					SSN6	c5744A	KASS
SKP1	KNH07439	KASS					STAG1_2	c3281A	KASS
SLD5	KNH08468	BLAST	267	1e-26	103		TEM1	c296A	KASS
SMC1	KNH01738	KASS					TF2B	-		BOTH
SMC2	KNH05655	KASS					TF3B	c1762A	TRUE	BOTH	294	3e-72	240
SMC3	KNH06679	KASS					TTK	c5615A	KASS
SMC4	KNH09500	KASS					TUP1	c2786A	KASS
spastin	KNH06330	BLAST	339	4e-91	302		VIP1	c4480A	TRUE	BOTH	304	8e-62	224
TLK1	-						YCG1	c7579A	KASS
TLK2	KNH09455	BLAST	567	8e-110	348		YCS4	c2776A	KASS
YCS4	KNH04670	KASS					YFO5	-		BOTH
*better hit toTb11.v5.1057							CDC18	-		NONE
							CG21	-		NONE
							CG22	-		NONE
							CGP1	-		NONE
							CKS1	-		NONE
							Clg1	-		NONE
							CRS1	-		NONE
							CTK1	-		NONE
							CTK2	-		NONE
							CUT8	-		NONE
							FLP1	-		NONE
							Lsk1	-		NONE
							MED17	-		NONE
							MED18	-		NONE
							MES1	-		NONE
							MUG80	-		NONE
							ORC3	-		NONE
							ORC4	-		NONE
							ORC5	-		NONE
							ORC6	-		NONE
							Pas1	-		NONE
							POP1	-		NONE
							POP2	-		NONE
							PUC1	-		NONE
							Puc1	-		NONE
							REM1	-		NONE
							RES2	-		NONE
							RRN7	-		NONE
							RUM1	-		NONE
							Suc1	-		NONE
							YDBI	-		NONE

## Sheet: KEGGupdte
	IRO			HOST
KNH03730	K03357	APC10	c604A	K03348	APC1
KNH05625	K03355	APC8	c4777A	K03349	APC2
KNH06315	K03363	CDC20	c2646A	K03350	APC3
KNH06445	K04563	CDC28	c6739A	K03352	APC5
KNH04718	K02219	CKS1	c6025A	K03363	CDC20
KNH08710	K02365	ESP1	c7240A	K02214	CDC7
KNH09420	K04371	MAPK1_3	c1514A	K03364	CDH1
KNH07211	K02540	MCM2	c5275A	K06641	CHK2
KNH08372	K02541	MCM3	c3306A	K02220	CLB1_2
KNH06177	K02212	MCM4	c1018A	K03347	CUL1
KNH01725	K02209	MCM5	c1344A	K02365	ESP1
KNH01730	K02542	MCM6	c3756A	K02830	HRAD1
KNH06553	K02210	MCM7	c4460A	K06681	LTE1
KNH04212	K06655	PHO85	c230A	K02537	MAD2
KNH04786	K04382	PPP2C	c6345A	K04371	MAPK1_3
KNH09514	K03456	PPP2R1	c2601A	K02540	MCM2
KNH07492	K02516	PRMT5	newgoro4080_7352_715	K02541	MCM3
KNH05330	K06670	SCC1	c9354A	K02209	MCM5
KNH07439	K03094	SKP1	c2226A	K02210	MCM7
KNH01738	K06636	SMC1	c7898A	K06685	MOB1
KNH05655	K06674	SMC2	c3068A	K02603	ORC1
KNH06679	K06669	SMC3	c750A	K02604	ORC2
KNH09500	K06675	SMC4	c292A	K02606	ORC4
KNH04670	K06677	YCS4	c3824A	K02646	PHO2
KNH08475	K00006		c8531A	K04382	PPP2C
KNH06793	K00011		c10629A	K03456	PPP2R1
KNH09047	K00011		c1486A	K04354	PPP2R2
KNH05476	K00021		c1278A	K02516	PRMT5
KNH06982	K00026		c4959A	K03868	RBX1
KNH08154	K00026		c3005A	K06670	SCC1
KNH06268	K00027		c1782A	K06672	SCC2
KNH08246	K00058		c1627A	K03094	SKP1
KNH04785	K00079		c781A	K06636	SMC1
KNH03694	K00111		c2307A	K06674	SMC2
ANB27668	K00134		c1954A	K06669	SMC3
KNH04116	K00134		c2198A	K06675	SMC4
KNH02441	K00139		c5744A	K06665	SSN6
KNH03824	K00164		c3281A	K06671	STAG1_2
KNH03825	K00164		c296A	K06682	TEM1
KNH09035	K00164		c5615A	K08866	TTK
KNH09036	K00164		c2786A	K06666	TUP1
KNH07291	K00166		c7579A	K06678	YCG1
KNH07641	K00167		c2776A	K06677	YCS4
KNH08701	K00213		c2078A	K00010
ANB27664	K00228		c6051A	K00011
KNH09619	K00228		c1415A	K00012
ANB27665	K00231		c5696A	K00019
KNH04887	K00231		c710A	K00021
KNH09743	K00234		c9631A	K00025
KNH05404	K00235		c2158A	K00029
KNH09510	K00253		c229A	K00031
KNH04021	K00326		c6069A	K00031
KNH07494	K00326		c2656A	K00033
KNH08554	K00326		c300A	K00036
KNH06352	K00327		c2060A	K00057
KNH04694	K00344		c5957A	K00058
KNH06512	K00344		c4999A	K00058
KNH08335	K00382		c3501A	K00059
KNH04015	K00384		c7859A	K00072
KNH08560	K00384		c160A	K00074
KNH04013	K00411		c5526A	K00083
ALR73785	K00412		c6646A	K00088
ALR87305	K00412		c5961A	K00090
KNH09342	K00413		c8738A	K00101
KNH03625	K00417		c6057A	K00102
KNH07933	K00432		c2803A	K00106
KNH07714	K00555		c553A	K00108
KNH05762	K00560		c6336A	K00109
KNH03809	K00567		c5541A	K00111
KNH08077	K00586		c3908A	K00128
KNH03648	K00591		c1937A	K00128
KNH06395	K00600		c4507A	K00134
KNH08618	K00604		c704A	K00135
ANB27677	K00615		c6642A	K00143
KNH05478	K00615		c9199A	K00149
KNH07039	K00616		c4062A	K00161
KNH08160	K00621		c7154A	K00162
ANB27657	K00643		c4771A	K00164
KNH09714	K00643		c3615A	K00207
KNH04658	K00650		c3901A	K00219
KNH06079	K00658		c3211A	K00223
KNH05656	K00668		c8712Abruce_1	K00227
KNH04896	K00670		c2970A	K00231
KNH06230	K00670		c3876A	K00232
KNH08056	K00670		c4294A	K00234
KNH07523	K00671		c6320A	K00236
KNH06414	K00721		c2476A	K00249
KNH01790	K00761		c4967A	K00249
KNH04393	K00773		c6821A	K00252
KNH06303	K00773		c6111A	K00262
KNH09754	K00784		c3487A	K00264
KNH09597	K00789		c10242A	K00274
KNH04501	K00791		c167A	K00276
KNH04052	K00809		c3591A	K00280
KNH08744	K00809		c148A	K00281
KNH03775	K00814		c4994A	K00286
KNH09408	K00820		c8819Agoro_1	K00290
KNH04666	K00826		c2008A	K00294
ANB27671	K00844		c8009A	K00295
KNH04288	K00844		c242A	K00311
KNH08922	K00844		c9099Abruce_1	K00323
KNH07108	K00850		c8286A	K00324
KNH01752	K00856		c8798A	K00326
KNH08717	K00859		c993A	K00327
KNH04774	K00869		c3055A	K00331
KNH09543	K00872		c5010A	K00344
KNH06085	K00873		c2055A	K00354
KNH04210	K00889		c2743A	K00365
KNH08737	K00889		c9683Pgoro_1	K00382
KNH07614	K00902		c3733A	K00383
KNH04138	K00924		c5619A	K00384
KNH06878	K00924		c1311A	K00387
KNH03652	K00927		c1213A	K00411
KNH00535	K00938		c7409A	K00413
KNH04791	K00938		c946A	K00415
KNH06956	K00939		c3633A	K00432
KNH07313	K00939		c4837A	K00434
KNH08426	K00939		c7640Agoro_1	K00451
KNH05451	K00940		c4863A	K00452
KNH09506	K00942		c5667A	K00453
KNH08982	K00943		c3139A	K00464
KNH05604	K00948		c726A	K00471
KNH03869	K00963		c1874A	K00471
KNH04807	K00966		c8594Abruce_1	K00471
KNH07276	K00967		c1248A	K00472
KNH07769	K00972		c2475A	K00472
KNH09274	K00974		c6809A	K00485
KNH04936	K00981		c5070Abruce_1	K00485
KNH09432	K00995		c1657A	K00500
KNH07391	K00999		c4249A	K00507
KNH01407	K01001		c3904A	K00507
KNH06783	K01008		c1649A	K00508
KNH09058	K01008		c3696A	K00525
KNH03721	K01011		c10601A	K00545
KNH03843	K01011		c7804A	K00547
KNH05422	K01062		c2816A	K00547
KNH07928	K01062		c3309A	K00548
KNH04955	K01090		c4368A	K00548
KNH07508	K01090		c4899A	K00555
KNH07509	K01099		c1109A	K00557
KNH07647	K01142		c799A	K00558
KNH09784	K01173		c1047A	K00559
KNH04203	K01251		c1967A	K00565
KNH08882	K01256		c9366A	K00566
KNH04500	K01262		c7672A	K00573
KNH06233	K01262		c556A	K00586
KNH06716	K01265		c3095Abruce_1	K00587
KNH07719	K01267		c13208P	K00587
KNH04875	K01354		c4401A	K00599
KNH04898	K01354		c4117A	K00600
KNH07052	K01354		c3238A	K00600
KNH06947	K01392		c3239A	K00602
KNH08417	K01392		c3379A	K00606
KNH04790	K01409		c7996A	K00615
KNH08733	K01410		c6317A	K00616
KNH05880	K01412		c5733A	K00621
KNH09687	K01412		c278A	K00624
KNH07357	K01419		c4403A	K00626
KNH04771	K01434		c166A	K00626
KNH03834	K01462		c1629A	K00627
KNH09044	K01462		c6679A	K00629
KNH09620	K01490		c152A	K00643
KNH06682	K01491		c5928A	K00645
KNH09642	K01493		c6522Abruce_1	K00649
KNH07631	K01507		c4300A	K00654
KNH09795	K01507		c2147A	K00654
KNH07142	K01519		c5775A	K00654
KNH07443	K01520		c79A	K00654
KNH09231	K01520		c947A	K00658
KNH03661	K01526		c2563A	K00666
KNH04056	K01527		c2551A	K00668
KNH06950	K01530		c9013A	K00670
KNH08420	K01530		c1057A	K00670
KNH05444	K01537		c1555A	K00671
KNH05527	K01551		c720A	K00679
KNH04254	K01597		c1015Abruce_1	K00679
KNH09720	K01598		c1624A	K00679
ANB27663	K01599		c7343A	K00681
KNH04646	K01599		c6993A	K00681
KNH06083	K01610		c7214A	K00726
KNH09347	K01613		c6371A	K00757
ANB27675	K01623		c2015Abruce_1	K00759
KNH08032	K01623		c8689Abruce_1	K00760
KNH05154	K01669		c9124A	K00761
KNH07292	K01676		c470A	K00763
KNH04653	K01689		c8150A	K00764
KNH06658	K01689		c5911A	K00767
ANB27660	K01698		c7439A	K00772
KNH06372	K01698		c1882A	K00773
KNH05381	K01718		c3812Abruce_1	K00789
KNH05720	K01718		c736A	K00791
KNH06995	K01741		c2579A	K00797
ANB27661	K01749		c2925A	K00799
KNH08749	K01749		c9785A	K00799
ANB27666	K01772		c7506Abruce_1	K00799
KNH01727	K01772		c624A	K00799
KNH08489	K01783		c5584A	K00799
KNH05264	K01802		c5812A	K00803
KNH05284	K01802		c3836A	K00804
KNH05653	K01802		c2659A	K00812
KNH05751	K01802		c1626A	K00814
KNH09665	K01802		c1805A	K00815
ANB27669	K01803		c7899A	K00816
KNH06333	K01803		c2708A	K00818
KNH06533	K01808		c5550A	K00819
KNH09214	K01809		c6994A	K00820
ANB27670	K01810		c10436A	K00826
KNH09360	K01810		c2027A	K00850
KNH04989	K01829		c8952A	K00852
KNH06968	K01833		c494A	K00856
KNH08268	K01833		c5314A	K00857
KNH09551	K01836		c144A	K00857
KNH09758	K01855		c871A	K00859
KNH06577	K01866		c6133A	K00861
KNH08459	K01867		c4077A	K00863
KNH09457	K01867		c10349Agoro_1	K00868
KNH07464	K01868		c4340A	K00872
KNH04725	K01869		c763A	K00873
KNH05265	K01870		c1581A	K00873
KNH06967	K01872		c6059Abruce_1	K00888
KNH08269	K01872		c2254A	K00889
KNH06466	K01873		c5822A	K00889
KNH06239	K01874		c3011A	K00894
KNH03770	K01875		c4695A	K00901
KNH04497	K01876		c6510A	K00914
KNH03922	K01880		c5631A	K00921
ANB27658	K01881		c5885A	K00922
KNH00563	K01883		c2019A	K00922
KNH08171	K01883		c4859A	K00924
ANB27659	K01885		c2486A	K00927
KNH04764	K01885		c7387A	K00939
KNH09421	K01886		c2076A	K00940
KNH07620	K01887		c4048A	K00940
KNH06366	K01889		c7865A	K00943
KNH05302	K01890		c9598A	K00945
KNH07747	K01892		c2020A	K00948
KNH03950	K01893		c4735A	K00953
KNH05674	K01893		c4104A	K00956
KNH08233	K01895		c7494A	K00958
KNH05088	K01897		c7774Agoro_1	K00963
KNH07209	K01899		c1080A	K00965
KNH05889	K01900		c522A	K00967
KNH06320	K01922		c286A	K00968
KNH05022	K01930		c3189A	K00974
KNH05031	K01930		c7178A	K00993
KNH07011	K01937		c4932A	K00993
KNH04888	K01968		c9483A	K00995
KNH06582	K01969		c2357A	K00999
KNH03941	K01973		c1048A	K01001
KNH01796	K02128		c9293A	K01007
KNH04058	K02128		c5960A	K01007
KNH06957	K02132		c4974A	K01011
KNH08427	K02132		c378A	K01011
KNH08319	K02133		c6860A	K01014
KNH07409	K02134		c6319A	K01016
KNH06998	K02136		c8975A	K01025
KNH04925	K02144		c5862A	K01027
KNH06200	K02145		c1070A	K01057
KNH04789	K02146		c3131A	K01065
KNH01741	K02147		c1492A	K01077
KNH06092	K02148		c5080A	K01081
KNH00555	K02149		c2344A	K01082
KNH08184	K02150		c4317A	K01090
KNH09171	K02150		c8003A	K01109
KNH09779	K02151		c8839A	K01109
KNH04668	K02154		c2130A	K01110
KNH08352	K02155		c8133Agoro_1	K01114
KNH08705	K02155		c333A	K01115
KNH08494	K02156		c5009Pbruce_1	K01115
KNH03808	K02206		c2043A	K01115
	K02209		c3418A	K01120
	K02210		c5650A	K01130
	K02212		c3426A	K01135
	K02219		c1168A	K01147
ALR73783	K02256		c342A	K01148
ALR87301	K02256		c6154A	K01151
KNH07005	K02258		c8499A	K01158
KNH07771	K02259		newgoro8782-11228_446	K01178
ALR73784	K02261		c8872A	K01187
ALR87302	K02261		c2111A	K01188
KNH03611	K02267		c5229A	K01192
KNH04174	K02267		c6156A	K01193
KNH06090	K02318		c9104Abruce_1	K01194
KNH04770	K02320		c7755A	K01194
KNH09590	K02324		c1716A	K01201
KNH05529	K02325		c6929A	K01206
KNH04195	K02327		c6856A	K01230
KNH07699	K02327		c3429A	K01247
KNH07044	K02328		c5262A	K01251
KNH04695	K02330		c658A	K01253
KNH06513	K02330		c2907A	K01254
KNH08138	K02335		c6390A	K01255
KNH06877	K02342		c6732A	K01259
KNH07003	K02342		c2028A	K01262
KNH07625	K02349		c1044A	K01262
KNH04876	K02350		c10163A	K01262
KNH07102	K02355		c4441A	K01264
KNH07383	K02355		c7092Abruce_1	K01265
KNH01762	K02358		c6239Abruce_1	K01265
	K02365		c10109A	K01265
KNH03945	K02427		c6274A	K01267
KNH05679	K02427		c8381A	K01273
KNH04972	K02437		c8590A	K01277
KNH04814	K02469		c5381A	K01278
KNH07359	K02470		c2575Agoro_1	K01278
KNH08610	K02493		c6085A	K01279
KNH05403	K02503		c1933A	K01280
	K02516		c9591Agoro_1	K01285
KNH05426	K02519		c1512A	K01294
KNH07932	K02519		c1369A	K01302
	K02540		c3795A	K01303
	K02541		c2867A	K01322
	K02542		c2039A	K01336
KNH09266	K02622		c3897A	K01338
KNH05320	K02684		c1778A	K01349
KNH07101	K02685		c4623A	K01354
KNH09234	K02725		c6161A	K01363
KNH06205	K02726		c3162A	K01365
KNH08245	K02727		c1592Abruce_1	K01376
KNH05064	K02728		c313A	K01379
KNH06684	K02728		c1840A	K01407
KNH04298	K02729		c3877A	K01408
KNH08932	K02729		c4326Abruce_1	K01410
KNH09478	K02730		c2756A	K01425
KNH07286	K02731		c5666A	K01425
KNH05340	K02732		c3253A	K01425
KNH09109	K02732		c2542A	K01427
KNH06752	K02735		c7447A	K01430
KNH08871	K02735		c4749A	K01431
KNH07857	K02736		c3763A	K01434
KNH05309	K02737		c4059A	K01435
KNH07936	K02738		c268A	K01438
KNH01739	K02739		c9421A	K01456
KNH07014	K02835		c5763A	K01462
KNH05018	K02865		c1043A	K01464
KNH05035	K02865		c4407A	K01476
KNH05331	K02866		c4315A	K01482
KNH08443	K02868		c24A	K01487
KNH06781	K02871		c7485A	K01488
KNH09060	K02871		c4096A	K01491
KNH09247	K02872		c5649A	K01493
KNH07938	K02873		c6430A	K01495
KNH03771	K02874		c64A	K01507
KNH03608	K02875		c7724A	K01513
KNH04177	K02875		c7888A	K01514
KNH08322	K02877		c3077A	K01517
KNH09724	K02877		c1855A	K01519
KNH08186	K02879		c9766A	K01520
KNH09173	K02879		c672A	K01522
KNH09685	K02880		c1807A	K01527
KNH08332	K02882		newgoro25-3193_4337	K01530
KNH03797	K02883		c7674A	K01530
KNH05408	K02885		c5169A	K01530
KNH09370	K02888		c7759A	K01535
KNH09260	K02889		c6289Agoro_1	K01535
KNH06780	K02891		c3469A	K01537
KNH09061	K02891		c2674A	K01539
KNH03621	K02893		newgoro27077-28516_60	K01551
KNH04878	K02894		newgoro25259-28516_60	K01551
KNH05874	K02894		c7664A	K01555
KNH06742	K02894		c7414A	K01557
KNH06482	K02896		c5079Agoro_1	K01581
KNH09726	K02896		c452A	K01590
KNH05887	K02898		c1343A	K01596
KNH03612	K02900		c893A	K01598
KNH04173	K02900		c4707A	K01599
KNH06808	K02901		c6262A	K01611
KNH09269	K02902		c4613A	K01620
KNH06528	K02905		c1515A	K01623
KNH09764	K02908		c495A	K01634
KNH05339	K02910		c3586A	K01637
KNH09108	K02910		c639A	K01640
KNH03811	K02912		c6900A	K01641
KNH04445	K02915		c2453Abruce_1	K01647
KNH08444	K02917		c5198A	K01647
KNH09224	K02918		c2825A	K01648
KNH09232	K02920		c8226Abruce_1	K01648
KNH06804	K02922		c738A	K01673
KNH05733	K02923		c2963Abruce_1	K01676
KNH07792	K02924		c3105A	K01681
KNH05488	K02925		c5219A	K01681
KNH09281	K02927		c2965A	K01687
KNH09394	K02929		c8478A	K01689
KNH08207	K02930		c7589A	K01692
KNH03610	K02932		c7Abruce_1	K01697
KNH04175	K02932		c3597A	K01698
KNH05407	K02934		c4597A	K01703
KNH07941	K02936		c7818A	K01703
KNH01783	K02937		c4640A	K01710
KNH07689	K02938		c9552Abruce_1	K01711
KNH04974	K02940		c4591A	K01724
KNH05013	K02941		c3500A	K01735
KNH05323	K02943		c12799P	K01741
KNH09092	K02943		c1011A	K01752
KNH09209	K02947		c3758A	K01754
KNH07935	K02949		c703A	K01754
KNH08373	K02949		c10217Abruce_1	K01756
KNH09484	K02951		c1900A	K01759
KNH07561	K02953		c9203A	K01800
KNH09297	K02955		c8456A	K01802
KNH01773	K02957		c8296A	K01802
KNH04050	K02957		c7047Abruce_1	K01802
KNH09237	K02958		c4347A	K01807
KNH09248	K02960		c1223A	K01809
KNH05247	K02961		c3502A	K01809
KNH05550	K02962		c2661A	K01810
KNH09261	K02964		c7375A	K01811
KNH01779	K02966		c7578A	K01829
KNH07568	K02969		c87Abruce_1	K01835
KNH09163	K02971		c2478A	K01835
ANB27676	K02973		c210A	K01836
KNH06818	K02973		c2652A	K01847
KNH05118	K02974		c2903A	K01852
KNH07016	K02974		c4393A	K01855
KNH04707	K02975		c608A	K01858
KNH06712	K02975		c1480A	K01866
KNH04017	K02976		c9688A	K01867
KNH08558	K02976		c6114Abruce_99	K01868
KNH08336	K02977		c9815A	K01869
KNH04191	K02979		c6819A	K01869
KNH07398	K02979		c8266A	K01869
KNH07478	K02981		c5628A	K01870
KNH09249	K02984		c8356A	K01872
KNH01398	K02985		newgoro515-4377_591	K01873
KNH06232	K02985		c735Abruce_1	K01874
KNH07520	K02987		c7392Abruce_1	K01875
KNH04190	K02989		c9014Abruce_1	K01875
KNH09690	K02991		c3629A	K01876
KNH07797	K02993		c4779A	K01876
KNH09285	K02995		c3499Abruce_1	K01876
KNH05017	K02997		c4560A	K01880
KNH05036	K02997		c8411Abruce_1	K01881
KNH05735	K02998		c6547A	K01883
KNH07861	K02999		c1603A	K01885
KNH01729	K03000		c3417A	K01885
KNH03701	K03002		c9595A	K01886
KNH03665	K03006		c8746Abruce_1	K01887
KNH07125	K03007		c1690Abruce_1	K01887
KNH04676	K03008		newbruce2963-3211_1	K01889
KNH03693	K03010		c4808Abruce_1	K01889
KNH07615	K03011		c7811A	K01892
KNH05243	K03013		c10751A	K01893
KNH07590	K03013		c3654A	K01895
KNH03685	K03014		c3776A	K01897
KNH08305	K03014		c3038A	K01900
KNH08284	K03016		c5180A	K01902
KNH06360	K03018		c4873A	K01915
KNH09328	K03019		c513A	K01915
KNH07433	K03020		c5324A	K01931
KNH05249	K03021		c2370A	K01934
KNH06393	K03022		c3596A	K01937
KNH06065	K03027		c7337A	K01938
KNH07500	K03028		c8858A	K01950
KNH09611	K03030		c892A	K01951
KNH07119	K03032		c795A	K01952
KNH04460	K03033		c317A	K01953
KNH03938	K03036		c2454A	K01955
KNH04669	K03037		c985A	K01958
KNH08991	K03038		c1970A	K01965
KNH06257	K03061		c4194A	K01968
KNH04247	K03062		c1479A	K01969
KNH07210	K03063		c3701Abruce_1	K01972
KNH05442	K03064		c9711A	K01974
KNH06009	K03065		c817A	K01988
KNH05598	K03066		c2240A	K02003
	K03094		c9097Agoro_1	K02003
KNH04010	K03097		c7173A	K02040
KNH08383	K03106		c5845A	K02088
KNH08887	K03108		c155A	K02136
KNH04245	K03113		c5220A	K02144
KNH07202	K03115		c5327A	K02145
KNH08358	K03115		c1114A	K02146
KNH07272	K03120		c21A	K02147
KNH09654	K03142		c9415A	K02149
KNH03815	K03145		c4820A	K02154
KNH07280	K03163		c4478A	K02154
KNH09259	K03163		c1735A	K02155
KNH03630	K03164		c1567A	K02156
KNH05642	K03164		c1162A	K02183
KNH06470	K03165		c435A	K02183
KNH09466	K03168		c1985A	K02184
KNH08296	K03178		c107A	K02201
KNH04279	K03231		c9059A	K02206
KNH04291	K03231			K02209
KNH06825	K03231			K02210
KNH08925	K03231			K02214
KNH04003	K03232			K02220
KNH06448	K03232		c3467A	K02259
KNH08061	K03233		c7113A	K02265
KNH06231	K03234		c8101A	K02320
KNH07690	K03234		c5351A	K02327
KNH06965	K03236		c6472A	K02328
KNH08271	K03236		c5934A	K02335
KNH05061	K03237		c2359A	K02335
KNH06687	K03237		c3531A	K02349
KNH03819	K03238		c957A	K02350
KNH07612	K03241		c4387A	K02355
KNH05730	K03242		c9183A	K02355
KNH08535	K03243		c437A	K02357
KNH04300	K03246		c956A	K02358
KNH08934	K03246			K02365
KNH09275	K03250		c7955A	K02371
KNH04727	K03251		c7972A	K02377
KNH06550	K03252		c3811A	K02433
KNH06561	K03252		c2446A	K02440
KNH05246	K03253		c10759Agoro_1	K02483
KNH08129	K03257		c7696A	K02495
KNH04249	K03259		c370A	K02495
KNH09277	K03259			K02516
KNH04667	K03260		c5013A	K02519
KNH07744	K03260			K02537
KNH03769	K03262			K02540
KNH05062	K03263			K02541
KNH06686	K03263		c1892A	K02553
KNH04376	K03264		c2504A	K02564
KNH09162	K03264		c1186A	K02574
KNH06287	K03265			K02603
ANB27672	K03267			K02604
KNH06227	K03267			K02606
KNH04828	K03283			K02646
KNH06633	K03283		c3547A	K02646
KNH07484	K03327		c7925A	K02684
KNH08029	K03341		c1867A	K02727
	K03355		c4146A	K02729
	K03357		c8706A	K02730
	K03363		c4439A	K02731
KNH04255	K03386		c62A	K02734
KNH07116	K03386		c403A	K02735
KNH04363	K03424		c916A	K02736
KNH08074	K03439		c6926A	K02737
	K03456		c1659A	K02739
KNH09752	K03470		c3300A	K02805
KNH05928	K03500			K02830
KNH05954	K03500		c76A	K02865
KNH06978	K03509		c1556A	K02866
KNH09399	K03511		c3605A	K02870
KNH09343	K03514		c4497A	K02871
KNH07157	K03515		c7917A	K02872
KNH08201	K03524		c3129A	K02873
KNH05901	K03575		c10010A	K02875
KNH04704	K03593		c3332A	K02876
KNH06709	K03593		c4961A	K02877
KNH06489	K03595		c3072A	K02880
KNH06813	K03596		c1187A	K02883
KNH09115	K03626		c10268A	K02885
KNH06819	K03627		c2530A	K02887
KNH07468	K03644		c4176A	K02889
KNH08155	K03648		c3757A	K02891
KNH09568	K03661		c6242A	K02893
KNH05941	K03667		c7007A	K02894
KNH06413	K03671		c9344A	K02895
KNH06675	K03671		c7238A	K02896
KNH08331	K03671		c4409A	K02900
KNH09709	K03671		c2767A	K02903
KNH08079	K03676		c3399A	K02906
KNH08227	K03676		c2118A	K02910
KNH05903	K03678		c661A	K02912
KNH07649	K03679		c5618A	K02915
KNH05459	K03680		c6454A	K02917
KNH06401	K03681		c488A	K02918
KNH05623	K03686		c10406A	K02920
KNH07297	K03686		c478A	K02921
KNH07619	K03687		c125A	K02922
KNH04722	K03695		c2654A	K02923
KNH09268	K03695		c2080A	K02926
KNH07318	K03754		c3394A	K02927
KNH05415	K03768		c950A	K02929
KNH09403	K03800		c28A	K02930
KNH04940	K03801		c4100A	K02932
KNH08367	K03833		c981A	K02934
KNH09699	K03842		c3073A	K02936
KNH07471	K03843		c3517A	K02937
KNH08700	K03844		c949A	K02938
KNH04062	K03845		c6881A	K02940
KNH07716	K03846		c7148A	K02941
KNH06077	K03847		c491A	K02942
KNH01756	K03926		c3818A	K02943
KNH08387	K03955		c327A	K02947
KNH09451	K03977		c5350A	K02949
KNH04777	K03979		c4673A	K02951
KNH09763	K04043		c8483A	K02955
KNH04836	K04077		c5251A	K02955
KNH09219	K04077		c4575A	K02957
KNH05245	K04078		c853A	K02958
KNH09223	K04078		c7020A	K02960
KNH08328	K04079		c4781A	K02962
KNH09706	K04079		c7078A	K02962
KNH04069	K04283		c6570A	K02964
KNH07456	K04345		c4175A	K02966
KNH04672	K04368		c7525A	K02971
	K04371		c4855A	K02971
	K04382		c3290A	K02973
KNH08051	K04412		c9707A	K02974
KNH09515	K04427		c1635A	K02975
KNH09588	K04460		c2450A	K02976
KNH09406	K04482		c2174A	K02977
KNH05525	K04487		c1008A	K02977
KNH05732	K04488		c8470A	K02978
KNH09238	K04499		c7251A	K02978
KNH03606	K04507		c1431A	K02981
KNH04179	K04507		c10190A	K02983
	K04563		c9502A	K02984
KNH08282	K04563		c7025A	K02985
KNH05153	K04564		c4747A	K02987
KNH05894	K04564		c4152A	K02989
KNH06494	K04564		c3817A	K02993
KNH04492	K04567		c4065A	K02995
KNH08069	K04646		c4872A	K02997
KNH07503	K04728		c3230A	K02998
KNH03651	K04794		c122A	K02998
KNH07497	K04797		c2185A	K02999
KNH04219	K04799		c7676A	K03002
KNH05520	K04802		c890A	K03006
KNH04935	K05012		c3310A	K03008
KNH07380	K05236		c5049A	K03010
KNH04648	K05309		c9298Abruce_1	K03013
KNH06653	K05309		c3166A	K03014
KNH06970	K05309		c1936A	K03016
KNH08266	K05309		c468A	K03019
KNH03846	K05542		c2381A	K03021
KNH09264	K05543		c2233A	K03028
KNH04396	K05546		c3471A	K03029
KNH09386	K05605		c803A	K03030
KNH01780	K05607		c10223A	K03031
KNH08672	K05610		c1566A	K03032
KNH07266	K05643		c6082A	K03033
KNH04385	K05663		c6740A	K03035
KNH07611	K05665		c427A	K03036
KNH06074	K05692		c5288A	K03037
KNH08151	K05863		c10619Agoro_1	K03037
KNH08334	K05868		c945A	K03039
KNH09477	K05954		c7424A	K03043
KNH01805	K05955		c2443A	K03061
KNH03921	K05955		c798A	K03063
KNH04831	K05956		c4909A	K03065
KNH03807	K06027		c8562A	K03083
KNH01733	K06063			K03094
KNH07460	K06067		c6526A	K03097
KNH09549	K06072		c3711A	K03098
KNH08392	K06102		c7782A	K03098
KNH03772	K06125		c4645A	K03099
KNH07271	K06126		c4643A	K03099
KNH07334	K06127		c5921A	K03099
KNH07746	K06130		c7741A	K03103
KNH09668	K06131		c4516A	K03106
KNH06827	K06134		c1115A	K03108
KNH08577	K06147		c953A	K03113
KNH06345	K06158		c4447A	K03115
KNH01731	K06173		c3905A	K03120
KNH05279	K06173		c897A	K03126
KNH04217	K06174		c6585A	K03130
KNH08542	K06176		c3648A	K03131
KNH05498	K06180		c5900P	K03134
KNH09000	K06184		c2227A	K03143
KNH07854	K06269		c3143A	K03163
KNH08435	K06269		c3816A	K03163
KNH07496	K06287		c1630A	K03164
KNH08442	K06630		c6832A	K03164
KNH01723	K06633		c2225A	K03165
	K06636		c1494A	K03178
KNH06646	K06640		c1137A	K03178
	K06655		c2543A	K03189
KNH09496	K06664		c10816A	K03217
	K06669		c5127A	K03231
	K06670		c8439A	K03232
KNH09101	K06670		c1760A	K03233
	K06674		c6770A	K03234
	K06675		c7068A	K03234
	K06677		c454A	K03236
KNH09216	K06689		c839A	K03237
KNH08280	K06694		c8076A	K03238
KNH04468	K06867		c4962A	K03239
KNH03783	K06874		c3708Abruce_1	K03240
KNH09732	K06874		c3644A	K03240
KNH03926	K06883		c6306Abruce_1	K03242
KNH06064	K06883		c2348A	K03243
KNH04068	K06889		c3840A	K03246
KNH07009	K06927		c258A	K03247
KNH09419	K06943		c179A	K03248
KNH06828	K06944		c8375A	K03250
KNH09745	K06944		c5937A	K03251
KNH05011	K06961		c4491A	K03252
KNH05662	K06965		c6704A	K03253
KNH01793	K06966		c6680Agoro_1	K03253
KNH03774	K06972		c1747A	K03254
KNH03722	K06990		c51A	K03254
KNH04892	K07055		c3101A	K03255
KNH03634	K07056		c3250A	K03257
KNH05646	K07056		c1971A	K03257
KNH06788	K07119		c3298A	K03259
KNH09052	K07119		c794A	K03260
KNH08046	K07151		c4793A	K03260
KNH04463	K07152		c3392A	K03262
KNH09424	K07152		c7529A	K03263
KNH04287	K07178		c3843A	K03264
KNH08921	K07178		c5835A	K03264
KNH06326	K07179		c7815A	K03265
KNH07705	K07203		c3053A	K03267
KNH06405	K07299		c1124A	K03283
KNH08228	K07299		c8467A	K03292
KNH04969	K07374		c4990A	K03320
KNH08699	K07374		c5280A	K03320
KNH04975	K07375		c9748A	K03341
KNH03703	K07390			K03347
KNH09458	K07390			K03348
KNH06327	K07441			K03349
KNH04314	K07442			K03350
KNH04815	K07466			K03352
KNH09640	K07466			K03363
KNH04952	K07560		c5988A	K03363
KNH07012	K07561			K03364
KNH09382	K07562		c4033A	K03364
KNH08945	K07565		c613A	K03372
KNH05474	K07566		c7203A	K03386
KNH08891	K07575		c10025A	K03386
KNH01777	K07579		c6300A	K03386
KNH08222	K07583		c2115A	K03392
KNH04289	K07874		c7090A	K03424
KNH06983	K07874		c1316Abruce_1	K03424
KNH08923	K07874		c1251A	K03424
KNH07848	K07877		c9390A	K03439
KNH05149	K07936			K03456
KNH07806	K07936		c5055A	K03469
KNH05164	K07937		c4773A	K03509
KNH08349	K07937		c4020A	K03512
KNH08748	K07943		c937A	K03514
KNH04739	K07953		c8443A	K03515
KNH08729	K07953		c5553A	K03521
KNH07322	K07955		c102A	K03524
KNH04381	K08057		c3137A	K03593
KNH09608	K08073		c7505A	K03596
KNH04736	K08139		c7443A	K03626
KNH08244	K08150		c1260A	K03626
KNH06566	K08202		c3974A	K03627
KNH04816	K08286		c677A	K03635
KNH06089	K08287		c3338A	K03648
KNH05568	K08288		c2139A	K03648
KNH04708	K08515		c7274A	K03650
KNH06713	K08515		c854A	K03654
KNH04732	K08517		c8766A	K03657
KNH03641	K08592		c3395A	K03660
KNH09780	K08726		c5529A	K03667
KNH05885	K08730		c2122A	K03671
KNH09762	K08734		c4098A	K03671
KNH04434	K08735		c5428A	K03671
KNH04265	K08737		c1601A	K03676
KNH09298	K08738		c344A	K03679
KNH04643	K08740		c1091A	K03685
KNH06648	K08740		c8316A	K03686
KNH07436	K08741		c4568A	K03686
KNH00562	K08762		c2075A	K03695
KNH08172	K08762		c3688A	K03695
KNH09262	K08770		c4001A	K03704
KNH03731	K08778		c8259A	K03754
KNH06100	K08832		c1116A	K03767
KNH01776	K08850		c2064A	K03768
KNH06746	K08851		c3878A	K03782
KNH08865	K08851		c5563A	K03798
KNH09455	K08864		c5097A	K03800
KNH05593	K08869		c288A	K03841
KNH07110	K08869		c6206A	K03842
KNH07358	K08869		c2016A	K03843
KNH08152	K08869		c3097A	K03846
KNH05171	K08900		c874A	K03854
KNH04808	K08955		c2238A	K03861
KNH06107	K08956			K03868
KNH07277	K08956		c516A	K03869
KNH09686	K08956		c7897A	K03872
KNH05939	K08960		c3657A	K03929
KNH06875	K08991		c3956A	K03941
KNH09671	K09140		c1185A	K03942
KNH07112	K09228		c7049A	K03943
KNH03622	K09276		c6168A	K03949
KNH03871	K09291		c9378A	K03955
KNH04659	K09458		c426A	K03977
ANB27674	K09488		c6925A	K03978
KNH06552	K09488		c4158A	K04043
KNH06559	K09488		c4049A	K04077
KNH01791	K09490		c4512A	K04079
KNH04296	K09493		c7902A	K04348
KNH08930	K09493		c281A	K04348
KNH07482	K09494		c878A	K04348
KNH09647	K09495		c749A	K04348
KNH07293	K09496		c161A	K04349
KNH01736	K09497		c6440A	K04351
KNH01735	K09498		c1754A	K04352
KNH06388	K09499		c729A	K04352
KNH05189	K09500		c9264A	K04353
KNH05333	K09503		c3404A	K04353
KNH06302	K09503			K04354
KNH06351	K09503		c1869A	K04354
KNH06939	K09506			K04371
KNH07493	K09510		c2169A	K04378
KNH05591	K09511		c1770A	K04378
KNH09103	K09512			K04382
KNH00550	K09515		c1788A	K04392
KNH07852	K09522		c917A	K04392
KNH05633	K09523		c4881A	K04392
KNH03627	K09529		c4638A	K04392
KNH00528	K09537		c1894A	K04392
KNH06642	K09540		c1896A	K04392
KNH09701	K09550		c2909A	K04392
KNH04973	K09553		c3295A	K04410
KNH04362	K09568		c67A	K04417
KNH06362	K09580		c3248A	K04424
KNH05469	K09584		c394A	K04426
KNH04079	K09595		c1996A	K04427
KNH01397	K09611		c4728A	K04437
KNH01755	K09680		c4370A	K04437
KNH09603	K09699		c6928A	K04456
KNH06363	K10290		c1605A	K04456
KNH07117	K10381		c8455A	K04459
KNH07418	K10389		c9417Abruce_1	K04459
KNH07386	K10393		c9551A	K04459
KNH07715	K10393		c5131A	K04460
KNH07404	K10395		c4101A	K04482
KNH09713	K10398		c41A	K04487
KNH09475	K10405		c2284A	K04487
KNH09462	K10418		c10130A	K04488
KNH07113	K10573		c3288Agoro_1	K04499
KNH09479	K10577		c4842A	K04505
KNH06876	K10578		c7464A	K04512
KNH05667	K10601		c3661A	K04515
KNH05506	K10625		c9408A	K04523
KNH07734	K10685		c2824A	K04534
KNH09208	K10689		c9284A	K04536
KNH04958	K10712		c8337A	K04551
KNH09365	K10730		c1287A	K04551
KNH09513	K10733		c384A	K04565
KNH09443	K10738		c6765A	K04567
KNH01394	K10739		c10A	K04569
KNH07103	K10743		c3620A	K04593
KNH09567	K10746		c3466Abruce_1	K04612
KNH09116	K10747		c2383A	K04615
KNH09271	K10747		c3402A	K04615
KNH01800	K10751		c9813Abruce_1	K04615
KNH04049	K10753		c5270A	K04646
KNH09613	K10754		c8764A	K04679
KNH03645	K10755		c2510A	K04727
KNH03659	K10755		c1960A	K04728
KNH06473	K10756		c912A	K04739
KNH09625	K10756		c1004A	K04771
KNH08382	K10758		c2408A	K04794
KNH07733	K10766		c4703A	K04794
KNH06941	K10768		c2631A	K04799
KNH07584	K10771		c606A	K04802
KNH09414	K10773		c5099A	K04936
KNH05398	K10807		c1579A	K04936
KNH05654	K10807		c3102A	K04936
KNH03749	K10808		c508A	K04958
KNH06547	K10808		c9373A	K05001
KNH07449	K10841		c14688P	K05006
KNH07290	K10843		c1143A	K05011
KNH09540	K10843		c3563A	K05011
KNH01734	K10844		c4653A	K05016
KNH09670	K10846		c9456Agoro_1	K05034
KNH09547	K10848		c8197A	K05048
KNH06754	K10858		c2165A	K05115
KNH08873	K10858		c2755A	K05122
KNH04571	K10863		c6627A	K05236
KNH05896	K10863		c5074P	K05288
KNH06071	K10865		c5728A	K05290
KNH06487	K10866		c9479A	K05292
KNH05447	K10870		c4504A	K05305
KNH09412	K10871		c5758A	K05309
KNH04180	K10872		c5794A	K05310
KNH07378	K10875		c2765A	K05323
KNH05658	K10878		c5341A	K05542
KNH09527	K10901		c1286A	K05545
KNH06805	K10908		c7779A	K05546
KNH09228	K10908		c7401A	K05601
KNH03668	K10949		c2428A	K05605
KNH05053	K10949		c9395A	K05606
KNH04067	K10956		c898A	K05607
KNH09450	K11087		c2285A	K05609
KNH05439	K11088		c4685A	K05657
KNH07294	K11090		c1784A	K05662
KNH07458	K11096		c5757A	K05663
KNH09787	K11108		c2385A	K05665
KNH05269	K11128		c7262A	K05676
KNH09339	K11129		c4216A	K05681
KNH07123	K11131		c6660A	K05692
KNH06306	K11136		c4185A	K05692
KNH03993	K11251		c6024A	K05692
KNH04260	K11251		c35A	K05695
KNH04995	K11251		c2079A	K05696
KNH06458	K11251		c136A	K05722
KNH07352	K11251		c1761A	K05724
KNH07948	K11251		c18A	K05725
KNH07972	K11251		c8432A	K05727
KNH08165	K11251		c2148A	K05728
KNH04238	K11252		c3718A	K05743
KNH04261	K11252		c523A	K05745
KNH04281	K11252		c8053A	K05747
KNH04994	K11252		c7354A	K05749
KNH07351	K11252		c538A	K05750
KNH07947	K11252		c5062A	K05754
KNH07971	K11252		c4130A	K05755
KNH08164	K11252		c4375A	K05756
KNH08915	K11252		c1079A	K05756
KNH04236	K11253		c10246Abruce_1	K05757
KNH04263	K11253		c4522A	K05758
KNH04992	K11253		c2163A	K05758
KNH05393	K11253		c2580A	K05759
KNH07349	K11253		c1423A	K05760
KNH07945	K11253		c4783A	K05765
KNH07969	K11253		c4159A	K05766
KNH08162	K11253		c1016A	K05766
KNH04237	K11254		c1258A	K05767
KNH04262	K11254		c7685A	K05768
KNH04993	K11254		c4306A	K05768
KNH07350	K11254		c5677A	K05768
KNH07946	K11254		c4156A	K05769
KNH07970	K11254		c7927A	K05824
KNH08163	K11254		c14943P	K05824
KNH07387	K11269		c1569A	K05841
KNH04723	K11273		c849A	K05841
KNH08058	K11274		c1444A	K05850
KNH06403	K11279		c6552A	K05853
KNH06717	K11279		c3982A	K05856
KNH05898	K11282		c4384A	K05857
KNH09572	K11292		c9581A	K05857
KNH01801	K11304		c3631A	K05863
KNH03916	K11304		c7553A	K05868
KNH06784	K11338		c6052A	K05869
KNH09057	K11338		c1452A	K05869
KNH06953	K11341		c6991A	K05916
KNH08423	K11341		c4648A	K05917
KNH07435	K11366		c4850A	K05939
KNH07420	K11401		c1155A	K05940
KNH07382	K11407		c7945A	K05955
KNH08432	K11407		c440A	K05956
KNH05275	K11434		c1087A	K06013
KNH08994	K11594		c5430A	K06027
KNH07457	K11600		c935A	K06063
KNH05172	K11654		c2468A	K06066
KNH03791	K11718		c7632Abruce_1	K06067
KNH08617	K11778		c9178A	K06067
KNH09615	K11806		c2313A	K06072
KNH08371	K11824		c1752A	K06115
KNH05899	K11826		c7105A	K06115
KNH06715	K11827		c4219A	K06130
KNH07795	K11836		c543A	K06158
KNH09098	K11843		c1106A	K06158
KNH06999	K11855		c2639A	K06168
KNH06415	K11883		c2506A	K06173
KNH04380	K11884		c7211A	K06174
KNH09422	K11996		c1520Abruce_1	K06176
KNH09623	K12132		c7164A	K06178
KNH09674	K12160		c56A	K06179
KNH08206	K12161		c747A	K06180
KNH09531	K12347		c4161A	K06183
KNH05946	K12385		c190A	K06185
KNH08194	K12392		c434A	K06207
KNH07586	K12400		c4731A	K06252
KNH09330	K12401		c4242A	K06252
KNH07739	K12403		c851A	K06255
KNH06971	K12471		c6065A	K06268
KNH08265	K12471		c1471A	K06271
KNH03777	K12479		c623A	K06277
KNH08059	K12492		c4268A	K06277
KNH04949	K12504		c3452A	K06277
KNH07696	K12580		c8887A	K06324
KNH01728	K12581		c8100A	K06580
KNH06980	K12585		c1588A	K06580
KNH07285	K12591		c1314A	K06627
KNH09600	K12598		c6768A	K06630
KNH06802	K12604		c7586A	K06631
KNH05567	K12606		c1342A	K06632
KNH00529	K12608		c259A	K06632
KNH00552	K12613		c2978A	K06632
KNH09428	K12614		c2355A	K06633
KNH07632	K12618			K06636
KNH05934	K12619		c7276A	K06637
KNH06170	K12619		c2954A	K06638
KNH07558	K12619		c840A	K06640
KNH07651	K12619			K06641
KNH04216	K12778		newgoro230-20630_270	K06642
KNH06359	K12811		c6518A	K06645
KNH03810	K12812		c203A	K06664
KNH01765	K12813			K06665
KNH09454	K12815			K06666
KNH09404	K12818			K06669
KNH07343	K12820		c2404A	K06669
KNH04012	K12823			K06670
KNH07560	K12823			K06671
KNH08351	K12825			K06672
KNH06066	K12826			K06674
KNH09630	K12828			K06675
KNH01732	K12829			K06677
KNH07263	K12830			K06678
KNH03928	K12831			K06681
KNH05494	K12833			K06682
KNH05336	K12834			K06685
KNH05594	K12836		c2026A	K06685
KNH06580	K12842		c2823A	K06688
KNH07341	K12843		c8618A	K06689
KNH03937	K12844		c1607A	K06695
KNH09722	K12844		c7652A	K06711
KNH04284	K12845		c10783A	K06867
KNH08918	K12845		c610A	K06867
KNH08440	K12853		c5838A	K06867
KNH07305	K12855		c3017A	K06883
KNH06334	K12856		c1810A	K06883
KNH05563	K12858		c5038A	K06883
KNH03803	K12859		c7810A	K06890
KNH08881	K12860		c6628A	K06927
KNH07362	K12862		c6153A	K06941
KNH04018	K12873		c5259A	K06942
KNH08557	K12873		c1568A	K06943
KNH06988	K12876		c1853A	K06944
KNH06990	K12876		c5393A	K06948
KNH09453	K12877		c1630P	K06959
KNH09750	K12883		c1815A	K06965
KNH04117	K12948		c7288Abruce_1	K06974
KNH07613	K13025		c6968A	K06978
KNH09476	K13026		c5532A	K06978
KNH07405	K13055		c129A	K06990
KNH04826	K13126		c2305A	K06997
KNH08665	K13137		c1945A	K07019
KNH04022	K13179		c9809A	K07041
KNH08553	K13179		c1308P	K07059
KNH08539	K13216		c5113A	K07119
KNH01399	K13238		c232A	K07126
KNH04768	K13280		c7682A	K07126
KNH03872	K13291		c1878Abruce_1	K07126
KNH06206	K13339		c9126A	K07126
KNH04275	K13341		c9672A	K07127
KNH04276	K13342		c2861A	K07146
KNH07287	K13345		c4302A	K07151
KNH03660	K13346		c9151Abruce_1	K07170
KNH07856	K13354		c9A	K07179
KNH04784	K13431		c4361A	K07188
KNH05935	K13525		c128A	K07188
KNH05177	K13628		c280A	K07188
KNH09696	K13698		c4258A	K07199
KNH06627	K13800		c10496Abruce_1	K07199
KNH05395	K13989		c6913A	K07200
KNH06984	K13993		c616A	K07203
KNH05304	K14004		c5824A	K07204
KNH09449	K14005		c9554A	K07271
KNH05908	K14006		c3400A	K07297
KNH06004	K14006		c7742A	K07297
KNH08429	K14007		c654A	K07298
KNH09460	K14007		c262A	K07300
KNH08218	K14015		c7527A	K07305
KNH04080	K14018		c2531A	K07342
KNH04787	K14026		c1221A	K07374
KNH05895	K14050		c3444A	K07374
KNH05912	K14079		c2985A	K07375
KNH04277	K14163		c9516A	K07390
KNH03657	K14168		c7805A	K07393
KNH05242	K14191		c6814A	K07407
KNH07589	K14191		c4299A	K07432
KNH08615	K14290		c2215A	K07436
KNH09522	K14292		c8255A	K07442
KNH06325	K14293		c2696A	K07454
KNH07342	K14297		c5312A	K07466
KNH08159	K14298		c2374A	K07466
KNH07326	K14326		c4565A	K07478
KNH01400	K14376		c4437Abruce_1	K07497
KNH08449	K14396		c571A	K07507
KNH04491	K14397		c1312A	K07511
KNH08376	K14402		newgoro8906-10497_498	K07513
KNH08015	K14403		c4790A	K07515
KNH03813	K14404		c293A	K07526
KNH06471	K14406		c1642A	K07526
KNH06357	K14415		c904Abruce_1	K07560
KNH07693	K14415		c6091A	K07562
KNH08888	K14430		c8533A	K07566
KNH05193	K14440		c1394A	K07573
KNH06204	K14455		c9255Abruce_1	K07579
KNH07750	K14521		c2565A	K07739
KNH08278	K14521		c4917A	K07750
KNH09550	K14536		c4301Abruce_1	K07752
KNH04028	K14537		c6383A	K07753
KNH08547	K14537		c5210A	K07755
KNH09539	K14538		c557A	K07756
KNH07477	K14539		c5655A	K07767
KNH05190	K14544		c7973A	K07827
KNH08350	K14550		c2104A	K07827
KNH06523	K14553		c3234Agoro_1	K07827
KNH06721	K14553		c120A	K07827
KNH08993	K14554		c1932A	K07827
KNH07308	K14555		c5528A	K07835
KNH05437	K14556		c3585A	K07837
KNH03959	K14558		c8359A	K07874
KNH03949	K14560		c6580A	K07874
KNH05675	K14560		c1703A	K07877
KNH06407	K14561		c7350A	K07881
KNH06088	K14563		c7836A	K07889
KNH07001	K14563		c5397Agoro_1	K07890
KNH04221	K14564		c3015Agoro_1	K07893
KNH08711	K14565		c9102A	K07897
KNH08279	K14566		c5638A	K07897
KNH08020	K14567		c2416A	K07901
KNH07737	K14568		c7215A	K07904
KNH05940	K14569		c3397A	K07904
KNH06382	K14570		c4218A	K07918
KNH07596	K14570		c633A	K07936
KNH08606	K14570		c6649A	K07937
KNH06386	K14571		c3646A	K07937
KNH07148	K14572		c4195A	K07937
KNH09263	K14573		c3712A	K07937
KNH08052	K14574		c9895A	K07937
KNH03873	K14589		c2178A	K07943
KNH09525	K14617		c2032A	K07952
KNH09778	K14684		c4366A	K07953
KNH06258	K14709		c1009A	K07976
KNH08368	K14753		c791A	K08008
KNH08320	K14767		c1593A	K08018
KNH06169	K14768		c8736Abruce_1	K08018
KNH07650	K14768		c1701A	K08052
KNH04230	K14769		c10168A	K08056
KNH05947	K14774		c3335A	K08057
KNH03649	K14776		c2897A	K08059
KNH06255	K14777		c2807A	K08073
KNH08541	K14779		c237A	K08074
KNH08014	K14780		c8094P	K08143
KNH09413	K14785		c3503A	K08150
KNH06192	K14787		c4177A	K08214
KNH05508	K14788		c4938A	K08229
KNH06479	K14792		c7081A	K08239
KNH08276	K14793		c2677A	K08252
KNH06381	K14797		c5912A	K08266
KNH07325	K14799		c2161A	K08269
KNH03991	K14806		c7291A	K08269
KNH06460	K14806		c4742A	K08272
KNH05759	K14808		c8119A	K08272
KNH01724	K14809		c8660A	K08281
KNH04206	K14813		c888A	K08286
KNH04726	K14815		c6504A	K08288
KNH08998	K14820		c4966A	K08288
KNH04509	K14823		c1104A	K08292
KNH03795	K14824		c9426A	K08328
KNH05892	K14830		c5003A	K08328
KNH05274	K14831		c5748A	K08332
KNH03647	K14832		c5235A	K08337
KNH05664	K14835		c9077A	K08341
KNH08746	K14837		c5606A	K08341
KNH09617	K14838		c3703A	K08342
KNH09692	K14842		c1585A	K08342
KNH01799	K14843		c5485A	K08343
KNH05435	K14846		c1237A	K08360
KNH03746	K14847		c3034A	K08451
KNH08702	K14848		c7162A	K08469
KNH05448	K14850		c1172A	K08469
KNH06236	K14852		c5587A	K08489
KNH08886	K14855		c2951A	K08489
KNH05460	K14856		c4151A	K08490
KNH09498	K14857		c10198A	K08493
KNH04728	K14859		c1156A	K08515
KNH07847	K14863		c2949A	K08515
KNH04011	K14864		c9604A	K08515
KNH07107	K14950		c7441A	K08516
KNH04024	K15026		c9038A	K08568
KNH08551	K15026		c3069A	K08574
KNH08274	K15029		c400A	K08653
KNH03619	K15042		c2006A	K08657
KNH05890	K15078		c2338A	K08678
KNH06181	K15083		c7673A	K08679
KNH08743	K15102		c8800A	K08683
KNH06676	K15104		c625A	K08734
KNH06942	K15109		c3667A	K08735
KNH08238	K15109		c6219A	K08736
KNH09355	K15110		c3164A	K08737
KNH08035	K15115		c142A	K08738
KNH05121	K15116		c4923A	K08739
KNH06411	K15121		c7124A	K08740
KNH04083	K15172		c2525A	K08741
KNH05764	K15172		c9260A	K08745
KNH01778	K15175		c1145A	K08762
KNH06863	K15196		c1031A	K08764
KNH07208	K15255		c250A	K08765
KNH07790	K15255		c1288A	K08770
KNH09425	K15264		c6347A	K08770
KNH08745	K15266		c181A	K08775
KNH00541	K15276		c2276A	K08776
KNH09502	K15282		c428A	K08790
KNH09584	K15287		c3213A	K08794
KNH06176	K15289		c8469A	K08794
KNH07657	K15289		c2766Abruce_1	K08794
KNH09401	K15292		c432A	K08796
KNH04294	K15296		c443A	K08798
KNH08928	K15296		c4144A	K08815
KNH07607	K15306		c2081A	K08818
KNH09258	K15332		c377A	K08825
KNH07601	K15335		c943A	K08827
KNH08354	K15335		c7621A	K08832
KNH07507	K15362		c6185A	K08838
KNH09220	K15414		c4434A	K08842
KNH05944	K15429		c527A	K08844
KNH04705	K15430		c2065A	K08850
KNH06710	K15430		c5359A	K08851
KNH04499	K15437		c1801A	K08852
KNH07735	K15441		c4013A	K08853
KNH07638	K15442		c9989A	K08864
KNH05605	K15444			K08866
KNH03723	K15448		c6305A	K08869
KNH09682	K15449		c7718A	K08869
KNH04211	K15450		c2693A	K08869
KNH09561	K15451		c4641A	K08870
KNH03650	K15455		c1697A	K08873
KNH08447	K15542		c2847A	K08874
ANB27667	K15633		c1333A	K08884
KNH09580	K15633		c5564A	K08884
KNH09691	K15724		c4278Abruce_1	K08884
KNH06270	K15734		c341A	K08889
KNH06343	K15837		c1558A	K08893
KNH05285	K15979		c1837A	K08900
KNH06286	K16073		c5272A	K08957
KNH07863	K16195		c4599A	K08963
KNH01770	K16219		c1769A	K08967
KNH03656	K16271		c988A	K09001
KNH07121	K16365		c8965A	K09013
KNH05760	K16465		c5487A	K09260
KNH05283	K16575		c4303A	K09272
KNH05893	K16601		c4074A	K09420
KNH04462	K16675		c1385A	K09420
KNH07023	K16803		c3197A	K09420
KNH08365	K16803		c6061A	K09422
KNH03786	K17053		c2796A	K09459
KNH06820	K17065		c6373A	K09469
KNH03607	K17080		c942A	K09471
KNH04178	K17080		c366A	K09478
KNH09756	K17081		c165A	K09479
KNH03931	K17086		newgoro2316-6322_918	K09485
KNH05727	K17255		c8899A	K09486
KNH04493	K17278		c689A	K09487
KNH07146	K17302		c2982A	K09490
KNH09598	K17408		c5498A	K09493
KNH08890	K17428		c9979A	K09493
KNH07141	K17497		c560A	K09494
KNH05493	K17508		c2421A	K09496
KNH00558	K17533		c7136A	K09497
KNH08457	K17550		c4906A	K09498
KNH07533	K17586		c164A	K09499
KNH05555	K17605		c1069A	K09500
KNH05884	K17619		c2805A	K09503
KNH07562	K17655		newgoro52-1511_402	K09506
KNH07115	K17675		c4376A	K09510
KNH07501	K17732		c4323A	K09516
KNH07535	K17732		c2640A	K09518
KNH06994	K17757		c63A	K09522
KNH04895	K17759		c1361A	K09523
KNH06632	K17783		c1901A	K09537
KNH08708	K17795		c2335A	K09539
KNH07129	K17800		c4246A	K09553
KNH04740	K17803		c7008A	K09568
KNH08730	K17803		c737A	K09570
KNH09440	K17803		c252A	K09578
KNH05891	K17808		c5656A	K09580
KNH08752	K17867		c1851A	K09594
KNH04932	K17878		c1372A	K09595
KNH09570	K17943		c3087A	K09648
KNH09438	K18038		c934A	K09668
KNH06790	K18156		c4283Abruce_1	K09699
KNH09050	K18156		c8913A	K09699
KNH04233	K18171		c4963A	K09702
KNH04192	K18179		c2422Abruce_1	K09704
KNH06105	K18328		c2703A	K09705
KNH04449	K18423		c2498A	K09822
KNH06317	K18423		c244A	K09835
KNH04006	K18532		c706A	K09861
KNH04207	K18586		c2061A	K10082
KNH09352	K18588		c3819A	K10086
KNH09493	K18663		c3704A	K10088
KNH06492	K18695		c2821A	K10143
KNH05192	K18727		c3098A	K10144
KNH04433	K18758		c8749A	K10205
KNH06013	K18758		c134A	K10213
KNH05552	K18777		c6984A	K10251
KNH04755	K18798		c9043A	K10256
KNH06493	K18914		c5486A	K10257
KNH04737	K18995		c5969A	K10268
KNH05401	K19054		c6428Abruce_1	K10268
KNH06622	K19178		c139A	K10277
KNH07498	K19306		c770A	K10279
KNH04061	K19589		c8422A	K10300
KNH06063	K19603		c8490A	K10325
KNH07770	K19612		c218A	K10352
KNH06579	K19783		c3952A	K10356
KNH07283	K19788		c1927A	K10356
KNH09585	K19801		c2672A	K10359
KNH06084	K19828		c3070A	K10364
KNH02450	K19998		c9696A	K10365
KNH07403	K20027		c6145A	K10365
KNH05321	K20103		c5453A	K10380
KNH06174	K20160		c3967A	K10396
KNH07655	K20160		c3796A	K10396
KNH07581	K20182		c5043A	K10398
KNH07431	K20222		c5022A	K10401
KNH08611	K20279		c3935A	K10413
KNH08997	K20284		c135A	K10418
KNH09445	K20347		c395A	K10427
KNH04297	K20352		c6681A	K10428
KNH08931	K20352		c5890A	K10481
KNH01743	K20360		c8297A	K10567
KNH04702	K20362		c10562A	K10578
KNH07773	K20363		c4422A	K10579
KNH08204	K20372		c936A	K10580
			c2791A	K10581
			c8553A	K10585
			c1634A	K10586
			c2101A	K10586
			c1136A	K10586
			c481A	K10587
			c2224A	K10589
			c741A	K10594
			c3485A	K10595
			c978A	K10597
			c1557A	K10599
			c4561Agoro_1	K10609
			c3405A	K10610
			c336A	K10625
			c5023A	K10636
			c7713A	K10643
			c1033A	K10646
			c3530A	K10685
			c4727A	K10694
			c8476A	K10695
			c501A	K10695
			c1736A	K10703
			c4889A	K10732
			c307A	K10733
			c4024A	K10734
			c239A	K10735
			c4577A	K10737
			c4110A	K10738
			c1708A	K10739
			c2733A	K10742
			c709A	K10746
			c6834A	K10747
			c9572A	K10747
			c1790Agoro_1	K10753
			c4459A	K10754
			c966A	K10755
			c4394A	K10756
			c3799A	K10761
			c655A	K10765
			c1631A	K10770
			c3849A	K10771
			c4882A	K10776
			c5071A	K10777
			c858A	K10779
			c1103A	K10798
			c2299A	K10798
			c4103A	K10798
			c439A	K10839
			c9467A	K10843
			c9498A	K10844
			c1220A	K10846
			c2753A	K10848
			c269A	K10849
			c8452A	K10858
			c7093A	K10865
			c3296A	K10865
			c413A	K10866
			c960A	K10867
			c88A	K10871
			c480A	K10872
			c2759A	K10873
			c4489A	K10875
			c3827A	K10876
			c7019A	K10877
			c5896A	K10878
			c2260A	K10878
			c1505A	K10880
			c6449A	K10884
			c5205A	K10885
			c3832A	K10891
			c1160A	K10895
			c5977A	K10896
			c1366A	K10899
			c1895A	K10900
			c2399A	K10901
			c4706A	K10956
			c4704A	K10967
			c7739A	K10976
			c3036A	K10990
			c716A	K10994
			c8741A	K11086
			c1474A	K11087
			c632A	K11088
			c3317A	K11092
			c3649A	K11093
			c6891A	K11094
			c6416A	K11095
			c4321A	K11096
			c169A	K11108
			c841A	K11129
			c8731A	K11131
			c1199Abruce_1	K11136
			c921A	K11147
			c2689A	K11155
			c3558A	K11162
			c589A	K11171
			c4261A	K11173
			c9338Abruce_1	K11187
			c1548A	K11188
			c1110A	K11209
			c1621A	K11222
			c479A	K11225
			c883A	K11236
			c9048A	K11247
			c6906A	K11251
			c316A	K11251
			c7209A	K11251
			c2410A	K11251
			c5589A	K11252
			c6712A	K11253
			c5546A	K11253
			c5141A	K11253
			c7844A	K11254
			c4153A	K11254
			c10067A	K11254
			c7646A	K11254
			c1702A	K11259
			c5789A	K11262
			c2952A	K11265
			c561A	K11267
			c5829A	K11268
			c5968Abruce_1	K11292
			c9577A	K11292
			c925A	K11293
			c7362A	K11295
			c357A	K11308
			c1845A	K11314
			c14632P	K11339
			c7361A	K11344
			c8583A	K11346
			c5252A	K11348
			c105A	K11353
			c13722Pbruce_1	K11393
			c1131A	K11412
			c5094A	K11416
			c3366A	K11417
			c815A	K11419
			c3634A	K11434
			c4448A	K11435
			c3566Abruce_1	K11446
			c8165A	K11447
			c6435A	K11450
			c2829A	K11488
			c879A	K11498
			c2401A	K11499
			c7591A	K11527
			c2279A	K11536
			c7939A	K11540
			c8847A	K11547
			c3235A	K11600
			c8396A	K11644
			c3423A	K11647
			c2119A	K11647
			c3528A	K11649
			c191A	K11650
			c1641A	K11654
			c4327A	K11662
			c1796A	K11718
			c5138A	K11722
			c3684A	K11723
			c582A	K11744
			c7279A	K11757
			c1331A	K11805
			c1730A	K11825
			c1586A	K11830
			c4716A	K11830
			c9717Abruce_1	K11832
			c219A	K11835
			c2612A	K11837
			c5680A	K11838
			c1955A	K11838
			c4099A	K11842
			c3529A	K11843
			c806A	K11853
			c3636A	K11853
			c9205A	K11855
			c6076A	K11857
			c1545A	K11858
			c3995A	K11858
			c7233A	K11883
			c5422A	K11884
			c1777A	K11885
			c7301A	K11886
			c3791A	K11887
			c223A	K11927
			c5927A	K11968
			c9355Agoro_1	K11971
			c1844A	K11973
			c3926A	K11979
			c6224A	K11984
			c245A	K12035
			c3126A	K12040
			c1942A	K12132
			c7934Agoro_1	K12132
			c1001A	K12132
			c499A	K12132
			c4023A	K12158
			c392A	K12160
			c3199A	K12160
			c9384A	K12161
			c2415A	K12162
			c1559A	K12165
			c7989Agoro_1	K12169
			c1753A	K12175
			c7531A	K12176
			c4157A	K12178
			c3990A	K12180
			c9959A	K12182
			c1613A	K12182
			c8332A	K12182
			c54A	K12184
			c2939A	K12185
			c9759Agoro_1	K12189
			c3316A	K12190
			c8859A	K12191
			c5050A	K12193
			c5257A	K12197
			c1060A	K12229
			c2892A	K12231
			c2144A	K12236
			c3121A	K12272
			c9232A	K12307
			c5261A	K12311
			c977A	K12320
			c282A	K12343
			c4743A	K12348
			c2906A	K12349
			c8891A	K12350
			c1841A	K12373
			c5681A	K12373
			c2411A	K12380
			c558A	K12386
			c1205A	K12391
			c6408A	K12393
			c4014A	K12396
			c6044A	K12397
			c8662A	K12398
			c7530A	K12399
			c9155A	K12399
			c4806A	K12405
			c5574A	K12410
			c6487A	K12417
			newgoro23589-29147_464	K12421
			c5642A	K12426
			c2369A	K12427
			c1527A	K12446
			c2384A	K12451
			c9925A	K12462
			c1459A	K12471
			c1384A	K12479
			c554A	K12483
			c2784A	K12486
			c4650Abruce_1	K12488
			c7270A	K12489
			c8889A	K12493
			c8964A	K12495
			c547A	K12571
			c2309A	K12572
			c497A	K12573
			c311A	K12580
			c1193A	K12581
			c5863A	K12584
			c9537Abruce_1	K12585
			c1750A	K12590
			c7487A	K12598
			c7488Abruce_1	K12598
			c5179A	K12602
			c10058Abruce_1	K12603
			c2514Abruce_1	K12604
			c9243A	K12605
			c10041A	K12606
			c8896A	K12613
			c8564A	K12614
			c9019Abruce_1	K12618
			c3315A	K12619
			c7835A	K12619
			newgoro44-1413_6582	K12619
			c1982A	K12621
			c8147A	K12622
			c3595A	K12623
			c2363A	K12625
			c90A	K12655
			c2228A	K12663
			c3359A	K12733
			c7686A	K12735
			c8535A	K12735
			c7177A	K12795
			c3064A	K12813
			c123A	K12815
			c146A	K12818
			c10104A	K12819
			c1164A	K12821
			c4140A	K12822
			c5730Agoro_1	K12823
			c3096A	K12826
			c154A	K12827
			c4310A	K12829
			c4418A	K12830
			c6493A	K12831
			c3984A	K12832
			c10131Abruce_1	K12836
			c1472A	K12837
			c3458A	K12838
			c3195A	K12839
			c550A	K12842
			c6503A	K12843
			c6549A	K12844
			c5565A	K12845
			c6088A	K12848
			c4149A	K12850
			c1739A	K12854
			c3427A	K12855
			c6417A	K12859
			c8753A	K12860
			c5163A	K12862
			c1773A	K12864
			c5984A	K12867
			c521A	K12870
			c9443Abruce_1	K12870
			c1073A	K12872
			c7611A	K12874
			c329A	K12876
			c7118A	K12877
			c5872A	K12879
			c3747A	K12882
			c4658A	K12883
			c7624A	K12890
			c2644A	K12893
			c6083A	K12898
			c7253A	K12953
			c3122A	K12960
			c4480A	K13024
			c512A	K13025
			c4870A	K13026
			c6784A	K13076
			c2278A	K13094
			c2477A	K13095
			c247A	K13100
			c9617A	K13102
			c3584A	K13106
			c8045A	K13107
			c667A	K13109
			c3441A	K13110
			c7200A	K13113
			c306A	K13114
			c9081A	K13116
			c1600A	K13117
			c6612A	K13118
			c6100A	K13119
			c6464A	K13123
			c2109A	K13125
			c2898A	K13126
			c6987A	K13131
			c8888A	K13137
			c3800Abruce_1	K13139
			c4611A	K13142
			c9937A	K13143
			c5492A	K13148
			c804A	K13162
			c7936A	K13168
			c3322A	K13171
			c544A	K13172
			c8682A	K13177
			c1848A	K13179
			c1704A	K13187
			c4763A	K13201
			c1984A	K13207
			c3617A	K13208
			c13624P	K13220
			c4079A	K13293
			c45A	K13303
			c1570A	K13341
			c3082A	K13342
			c8715P	K13346
			c3885Agoro_1	K13348
			c4864A	K13348
			c4675A	K13348
			c423A_	K13348
			c4856A	K13354
			c3275A	K13355
			c7570A	K13356
			c4004A	K13412
			c788A	K13412
			c3705A	K13421
			c592A	K13448
			c7002A	K13448
			c1189A	K13507
			c6099Abruce_1	K13509
			c1019A	K13511
			c1509A	K13513
			c3715A	K13517
			c5024A	K13525
			c6721A	K13577
			c3092A	K13611
			c2236A	K13624
			c1940A	K13628
			c7924A	K13644
			c1373A	K13666
			c2878A	K13698
			c2271A	K13752
			c4737A	K13754
			c2364A	K13755
			c53A	K13806
			c3376A	K13862
			c974A	K13886
			c807A	K13886
			c8951A	K13907
			c5623A	K13917
			c678A	K13984
			c9251A	K13985
			c4084A	K13998
			c1755A	K14005
			c6146A	K14006
			c2293A	K14007
			c7202A	K14012
			c159A	K14015
			c2517A	K14016
			c1583A	K14018
			c2550Agoro_1	K14026
			c7329A	K14157
			c126A	K14165
			c3527A	K14165
			c1142A	K14165
			c27A	K14191
			c4801Abruce_1	K14206
			c605A	K14209
			c5483A	K14209
			c1313A	K14213
			c1266Abruce_1	K14288
			c2090A	K14290
			c1305A	K14293
			c5887A	K14294
			c4642A	K14297
			c6802A	K14298
			c3345A	K14314
			c2840Abruce_1	K14325
			c1530A	K14326
			c5404A	K14365
			c6461A	K14376
			c4053A	K14376
			c1495A	K14397
			c1395A	K14399
			c569A	K14400
			c1671A	K14401
			c3786A	K14403
			c2398A	K14411
			c2131A	K14415
			c1318A	K14437
			c6178A	K14437
			c323A	K14440
			c2194A	K14440
			c1706A	K14442
			c6064A	K14442
			c2801A	K14445
			c8149A	K14452
			c6205A	K14455
			c7492A	K14457
			c7489A	K14457
			c254A	K14509
			newbruce204_11474	K14536
			c2509A	K14537
			c4583A	K14539
			c2831A	K14546
			c2269A	K14550
			c2373A	K14553
			c6639A	K14554
			c8794A	K14554
			c6720A	K14556
			c6012A	K14558
			c9396Abruce_1	K14561
			c4719Abruce_1	K14563
			c922A	K14564
			c4227A	K14565
			c1308A	K14566
			c4671A	K14568
			c5464A	K14569
			c8361A	K14570
			c1938Agoro_1	K14572
			c8963A	K14572
			c2334A	K14574
			c1663A	K14574
			c651A	K14575
			c4465A	K14617
			c7330A	K14648
			c6011A	K14674
			c3270A	K14677
			c7237A	K14684
			c6180Abruce_1	K14684
			c2641A	K14692
			c5111A	K14696
			c1430A	K14708
			c3783A	K14713
			c6965A	K14724
			c2365A	K14753
			c1468A	K14755
			c4996A	K14755
			c4213A	K14755
			c3738A	K14755
			c216A	K14764
			c5985A	K14765
			c6148A	K14771
			c757A	K14776
			c9176A	K14777
			c1159A	K14779
			c6419A	K14780
			c5821Abruce_1	K14786
			c4862Abruce_1	K14787
			c7185A	K14788
			c7458A	K14788
			c1660A	K14793
			c7191A	K14798
			c9724Agoro_1	K14799
			c8020Abruce_1	K14799
			c1152A	K14802
			c2995A	K14803
			c1130A	K14805
			c9559A	K14810
			c9719A	K14813
			c36A	K14815
			c2330A	K14816
			c954A	K14823
			c10180Abruce_1	K14824
			c4209A	K14830
			c5892A	K14831
			c10277A	K14832
			c1965A	K14834
			c6836A	K14835
			c751A	K14837
			c9519A	K14841
			c951A	K14842
			c4570A	K14843
			c9940A	K14846
			c4118A	K14847
			c7296A	K14849
			c5983A	K14852
			c10371Abruce_1	K14856
			c263A	K14857
			c4980A	K14859
			c467A	K14863
			c7371A	K14864
			c4811A	K14938
			c6084A	K14947
			c7468A	K14948
			c9793A	K14948
			c1393A	K14949
			c2200A	K14951
			c4541A	K14961
			c7639A	K14962
			c1860A	K14963
			c5949A	K14964
			c600A	K14966
			c505A	K14990
			c185A	K14995
			c5046A	K15001
			c3569A	K15004
			c9472Agoro_1	K15013
			c7446A	K15013
			c9459A	K15026
			c5378A	K15027
			c1748A	K15029
			c224A	K15043
			c1077A	K15083
			c6887A	K15102
			c7727A	K15102
			c8168A	K15107
			c3374A	K15109
			newgoro7322-9546_825	K15109
			c1319A	K15109
			c7258A	K15112
			c2168A	K15113
			c2311A	K15115
			c5056A	K15119
			c887A	K15121
			c3347A	K15148
			c8643A	K15171
			c4319A	K15172
			c5732A	K15174
			c3384A	K15175
			c6534A	K15176
			c2780A	K15181
			c4316A	K15188
			newgoro25259-26939_60	K15191
			c1762A	K15196
			c1956A	K15210
			c6193A	K15235
			c6609Abruce_1	K15255
			c474A	K15261
			c2880A	K15262
			c7195Pgoro_1	K15264
			c4102A	K15266
			c1925A	K15271
			c10400A	K15272
			c1146A	K15272
			c3778A	K15276
			c5391A	K15276
			c3333A	K15276
			c8814A	K15277
			c3259A	K15285
			c182A	K15289
			c2516A	K15296
			c5236A	K15305
			c8939A	K15306
			c137A	K15311
			c4902A	K15332
			c1699A	K15335
			c6394A	K15336
			c5232A	K15361
			c7522A	K15371
			c2380A	K15376
			c963A	K15409
			c1633A	K15410
			c3951A	K15423
			c1700A	K15423
			c12A	K15429
			c10040A	K15430
			c6488A	K15441
			c1614A	K15445
			c4977A	K15449
			c6166A	K15450
			c3145A	K15453
			c918A	K15498
			c612A	K15501
			c3029A	K15502
			c2999Agoro_1	K15505
			c1664A	K15528
			c4886A	K15537
			c8989A	K15538
			c5007A	K15631
			c3091Agoro_1	K15655
			c6207A	K15688
			c103A	K15692
			c205A	K15698
			c456Abruce_1	K15728
			c9207A	K15731
			c4230A	K15734
			c3377A	K15759
			c1781A	K15777
			c4454A	K15909
			c1090A	K15979
			c425A	K15986
			c541A	K15986
			c8676A	K15986
			c4545A	K16052
			c3474A	K16060
			c9065A	K16065
			c1653A	K16075
			c82A	K16185
			c1347A	K16186
			c4964A	K16196
			c326A	K16219
			c8991A	K16280
			c2822A	K16297
			c8256A	K16297
			c5743A	K16297
			c93A	K16298
			c4534A	K16329
			c3544A	K16449
			c1445A	K16575
			c8099A	K16601
			c4853A	K16726
			c5105A	K16729
			c6391A	K16738
			c504A	K16743
			c5926A	K16794
			c4354A	K16803
			c176A	K16865
			c4068A	K16911
			c8684P	K16912
			c3589A	K16914
			c4692A	K17046
			c5571A	K17053
			c7469A	K17065
			c8881Abruce_1	K17080
			c7393A	K17081
			c1615A	K17085
			c6134A	K17087
			c187A	K17108
			c7249A	K17108
			c707A	K17218
			c4271A	K17255
			c9045A	K17257
			c2731A	K17260
			c1276A	K17260
			c7909A	K17261
			c2117A	K17261
			c4819A	K17262
			c2034A	K17263
			c238A	K17266
			c2604A	K17266
			c6706A	K17267
			c9058A	K17268
			c4767A	K17275
			c3262A	K17278
			c2877P	K17279
			c1890A	K17279
			c101A	K17292
			c2231A	K17299
			c4002A	K17301
[truncated: 193 more rows]

## Sheet: Tb_fwd_d20score trim
BLASTP 2.2.30+
Fields: query id, subject id, % identity, alignment length, mismatches, gap opens, q. start, q. end, s. start, s. end, evalue, bit score
Tb927.6.5020 | cyclin 7, putative (CYC7)
0
Tb927.7.7170 | CYC2-like cyclin, putative (CYC4)
Tb927.7.7170	gi|910756416|gb|KNH04014.1|	37.98	129	78	2	219	345	13	141	5e-27	107
Tb927.7.7170	gi|910761752|gb|KNH08561.1|	37.82	119	73	1	228	345	3	121	2e-25	101
Tb927.8.6340 | CYC2-like cyclin, putative (CYC10)
Tb927.8.6340	gi|910757409|gb|KNH04734.1|	34.45	209	91	4	95	299	59	225	2e-35	129
Tb927.8.6350 | CYC2-like cyclin, putative (CYC11)
Tb927.8.6350	gi|910757409|gb|KNH04734.1|	36.8	231	138	6	403	632	3	226	2e-35	133
Tb11.v5.0646 | CYC2-like cyclin, putative
0
Tb927.11.14080 | cyclin 2 (CYC2)
Tb927.11.14080	gi|910761752|gb|KNH08561.1|	44.17	120	67	0	82	201	9	128	5e-38	129
Tb927.11.14080	gi|910756416|gb|KNH04014.1|	44.17	120	67	0	82	201	29	148	7e-38	129
CRK1
CRK1	gi|910759432|gb|KNH06445.1|	60.94	297	114	2	3	298	4	299	2e-132	380
CRK1	gi|910756688|gb|KNH04212.1|	51.35	296	140	3	4	297	6	299	2e-112	330
CRK2
CRK2	gi|910756117|gb|KNH03808.1|	49.84	319	148	3	15	332	3	310	9e-114	334
Tb927.11.7216 | origin recognition complex subunit 1 (ORC1), putative (orc1)
0
Orc1b
0
Orc4
0
Tb927.2.3930 | DNA replication licensing factor MCM3, putative
Tb927.2.3930	gi|910761551|gb|KNH08372.1|	42.53	823	387	17	1	806	1	754	0	603
Tb927.11.7860 | DNA replication licensing factor MCM2, putative
Tb927.11.7860	gi|910760295|gb|KNH07211.1|	47.63	697	340	6	173	867	170	843	0	649
Tb927.11.5570 | DNA replication licensing factor MCM5, putative
Tb927.11.5570	gi|910753852|gb|KNH01725.1|	44.75	753	366	11	36	769	55	776	0	605
Tb927.11.16140 | DNA replication licensing factor MCM7, putative
Tb927.11.16140	gi|910759550|gb|KNH06553.1|	41.11	686	359	17	79	730	105	779	8e-158	478
Tb927.11.12250 | DNA replication licensing factor MCM4, putative (MCM4)
Tb927.11.12250	gi|910759149|gb|KNH06177.1|	40.67	718	336	14	37	739	56	698	4e-152	467
Tb927.11.11640 | DNA replication licensing factor MCM6, putative
Tb927.11.11640	gi|910753857|gb|KNH01730.1|	44.55	633	326	9	77	694	85	707	2e-174	524
cdc45
0
Tb927.9.4990 | hypothetical protein, conserved
0
Tb927.4.4680 | DNA replication complex GINS protein PSF3 (psf3)
0
Tb927.3.4810 | dna replication complex gins protein sld5 (sld5)
Tb927.3.4810	gi|910761653|gb|KNH08468.1|	30.71	267	153	7	18	283	3	238	1e-26	103
Tb927.11.10460 | GINS complex protein, putative
Tb927.11.10460	gi|910762841|gb|KNH09513.1|	32.2	177	116	3	29	205	13	185	1e-24	98.6
Tb927.4.5180 | tousled-like kinase I (TLK1)
Tb927.4.5180	gi|910762783|gb|KNH09455.1|	36.49	592	274	15	91	626	1	546	4e-104	332
Tb927.8.5890 | ASF1 like histone chaperone, putative
0
Tb927.1.630 | anti-silencing protein ASF 1 like protein, putative
Tb927.1.630	gi|910756467|gb|KNH04049.1|	40.37	161	96	0	7	167	4	164	1e-39	132
cyc6
cyc6	gi|910761509|gb|KNH08334.1|	51.94	206	83	5	43	247	39	229	3e-61	202
Tb927.7.1590 | mitotic cyclin (CYC8)
0
Tb927.1.4650 | cyclin-like F-box protein 2 (CFB2)
0
CRK3
CRK3	gi|910756117|gb|KNH03808.1|	62.34	308	106	3	2	308	10	308	7e-148	420
CRK9
CRK9	gi|910756117|gb|KNH03808.1|	31.91	282	151	7	400	673	60	308	8e-37	139
CRK9	gi|910761419|gb|KNH08252.1|	34.77	279	138	9	424	683	112	365	2e-35	137
CRK9	gi|910760244|gb|KNH07166.1|	34.77	279	138	9	424	683	112	365	2e-35	137
CRK9	gi|910756688|gb|KNH04212.1|	31.98	247	143	6	430	672	75	300	3e-32	126
CRK9	gi|910759432|gb|KNH06445.1|	34	250	120	9	436	671	80	298	1e-31	124
CRK9	gi|910760376|gb|KNH07279.1|	37.13	202	113	4	478	673	160	353	4e-31	124
CRK9	gi|910761453|gb|KNH08282.1|	36.04	197	111	5	478	671	153	337	2e-28	115
CRK9	gi|910759007|gb|KNH06063.1|	30.74	244	134	6	433	670	86	300	4e-28	115
CRK9	gi|910762748|gb|KNH09420.1|	28.23	248	143	6	429	673	95	310	4e-26	108
cpc1
0
cpc2
0
AUK1
AUK1	gi|910753903|gb|KNH01776.1|	56.01	291	128	0	6	296	14	304	2e-125	363
Tb927.7.5040 | kinesin, putative (KIN-B)
0
Tb927.11.2880 | kinesin, putative (KIN-A)
Tb927.11.2880	gi|910760736|gb|KNH07629.1|	39.06	384	156	9	2	313	3	380	5e-63	225
KIN13-1
KIN13-1	gi|910760483|gb|KNH07386.1|	51.25	480	194	8	8	470	17	473	3e-146	442
KIN13-1	gi|910760834|gb|KNH07715.1|	61.54	325	122	2	141	465	104	425	7e-138	423
APC1
0
cdc27
0
separase
0
Tb927.5.3510 | structural maintenance of chromosome 3 , putative (SMC3)
Tb927.5.3510	gi|910759693|gb|KNH06679.1|	36.21	1218	715	17	1	1185	1	1189	0	716
Tb927.7.6900 | double-strand-break repair protein rad21 homolog, putative
Tb927.7.6900	gi|910762397|gb|KNH09101.1|	28.72	376	213	13	1	362	1	335	2e-32	128
Tb927.7.6900	gi|910758143|gb|KNH05330.1|	28.72	376	213	13	1	362	1	335	2e-32	128
NOP86
0
Tb927.7.6310 | polo-like protein kinase (PLK)
Tb927.7.6310	gi|910753903|gb|KNH01776.1|	33.33	252	158	6	49	297	43	287	1e-39	147
Tb927.7.6310	gi|910760553|gb|KNH07456.1|	33.33	258	160	5	43	297	187	435	4e-38	146
Tb927.10.4940 | Nuclear Dbf2-related kinase (PK50)
0
Tb927.7.5580 | cell cycle associated protein MOB1-B (MOB1B)
0
Tb927.7.5570 | cell cycle associated protein MOB1-A (MOB1A)
0
Tb927.7.5770 | Nuclear Dbf2-related kinase (PK53)
Tb927.7.5770	gi|910753903|gb|KNH01776.1|	32.5	160	103	3	60	218	27	182	5e-21	90.9
Tb927.11.11370 | receptor for activated C kinase 1 (RACK1)
Tb927.11.11370	gi|910761547|gb|KNH08368.1|	55.38	316	135	3	5	316	8	321	1e-125	364
Tgr.40.1050 | Trypanosoma grayi ANR4 | AIR9 protein | genomic | Tgr_40_V1 forward | (geneStart+0 to geneEnd+0) |
0
Tb927.11.17000 | leucine-rich repeat protein (LRRP), putative | genomic | Tb927_11_v5.1 reverse | (geneStart+0 to geneEnd+0) |
0
Tb927.9.9960 | katanin, putative
0
Tb927.10.1210 | katanin, putative
Tb927.10.1210	gi|910758343|gb|KNH05507.1|	42.56	383	182	7	302	680	308	656	3e-74	252
Tb11.v5.0486 | katanin, putative
Tb11.v5.0486	gi|910758343|gb|KNH05507.1|	45.11	235	112	3	1	231	434	655	1e-50	174
Tb11.v5.0486	gi|910759305|gb|KNH06330.1|	37.05	251	131	5	1	231	436	679	2e-47	164
Tb927.11.8350 | katanin, putative
Tb927.11.8350	gi|910758343|gb|KNH05507.1|	41.03	290	146	6	267	550	383	653	1e-58	206
Tb927.11.8350	gi|910759305|gb|KNH06330.1|	36.72	305	160	8	267	550	385	677	8e-56	198
Tb927.11.8350	gi|910758851|gb|KNH05935.1|	36.12	299	181	7	259	551	460	754	5e-52	188
Tb927.11.3870 | katanin, putative
Tb927.11.3870	gi|910759305|gb|KNH06330.1|	36.01	336	184	6	251	563	352	679	9e-64	221
Tb927.11.3870	gi|910758343|gb|KNH05507.1|	42.68	314	163	7	255	565	358	657	4e-60	211
spastin
spastin	gi|910759305|gb|KNH06330.1|	46.02	339	154	7	496	813	349	679	4e-91	302

## Sheet: Tb_rev
BLASTP 2.2.30+
Database: Tbp.db
Fields: query id, subject id, % identity, alignment length, mismatches, gap opens, q. start, q. end, s. start, s. end, evalue, bit score
# Query: gi|910753852|gb|KNH01725.1| minichromosome maintenance (MCM) complex subunit [Perkinsela sp. CCAP 1560/4]
# 9 hits found
gi|910753852|gb|KNH01725.1|	Tb927.11.5570	44.62	753	367	11	55	776	36	769	0	602
gi|910753852|gb|KNH01725.1|	Tb927.11.12250	32.77	595	318	12	155	698	174	737	3e-81	279
gi|910753852|gb|KNH01725.1|	Tb927.11.11640	29.2	637	385	13	94	693	80	687	6e-75	261
gi|910753852|gb|KNH01725.1|	Tb927.2.3930	30.12	601	307	15	159	701	132	677	8e-68	240
gi|910753852|gb|KNH01725.1|	Tb927.11.7860	30.1	608	318	15	158	707	294	852	2e-66	238
gi|910753852|gb|KNH01725.1|	Tb927.11.16140	30.39	566	303	14	158	695	150	652	9e-66	233
gi|910753852|gb|KNH01725.1|	Tb927.10.10410	26.27	552	332	17	156	692	134	625	9e-46	173
gi|910753852|gb|KNH01725.1|	Tb927.9.9600	34.59	318	190	5	378	693	305	606	6e-43	166
gi|910753852|gb|KNH01725.1|	Tb11.v5.0535	30.4	352	221	9	349	692	53	388	4e-40	154
# Query: gi|910753857|gb|KNH01730.1| DNA replication licensing factor [Perkinsela sp. CCAP 1560/4]
# 9 hits found
gi|910753857|gb|KNH01730.1|	Tb927.11.11640	44.55	633	326	9	85	707	77	694	5e-174	524
gi|910753857|gb|KNH01730.1|	Tb927.11.12250	32.68	615	319	13	141	704	166	736	4e-79	271
gi|910753857|gb|KNH01730.1|	Tb927.11.5570	36.48	466	253	10	232	682	231	668	7e-71	247
gi|910753857|gb|KNH01730.1|	Tb927.11.16140	40.3	330	180	6	382	700	327	650	2e-62	223
gi|910753857|gb|KNH01730.1|	Tb927.11.7860	38.96	385	173	6	371	697	456	836	5e-60	217
gi|910753857|gb|KNH01730.1|	Tb927.2.3930	38.02	363	182	7	389	712	319	677	5e-60	216
gi|910753857|gb|KNH01730.1|	Tb927.10.10410	26.78	549	322	16	161	698	145	624	1e-46	175
gi|910753857|gb|KNH01730.1|	Tb11.v5.0535	31.06	322	208	5	382	698	75	387	1e-44	166
gi|910753857|gb|KNH01730.1|	Tb927.9.9600	34.56	298	176	7	391	682	304	588	5e-40	156
# Query: gi|910753903|gb|KNH01776.1| protein kinase [Perkinsela sp. CCAP 1560/4]
# 54 hits found
gi|910753903|gb|KNH01776.1|	Tb927.11.8220	56.01	291	128	0	14	304	6	296	6e-125	363
gi|910753903|gb|KNH01776.1|	Tb927.9.1670	36	275	162	5	26	287	68	341	6e-47	167
gi|910753903|gb|KNH01776.1|	Tb927.8.870	32.58	267	171	4	41	298	14	280	7e-45	156
gi|910753903|gb|KNH01776.1|	Tb11.v5.0245	35.04	254	162	3	41	291	12	265	3e-44	160
gi|910753903|gb|KNH01776.1|	Tb927.10.5310	35.04	254	162	3	41	291	12	265	3e-44	160
gi|910753903|gb|KNH01776.1|	Tb927.3.3920	32.8	311	164	6	21	287	64	373	3e-44	156
gi|910753903|gb|KNH01776.1|	Tb11.v5.0671	31.91	282	183	3	32	305	15	295	1e-43	154
gi|910753903|gb|KNH01776.1|	Tb927.10.13010	31.91	282	183	3	32	305	15	295	1e-43	154
gi|910753903|gb|KNH01776.1|	Tb927.3.4560	32.86	280	184	3	28	305	2	279	2e-43	157
gi|910753903|gb|KNH01776.1|	Tb927.10.13490	32.03	256	172	2	37	291	10	264	5e-43	150
gi|910753903|gb|KNH01776.1|	Tb927.9.11030	29.5	261	178	2	32	287	22	281	2e-40	145
gi|910753903|gb|KNH01776.1|	Tb927.7.6310	33.33	252	158	6	43	287	49	297	2e-39	147
gi|910753903|gb|KNH01776.1|	Tb927.9.11100	29.5	261	178	2	32	287	20	279	7e-39	141
gi|910753903|gb|KNH01776.1|	Tb927.3.3190	32.44	262	167	4	35	287	18	278	2e-38	142
gi|910753903|gb|KNH01776.1|	Tb927.10.13480	30.59	255	172	3	37	287	9	262	4e-38	137
gi|910753903|gb|KNH01776.1|	Tb927.3.2440	31.12	286	179	4	34	301	58	343	2e-37	138
gi|910753903|gb|KNH01776.1|	Tb927.11.4470	31.13	257	173	3	33	287	24	278	7e-37	140
gi|910753903|gb|KNH01776.1|	Tb927.6.2250	31.4	293	180	5	35	313	132	417	8e-37	137
gi|910753903|gb|KNH01776.1|	Tb927.7.6220	31.79	280	175	7	37	304	29	304	2e-36	136
gi|910753903|gb|KNH01776.1|	Tb927.10.14420	30.23	258	173	5	37	290	4	258	9e-36	138
gi|910753903|gb|KNH01776.1|	Tb927.10.460	31.58	266	170	6	36	293	3	264	2e-35	135
gi|910753903|gb|KNH01776.1|	Tb927.6.2030	29.06	265	165	8	39	287	242	499	3e-34	131
gi|910753903|gb|KNH01776.1|	Tb927.6.5100	30.04	253	169	3	43	287	164	416	7e-34	131
gi|910753903|gb|KNH01776.1|	Tb927.5.2820	30.42	263	166	6	43	289	35	296	2e-33	130
gi|910753903|gb|KNH01776.1|	Tb927.4.4590	31.22	221	143	4	56	269	302	520	2e-32	125
gi|910753903|gb|KNH01776.1|	Tb927.11.9270	29.92	264	179	5	29	287	355	617	3e-32	127
gi|910753903|gb|KNH01776.1|	Tb927.9.4910	27.93	290	174	3	35	289	9	298	8e-32	122
gi|910753903|gb|KNH01776.1|	Tb927.8.6930	29.77	262	171	5	43	293	26	285	1e-31	122
gi|910753903|gb|KNH01776.1|	Tb927.7.3580	28.85	260	173	6	37	287	4	260	2e-31	123
gi|910753903|gb|KNH01776.1|	Tb927.7.2750	28.97	290	188	8	35	311	5	289	2e-30	117
gi|910753903|gb|KNH01776.1|	Tb927.4.5390	29.77	262	171	5	43	293	26	285	2e-30	118
gi|910753903|gb|KNH01776.1|	Tb927.2.1820	31.62	272	172	6	43	303	20	288	3e-30	119
gi|910753903|gb|KNH01776.1|	Tb927.8.5730	34.59	266	156	6	40	297	23	278	5e-30	117
gi|910753903|gb|KNH01776.1|	Tb927.2.2120	28.57	266	172	7	43	290	22	287	1e-29	116
gi|910753903|gb|KNH01776.1|	Tb927.10.2040	28.37	282	170	7	43	297	20	296	8e-28	114
gi|910753903|gb|KNH01776.1|	Tb927.7.3650	26.15	260	177	3	43	287	50	309	1e-27	110
gi|910753903|gb|KNH01776.1|	Tb927.10.10350	28.74	261	172	6	40	287	345	604	1e-26	109
gi|910753903|gb|KNH01776.1|	Tb927.8.6810	28.57	280	176	7	33	288	150	429	4e-26	105
gi|910753903|gb|KNH01776.1|	Tb927.11.2040	27.21	272	181	8	37	298	223	487	2e-25	106
gi|910753903|gb|KNH01776.1|	Tb927.10.4990	32.09	215	129	5	30	237	21	225	3e-25	102
gi|910753903|gb|KNH01776.1|	Tb927.4.5310	26.89	264	181	5	34	287	38	299	6e-25	102
gi|910753903|gb|KNH01776.1|	Tb927.3.3080	26.71	277	192	6	37	305	14	287	1e-24	102
gi|910753903|gb|KNH01776.1|	Tb927.11.14070	24.56	285	183	5	29	288	918	1195	3e-24	103
gi|910753903|gb|KNH01776.1|	Tb11.v5.0249	28.41	271	158	10	43	290	61	318	6e-24	99.4
gi|910753903|gb|KNH01776.1|	Tb927.10.5270	28.41	271	158	10	43	290	61	318	6e-24	99.4
gi|910753903|gb|KNH01776.1|	Tb927.11.8150	28.06	196	140	1	92	286	53	248	7e-24	102
gi|910753903|gb|KNH01776.1|	Tb927.3.5650	27.24	279	169	7	41	287	625	901	2e-23	100
gi|910753903|gb|KNH01776.1|	Tb927.11.7160	30.22	225	134	7	32	235	63	285	1e-22	95.9
gi|910753903|gb|KNH01776.1|	Tb927.2.5230	26.44	261	166	7	52	288	20	278	1e-22	94.4
gi|910753903|gb|KNH01776.1|	Tb11.v5.0556	24.61	256	177	5	43	285	104	356	3e-22	94.4
gi|910753903|gb|KNH01776.1|	Tb927.8.7110	25.72	276	192	6	37	301	41	314	3e-22	95.1
gi|910753903|gb|KNH01776.1|	Tb927.10.14770	31.72	268	137	10	61	287	71	333	1e-21	94.7
gi|910753903|gb|KNH01776.1|	Tb927.3.4860	31.34	217	129	10	87	287	106	318	2e-21	91.7
gi|910753903|gb|KNH01776.1|	Tb927.10.5140	27.31	260	160	7	37	277	13	262	4e-21	92
# Query: gi|910756117|gb|KNH03808.1| cell division-like protein kinase 2 [Perkinsela sp. CCAP 1560/4]
# 46 hits found
gi|910756117|gb|KNH03808.1|	Tb927.10.4990	62.34	308	106	3	10	308	2	308	2e-147	420
gi|910756117|gb|KNH03808.1|	Tb927.7.7360	49.84	319	148	3	3	310	15	332	2e-113	334
gi|910756117|gb|KNH03808.1|	Tb927.10.1070	44.63	298	147	3	23	306	4	297	6e-86	263
gi|910756117|gb|KNH03808.1|	Tb927.11.1180	43.23	303	151	5	24	306	21	322	4e-81	251
gi|910756117|gb|KNH03808.1|	Tb11.v5.0387	43.23	303	151	5	24	306	21	322	4e-81	251
gi|910756117|gb|KNH03808.1|	Tb927.11.16790	42.07	290	158	7	24	308	4	288	1e-65	219
gi|910756117|gb|KNH03808.1|	Tb927.7.1900	39.38	292	170	6	22	308	2	291	7e-63	203
gi|910756117|gb|KNH03808.1|	Tb11.v5.0626	39.8	294	163	8	22	306	2	290	9e-62	203
gi|910756117|gb|KNH03808.1|	Tb927.10.14800	39.8	294	163	8	22	306	2	290	9e-62	203
gi|910756117|gb|KNH03808.1|	Tb927.10.5140	35.12	299	175	5	20	305	9	301	1e-59	199
gi|910756117|gb|KNH03808.1|	Tb927.10.16030	40.2	301	170	7	19	311	25	323	8e-59	194
gi|910756117|gb|KNH03808.1|	Tb927.8.3770	35.18	307	178	7	18	306	17	320	6e-56	188
gi|910756117|gb|KNH03808.1|	Tb927.3.690	36.69	308	168	10	22	307	2	304	6e-56	192
gi|910756117|gb|KNH03808.1|	Tb11.v5.1057	33.75	323	180	8	8	309	4	313	9e-56	187
gi|910756117|gb|KNH03808.1|	Tb927.10.12040	33.75	323	180	8	8	309	4	313	9e-56	187
gi|910756117|gb|KNH03808.1|	Tb927.10.7780	35.12	299	173	5	20	306	10	299	3e-53	179
gi|910756117|gb|KNH03808.1|	Tb927.3.4670	30.67	375	163	11	28	306	26	399	5e-45	159
gi|910756117|gb|KNH03808.1|	Tb927.9.9320	33.22	301	181	8	22	311	2	293	6e-45	158
gi|910756117|gb|KNH03808.1|	Tb927.8.3550	33.33	300	179	6	19	306	28	318	7e-45	158
gi|910756117|gb|KNH03808.1|	Tb927.6.1780	38.77	227	133	2	19	242	25	248	1e-44	158
gi|910756117|gb|KNH03808.1|	Tb11.v5.0718	33.86	316	163	12	22	310	18	314	3e-44	155
gi|910756117|gb|KNH03808.1|	Tb927.10.13780	33.86	316	163	12	22	310	18	314	3e-44	155
gi|910756117|gb|KNH03808.1|	Tb927.8.5390	32.23	301	136	6	22	254	5	305	1e-40	148
gi|910756117|gb|KNH03808.1|	Tb927.2.2430	32.14	308	183	10	22	312	60	358	1e-37	138
gi|910756117|gb|KNH03808.1|	Tb927.10.3230	31.55	317	188	9	19	311	10	321	3e-37	137
gi|910756117|gb|KNH03808.1|	Tb927.2.4510	31.91	282	151	7	60	308	400	673	1e-36	139
gi|910756117|gb|KNH03808.1|	Tb927.6.4220	32.05	312	185	10	19	309	33	338	2e-36	135
gi|910756117|gb|KNH03808.1|	Tb927.7.2420	31.1	283	143	8	79	309	160	442	3e-34	130
gi|910756117|gb|KNH03808.1|	Tb927.11.8170	31.11	315	180	8	22	306	2	309	4e-34	129
gi|910756117|gb|KNH03808.1|	Tb927.11.7160	31.19	311	189	7	19	306	61	369	6e-34	128
gi|910756117|gb|KNH03808.1|	Tb927.11.4470	33.33	240	149	6	22	260	26	255	6e-33	129
gi|910756117|gb|KNH03808.1|	Tb11.v5.0245	31.29	294	149	13	24	305	8	260	2e-30	121
gi|910756117|gb|KNH03808.1|	Tb927.10.5310	31.29	294	149	13	24	305	8	260	2e-30	121
gi|910756117|gb|KNH03808.1|	Tb927.9.14430	28.57	301	194	9	22	310	40	331	3e-29	114
gi|910756117|gb|KNH03808.1|	Tb927.7.3650	32.67	202	126	5	29	223	49	247	3e-28	112
gi|910756117|gb|KNH03808.1|	Tb927.7.6680	31.58	209	125	6	29	220	615	822	1e-27	113
gi|910756117|gb|KNH03808.1|	Tb927.11.12310	30.3	231	135	4	11	217	317	545	4e-26	108
gi|910756117|gb|KNH03808.1|	Tb927.8.5950	32.82	195	128	3	22	215	72	264	1e-25	103
gi|910756117|gb|KNH03808.1|	Tb927.10.2040	32.52	246	131	7	24	242	14	251	2e-25	106
gi|910756117|gb|KNH03808.1|	Tb927.8.5730	36.68	199	115	6	22	216	18	209	4e-24	100
gi|910756117|gb|KNH03808.1|	Tb927.7.2750	30.41	217	142	5	24	234	7	220	5e-24	99
gi|910756117|gb|KNH03808.1|	Tb927.11.3140	30.17	232	145	6	20	242	105	328	6e-23	97.4
gi|910756117|gb|KNH03808.1|	Tb927.5.1650	27.68	336	185	14	19	310	361	682	2e-22	97.1
gi|910756117|gb|KNH03808.1|	Tb927.7.4090	32.77	238	132	9	19	240	42	267	6e-22	95.5
gi|910756117|gb|KNH03808.1|	Tb11.v5.0671	28.78	278	149	10	28	297	24	260	9e-21	89.7
gi|910756117|gb|KNH03808.1|	Tb927.10.13010	28.78	278	149	10	28	297	24	260	9e-21	89.7
# Query: gi|910756416|gb|KNH04014.1| thioredoxin reductase [Perkinsela sp. CCAP 1560/4]
# 2 hits found
gi|910756416|gb|KNH04014.1|	Tb927.11.14080	44.17	120	67	0	29	148	82	201	2e-31	113
gi|910756416|gb|KNH04014.1|	Tb927.7.7170	37.98	129	78	2	13	141	219	345	3e-27	107
# Query: gi|910756467|gb|KNH04049.1| anti-silencing protein ASF 1 like protein [Perkinsela sp. CCAP 1560/4]
# 1 hits found
gi|910756467|gb|KNH04049.1|	Tb927.1.630	40.37	161	96	0	4	164	7	167	4e-39	132
# Query: gi|910756688|gb|KNH04212.1| cell division protein kinase 2 [Perkinsela sp. CCAP 1560/4]
# 45 hits found
gi|910756688|gb|KNH04212.1|	Tb927.10.1070	51.35	296	140	3	6	299	4	297	5e-112	330
gi|910756688|gb|KNH04212.1|	Tb927.10.4990	44.3	298	153	4	6	301	22	308	3e-82	254
gi|910756688|gb|KNH04212.1|	Tb927.7.7360	41.29	310	170	4	2	310	41	339	8e-78	243
gi|910756688|gb|KNH04212.1|	Tb927.3.4670	34.39	378	163	9	7	299	22	399	1e-65	214
gi|910756688|gb|KNH04212.1|	Tb927.11.1180	35.22	318	175	5	4	301	18	324	5e-62	202
gi|910756688|gb|KNH04212.1|	Tb11.v5.0387	35.22	318	175	5	4	301	18	324	5e-62	202
gi|910756688|gb|KNH04212.1|	Tb11.v5.0626	36.3	303	169	8	6	299	3	290	5e-56	188
gi|910756688|gb|KNH04212.1|	Tb927.10.14800	36.3	303	169	8	6	299	3	290	5e-56	188
gi|910756688|gb|KNH04212.1|	Tb927.11.16790	35.71	308	188	5	7	314	4	301	1e-55	192
gi|910756688|gb|KNH04212.1|	Tb927.7.1900	34.12	296	178	7	12	302	9	292	1e-50	171
gi|910756688|gb|KNH04212.1|	Tb11.v5.1057	31.92	307	193	6	6	306	21	317	9e-48	167
gi|910756688|gb|KNH04212.1|	Tb927.10.12040	31.92	307	193	6	6	306	21	317	9e-48	167
gi|910756688|gb|KNH04212.1|	Tb927.3.690	33.96	318	169	9	7	300	4	304	2e-46	165
gi|910756688|gb|KNH04212.1|	Tb927.9.9320	34.45	299	178	8	6	299	3	288	6e-46	160
gi|910756688|gb|KNH04212.1|	Tb927.10.5140	31.05	306	189	8	6	300	12	306	4e-44	157
gi|910756688|gb|KNH04212.1|	Tb927.8.5390	47.02	168	73	2	1	168	1	152	3e-43	155
gi|910756688|gb|KNH04212.1|	Tb927.8.5390	57.55	106	45	0	139	244	207	312	9e-39	143
gi|910756688|gb|KNH04212.1|	Tb927.8.3550	31.35	303	183	5	6	299	32	318	5e-41	147
gi|910756688|gb|KNH04212.1|	Tb927.10.16030	32.34	303	186	6	5	299	27	318	9e-40	144
gi|910756688|gb|KNH04212.1|	Tb927.10.7780	30.03	303	191	7	4	299	11	299	2e-39	143
gi|910756688|gb|KNH04212.1|	Tb927.8.3770	28.3	311	198	6	4	299	20	320	9e-37	136
gi|910756688|gb|KNH04212.1|	Tb927.6.1780	35.71	224	136	3	6	225	29	248	4e-36	135
gi|910756688|gb|KNH04212.1|	Tb11.v5.0718	32.71	321	179	12	14	317	27	327	4e-36	134
gi|910756688|gb|KNH04212.1|	Tb927.10.13780	32.71	321	179	12	14	317	27	327	4e-36	134
gi|910756688|gb|KNH04212.1|	Tb927.11.7160	30.48	315	188	11	6	299	65	369	7e-35	131
gi|910756688|gb|KNH04212.1|	Tb927.11.8170	28.3	318	191	7	7	299	4	309	8e-34	129
gi|910756688|gb|KNH04212.1|	Tb927.11.12310	31.14	228	130	3	4	206	326	551	2e-33	130
gi|910756688|gb|KNH04212.1|	Tb927.2.4510	31.98	247	143	6	75	300	430	672	4e-32	126
gi|910756688|gb|KNH04212.1|	Tb927.10.3230	31.46	302	186	11	13	299	21	316	1e-31	122
gi|910756688|gb|KNH04212.1|	Tb927.2.2430	28.52	298	201	8	7	299	62	352	4e-31	120
gi|910756688|gb|KNH04212.1|	Tb927.11.4470	34.5	200	128	2	7	206	28	224	1e-28	117
gi|910756688|gb|KNH04212.1|	Tb927.9.14430	28.05	303	201	8	2	299	37	327	3e-27	108
gi|910756688|gb|KNH04212.1|	Tb11.v5.0245	29.02	317	166	9	5	311	6	273	7e-27	110
gi|910756688|gb|KNH04212.1|	Tb927.10.5310	29.02	317	166	9	5	311	6	273	7e-27	110
gi|910756688|gb|KNH04212.1|	Tb927.8.870	23.72	312	193	6	5	311	8	279	6e-26	104
gi|910756688|gb|KNH04212.1|	Tb927.7.6680	33.03	218	116	6	6	200	609	819	8e-25	104
gi|910756688|gb|KNH04212.1|	Tb927.3.4560	26.76	299	171	8	5	299	9	263	8e-25	104
gi|910756688|gb|KNH04212.1|	Tb927.8.5730	31.98	222	128	4	7	218	20	228	3e-24	101
gi|910756688|gb|KNH04212.1|	Tb927.10.2040	29.49	295	166	9	4	272	8	286	2e-23	100
gi|910756688|gb|KNH04212.1|	Tb927.7.4090	32.77	235	130	10	5	223	45	267	7e-23	98.6
gi|910756688|gb|KNH04212.1|	Tb927.6.2250	26.92	312	182	9	12	317	139	410	1e-22	96.7
gi|910756688|gb|KNH04212.1|	Tb927.8.5950	33.01	206	115	6	13	207	80	273	2e-22	95.1
gi|910756688|gb|KNH04212.1|	Tb927.11.3140	26.42	318	209	9	6	307	108	416	2e-22	95.9
gi|910756688|gb|KNH04212.1|	Tb927.7.2750	29.73	222	145	5	1	215	1	218	3e-22	93.6
gi|910756688|gb|KNH04212.1|	Tb927.8.6810	26.73	318	166	11	5	299	155	428	8e-22	94
# Query: gi|910757409|gb|KNH04734.1| cyclin 11 [Perkinsela sp. CCAP 1560/4]
# 2 hits found
gi|910757409|gb|KNH04734.1|	Tb927.8.6350	36.8	231	138	6	3	226	403	632	2e-35	133
gi|910757409|gb|KNH04734.1|	Tb927.8.6340	34.45	209	91	4	59	225	95	299	2e-34	127
# Query: gi|910758143|gb|KNH05330.1| double-strand-break repair protein rad21 [Perkinsela sp. CCAP 1560/4]
# 1 hits found
gi|910758143|gb|KNH05330.1|	Tb927.7.6900	28.46	383	205	13	1	335	1	362	4e-34	134
# Query: gi|910758343|gb|KNH05507.1| hypothetical protein XU18_3478 [Perkinsela sp. CCAP 1560/4]
# 31 hits found
gi|910758343|gb|KNH05507.1|	Tb927.5.1870	55.72	332	121	4	349	655	529	859	5e-117	373
gi|910758343|gb|KNH05507.1|	Tb927.10.1210	42.56	383	182	7	308	656	302	680	2e-81	273
gi|910758343|gb|KNH05507.1|	Tb927.3.1440	46.64	298	146	5	371	655	516	813	7e-78	266
gi|910758343|gb|KNH05507.1|	Tb927.3.3280	41.67	324	143	5	376	654	119	441	2e-71	239
gi|910758343|gb|KNH05507.1|	Tb927.11.3870	42.68	314	163	7	358	657	255	565	3e-65	226
gi|910758343|gb|KNH05507.1|	Tb927.11.8350	42.65	279	134	7	383	642	267	538	5e-63	220
gi|910758343|gb|KNH05507.1|	Tb927.5.960	40.86	279	146	7	370	639	64	332	2e-61	210
gi|910758343|gb|KNH05507.1|	Tb11.v5.0486	45.11	235	112	3	434	655	1	231	3e-57	194
gi|910758343|gb|KNH05507.1|	Tb927.10.9740	40.81	272	141	6	385	649	149	407	3e-48	174
gi|910758343|gb|KNH05507.1|	Tb927.10.3520	36.71	286	152	10	357	634	119	383	2e-47	172
gi|910758343|gb|KNH05507.1|	Tb927.6.3790	36.73	275	154	8	383	649	524	786	6e-45	170
gi|910758343|gb|KNH05507.1|	Tb927.11.3740	41.53	236	119	7	385	609	181	408	3e-42	157
gi|910758343|gb|KNH05507.1|	Tb927.4.1400	36.92	260	146	3	382	640	140	382	4e-42	158
gi|910758343|gb|KNH05507.1|	Tb927.7.2500	38.22	259	137	7	383	634	178	420	2e-41	155
gi|910758343|gb|KNH05507.1|	Tb927.10.5770	35	300	170	9	367	646	447	741	3e-41	159
gi|910758343|gb|KNH05507.1|	Tb927.10.5770	38.36	232	129	6	383	607	190	414	5e-40	155
gi|910758343|gb|KNH05507.1|	Tb927.11.6350	36.78	242	139	6	377	606	289	528	1e-40	158
gi|910758343|gb|KNH05507.1|	Tb927.11.1660	34.75	282	152	9	383	639	366	640	6e-40	154
gi|910758343|gb|KNH05507.1|	Tb927.11.1660	33.77	231	146	4	383	607	86	315	4e-33	134
gi|910758343|gb|KNH05507.1|	Tb927.6.1090	33.58	271	161	7	383	647	146	403	3e-39	148
gi|910758343|gb|KNH05507.1|	Tb927.5.3920	33.13	332	178	13	366	657	650	977	2e-38	151
gi|910758343|gb|KNH05507.1|	Tb927.7.2550	35.85	265	142	9	382	635	187	434	7e-34	134
gi|910758343|gb|KNH05507.1|	Tb927.11.960	35.43	223	131	7	379	596	381	595	5e-33	134
gi|910758343|gb|KNH05507.1|	Tb927.11.8730	32.72	272	159	6	377	626	355	624	3e-31	128
gi|910758343|gb|KNH05507.1|	Tb927.10.7620	36.56	227	131	6	383	603	183	402	7e-31	127
gi|910758343|gb|KNH05507.1|	Tb927.10.16150	36.36	231	133	6	381	602	102	327	1e-28	120
gi|910758343|gb|KNH05507.1|	Tb11.v5.0397	36.36	231	133	6	381	602	102	327	1e-28	119
gi|910758343|gb|KNH05507.1|	Tb927.4.3300	35.12	242	136	7	378	607	261	493	5e-28	118
gi|910758343|gb|KNH05507.1|	Tb927.11.14730	37.7	191	108	5	385	567	172	359	3e-25	110
gi|910758343|gb|KNH05507.1|	Tb927.10.13510	32.13	249	133	7	385	603	88	330	5e-23	102
gi|910758343|gb|KNH05507.1|	Tb927.4.1250	28.32	226	153	4	382	602	581	802	1e-22	102
# Query: gi|910758851|gb|KNH05935.1| Transitional endoplasmic reticulum ATPase [Perkinsela sp. CCAP 1560/4]
# 69 hits found
gi|910758851|gb|KNH05935.1|	Tb927.10.5770	70.58	758	215	5	13	768	12	763	0	1110
gi|910758851|gb|KNH05935.1|	Tb927.11.1660	45.09	570	300	6	196	753	86	654	1e-156	474
gi|910758851|gb|KNH05935.1|	Tb927.11.1660	34.46	354	210	8	125	456	285	638	2e-49	184
gi|910758851|gb|KNH05935.1|	Tb927.11.1660	38.3	235	138	2	465	694	83	315	1e-42	164
gi|910758851|gb|KNH05935.1|	Tb927.6.3790	32.35	544	307	13	228	750	284	787	1e-77	268
gi|910758851|gb|KNH05935.1|	Tb927.6.3790	35.12	242	149	3	183	418	511	750	6e-39	154
gi|910758851|gb|KNH05935.1|	Tb927.5.3920	42.51	327	166	8	444	758	662	978	3e-69	246
gi|910758851|gb|KNH05935.1|	Tb927.5.3920	40.08	242	133	6	186	415	670	911	2e-40	159
gi|910758851|gb|KNH05935.1|	Tb927.10.9740	43.88	237	127	2	198	429	149	384	1e-59	208
gi|910758851|gb|KNH05935.1|	Tb927.10.9740	40.53	227	133	1	470	694	149	375	2e-53	191
gi|910758851|gb|KNH05935.1|	Tb927.6.1090	43.29	231	130	1	466	695	144	374	9e-59	206
gi|910758851|gb|KNH05935.1|	Tb927.6.1090	37.7	252	153	2	185	433	135	385	4e-49	178
gi|910758851|gb|KNH05935.1|	Tb927.10.3520	41.85	227	132	0	467	693	139	365	7e-57	200
gi|910758851|gb|KNH05935.1|	Tb927.10.3520	45.45	231	124	2	191	419	135	365	2e-56	199
gi|910758851|gb|KNH05935.1|	Tb927.11.3740	44.05	227	124	1	198	421	181	407	1e-54	194
gi|910758851|gb|KNH05935.1|	Tb927.11.3740	35.58	326	192	5	381	701	101	413	2e-54	194
gi|910758851|gb|KNH05935.1|	Tb927.7.2500	38.35	266	159	2	183	447	165	426	2e-53	191
gi|910758851|gb|KNH05935.1|	Tb927.7.2500	39.26	242	146	1	452	693	162	402	4e-46	170
gi|910758851|gb|KNH05935.1|	Tb927.4.1250	29.71	488	274	13	236	698	368	811	2e-52	195
gi|910758851|gb|KNH05935.1|	Tb927.4.1250	36.21	232	141	2	192	419	578	806	1e-38	153
gi|910758851|gb|KNH05935.1|	Tb927.11.960	44.44	216	111	3	470	683	387	595	2e-51	189
gi|910758851|gb|KNH05935.1|	Tb927.11.960	35.69	255	143	6	198	443	387	629	1e-32	133
gi|910758851|gb|KNH05935.1|	Tb927.11.8350	38.73	284	160	8	460	739	259	532	6e-50	184
gi|910758851|gb|KNH05935.1|	Tb927.11.8350	37.07	232	132	7	196	419	267	492	2e-36	144
gi|910758851|gb|KNH05935.1|	Tb927.7.2550	40.34	233	137	1	463	693	183	415	8e-49	178
gi|910758851|gb|KNH05935.1|	Tb927.7.2550	41.1	236	135	2	198	429	190	425	4e-47	173
gi|910758851|gb|KNH05935.1|	Tb927.10.1210	36.64	292	171	8	466	753	396	677	3e-48	180
gi|910758851|gb|KNH05935.1|	Tb927.10.1210	36.97	284	158	6	185	456	387	661	1e-41	160
gi|910758851|gb|KNH05935.1|	Tb927.11.3870	34.01	294	175	6	466	752	279	560	7e-47	175
gi|910758851|gb|KNH05935.1|	Tb927.11.3870	33.1	290	175	8	185	463	270	551	4e-33	134
gi|910758851|gb|KNH05935.1|	Tb927.3.3280	39.57	235	130	6	466	693	124	353	1e-46	172
gi|910758851|gb|KNH05935.1|	Tb927.3.3280	35.62	233	138	6	195	419	125	353	2e-35	139
gi|910758851|gb|KNH05935.1|	Tb927.3.1440	40.83	240	132	6	468	701	528	763	2e-45	174
gi|910758851|gb|KNH05935.1|	Tb927.3.1440	38.24	238	131	7	196	423	528	759	7e-34	138
gi|910758851|gb|KNH05935.1|	Tb927.10.7620	41.89	222	126	2	467	688	182	400	7e-45	170
gi|910758851|gb|KNH05935.1|	Tb927.10.7620	37.02	235	147	1	195	429	182	415	7e-41	158
gi|910758851|gb|KNH05935.1|	Tb927.11.6350	41	239	129	3	196	424	295	531	1e-44	172
gi|910758851|gb|KNH05935.1|	Tb927.11.6350	37.19	242	136	5	467	696	294	531	5e-40	158
gi|910758851|gb|KNH05935.1|	Tb927.5.1870	34.88	301	155	9	470	746	567	850	2e-42	165
gi|910758851|gb|KNH05935.1|	Tb927.5.1870	33.46	257	141	6	198	428	567	819	7e-35	141
gi|910758851|gb|KNH05935.1|	Tb927.5.960	40.34	238	131	6	463	694	73	305	1e-40	152
gi|910758851|gb|KNH05935.1|	Tb927.5.960	37.72	228	135	4	198	420	80	305	4e-37	142
gi|910758851|gb|KNH05935.1|	Tb927.4.3300	39.38	226	130	3	473	694	271	493	2e-40	157
gi|910758851|gb|KNH05935.1|	Tb927.4.3300	35.27	224	140	2	201	420	271	493	1e-34	140
gi|910758851|gb|KNH05935.1|	Tb11.v5.0397	34.82	247	147	5	450	688	86	326	2e-39	153
gi|910758851|gb|KNH05935.1|	Tb11.v5.0397	34.01	297	182	6	147	431	55	349	2e-35	141
gi|910758851|gb|KNH05935.1|	Tb927.10.16150	34.82	247	147	5	450	688	86	326	2e-39	153
gi|910758851|gb|KNH05935.1|	Tb927.10.16150	34.01	297	182	6	147	431	55	349	2e-35	141
gi|910758851|gb|KNH05935.1|	Tb927.11.14730	38.16	207	122	3	454	656	156	360	2e-38	151
gi|910758851|gb|KNH05935.1|	Tb927.11.14730	33.48	221	138	2	219	430	192	412	4e-32	132
gi|910758851|gb|KNH05935.1|	Tb927.11.8730	36.36	242	127	4	462	680	354	591	9e-37	146
gi|910758851|gb|KNH05935.1|	Tb927.11.8730	36.26	182	114	1	198	377	362	543	6e-29	122
gi|910758851|gb|KNH05935.1|	Tb11.v5.0486	34.87	238	142	6	520	753	1	229	3e-36	137
gi|910758851|gb|KNH05935.1|	Tb11.v5.0486	36.65	221	120	5	248	456	1	213	7e-30	119
gi|910758851|gb|KNH05935.1|	Tb927.10.13510	37.38	206	118	4	455	654	73	273	8e-36	142
gi|910758851|gb|KNH05935.1|	Tb927.10.13510	35.48	279	148	8	210	463	100	371	4e-35	140
gi|910758851|gb|KNH05935.1|	Tb11.v5.0464	37.07	205	114	4	509	699	241	444	1e-33	137
gi|910758851|gb|KNH05935.1|	Tb11.v5.0464	29.65	425	261	13	174	576	182	590	1e-31	130
gi|910758851|gb|KNH05935.1|	Tb927.1.1560	37.07	205	114	4	509	699	241	444	1e-33	137
gi|910758851|gb|KNH05935.1|	Tb927.1.1560	29.65	425	261	13	174	576	182	590	1e-31	130
gi|910758851|gb|KNH05935.1|	Tb927.4.1400	38.77	227	133	5	462	687	135	356	1e-33	134
gi|910758851|gb|KNH05935.1|	Tb927.4.1400	33.33	234	140	6	194	420	139	363	2e-24	106
gi|910758851|gb|KNH05935.1|	Tb927.11.1680	28.18	472	238	17	201	597	248	693	2e-33	137
gi|910758851|gb|KNH05935.1|	Tb927.11.1680	31.7	265	142	7	467	692	240	504	6e-30	125
gi|910758851|gb|KNH05935.1|	Tb927.1.3230	29.7	367	205	12	295	641	294	627	2e-31	129
gi|910758851|gb|KNH05935.1|	Tb927.1.3230	35.71	182	105	3	198	367	446	627	1e-25	111
gi|910758851|gb|KNH05935.1|	Tb927.4.4210	32.09	215	132	6	470	680	309	513	1e-30	128
gi|910758851|gb|KNH05935.1|	Tb927.4.4210	33.64	217	128	6	198	408	309	515	2e-26	114
gi|910758851|gb|KNH05935.1|	Tb927.11.4940	38.46	143	83	1	502	639	281	423	5e-24	105
# Query: gi|910759007|gb|KNH06063.1| mitogen-activated protein kinase 5 [Perkinsela sp. CCAP 1560/4]
# 44 hits found
gi|910759007|gb|KNH06063.1|	Tb927.10.5140	50	408	191	3	1	407	1	396	3e-149	435
gi|910759007|gb|KNH06063.1|	Tb927.10.7780	44.64	345	186	2	1	343	2	343	3e-102	311
gi|910759007|gb|KNH06063.1|	Tb927.10.16030	36.26	342	206	6	9	345	26	360	6e-72	233
gi|910759007|gb|KNH06063.1|	Tb11.v5.1057	38.18	296	173	5	12	302	21	311	3e-65	217
gi|910759007|gb|KNH06063.1|	Tb927.10.12040	38.18	296	173	5	12	302	21	311	3e-65	217
gi|910759007|gb|KNH06063.1|	Tb927.8.3550	33.75	317	191	7	5	313	25	330	4e-64	213
gi|910759007|gb|KNH06063.1|	Tb927.6.1780	39.41	269	146	5	9	272	26	282	4e-60	203
gi|910759007|gb|KNH06063.1|	Tb11.v5.0626	38.36	305	156	10	12	301	3	290	8e-59	199
gi|910759007|gb|KNH06063.1|	Tb927.10.14800	38.36	305	156	10	12	301	3	290	8e-59	199
gi|910759007|gb|KNH06063.1|	Tb927.10.4990	37.11	291	174	3	12	300	22	305	3e-56	190
gi|910759007|gb|KNH06063.1|	Tb927.10.1070	37.75	302	166	8	12	300	4	296	3e-56	190
gi|910759007|gb|KNH06063.1|	Tb927.8.3770	33.43	329	195	9	9	320	19	340	2e-52	182
gi|910759007|gb|KNH06063.1|	Tb927.3.690	32.69	309	179	6	13	301	4	303	3e-52	186
gi|910759007|gb|KNH06063.1|	Tb927.9.9320	33.55	307	188	6	11	311	2	298	3e-52	181
gi|910759007|gb|KNH06063.1|	Tb927.7.7360	34.2	307	184	7	12	312	45	339	7e-52	179
gi|910759007|gb|KNH06063.1|	Tb927.6.4220	32.36	343	210	11	2	331	31	364	5e-49	173
gi|910759007|gb|KNH06063.1|	Tb927.11.16790	34.58	295	175	5	13	301	4	286	9e-49	176
gi|910759007|gb|KNH06063.1|	Tb11.v5.0718	30.42	309	187	9	12	305	19	314	5e-43	155
gi|910759007|gb|KNH06063.1|	Tb927.10.13780	30.42	309	187	9	12	305	19	314	5e-43	155
gi|910759007|gb|KNH06063.1|	Tb927.11.1180	34.08	314	172	9	13	302	21	323	6e-43	155
gi|910759007|gb|KNH06063.1|	Tb11.v5.0387	34.08	314	172	9	13	302	21	323	6e-43	155
gi|910759007|gb|KNH06063.1|	Tb927.11.7160	32.3	322	184	11	3	300	57	368	4e-37	140
gi|910759007|gb|KNH06063.1|	Tb927.7.1900	32.89	301	177	9	12	301	3	289	2e-35	133
gi|910759007|gb|KNH06063.1|	Tb927.10.3230	31.27	323	177	11	19	312	21	327	7e-35	133
gi|910759007|gb|KNH06063.1|	Tb927.2.2430	28.16	309	192	10	13	305	62	356	1e-33	130
gi|910759007|gb|KNH06063.1|	Tb927.7.3650	30.39	306	179	10	19	320	50	325	1e-33	130
gi|910759007|gb|KNH06063.1|	Tb927.11.8170	30.06	316	186	12	13	302	4	310	3e-31	124
gi|910759007|gb|KNH06063.1|	Tb927.11.3140	29.34	317	191	12	7	301	103	408	7e-31	122
gi|910759007|gb|KNH06063.1|	Tb927.7.2420	28.78	278	152	10	69	300	161	438	9e-29	117
gi|910759007|gb|KNH06063.1|	Tb927.6.2030	27.78	306	176	9	17	314	244	512	2e-28	117
gi|910759007|gb|KNH06063.1|	Tb927.9.14430	27.96	304	196	9	12	305	41	331	3e-28	113
gi|910759007|gb|KNH06063.1|	Tb927.11.4470	30.71	254	155	8	13	263	28	263	6e-28	116
gi|910759007|gb|KNH06063.1|	Tb927.2.4510	30.74	244	134	6	86	300	433	670	8e-28	115
gi|910759007|gb|KNH06063.1|	Tb927.7.6220	28.81	295	169	9	13	302	29	287	1e-26	110
gi|910759007|gb|KNH06063.1|	Tb11.v5.0564	25.91	328	187	9	9	301	177	483	2e-25	107
gi|910759007|gb|KNH06063.1|	Tb927.10.350	25.61	328	188	9	9	301	177	483	3e-25	107
gi|910759007|gb|KNH06063.1|	Tb927.3.4670	26.05	380	176	12	19	301	28	399	6e-25	105
gi|910759007|gb|KNH06063.1|	Tb927.7.2750	30.49	305	160	14	9	302	3	266	9e-25	102
gi|910759007|gb|KNH06063.1|	Tb927.6.2250	24.85	342	214	10	13	350	134	436	1e-24	104
gi|910759007|gb|KNH06063.1|	Tb927.9.3120	28.01	282	156	9	19	298	751	987	1e-23	103
gi|910759007|gb|KNH06063.1|	Tb927.2.2720	28.48	309	178	13	13	301	1113	1398	1e-23	103
gi|910759007|gb|KNH06063.1|	Tb927.10.10870	27.34	278	148	8	69	304	127	392	3e-22	98.2
gi|910759007|gb|KNH06063.1|	Tb927.10.13480	26.94	297	180	6	6	301	2	262	2e-21	92.8
gi|910759007|gb|KNH06063.1|	Tb927.8.5730	26.64	304	180	9	13	312	20	284	5e-21	94.4
# Query: gi|910759149|gb|KNH06177.1| DNA replication licensing factor mcm4-B-like protein [Perkinsela sp. CCAP 1560/4]
# 9 hits found
gi|910759149|gb|KNH06177.1|	Tb927.11.12250	40.11	718	340	13	56	698	37	739	4e-155	476
gi|910759149|gb|KNH06177.1|	Tb927.11.16140	36.65	532	291	10	169	688	150	647	5e-85	287
gi|910759149|gb|KNH06177.1|	Tb927.11.11640	34.43	575	310	14	172	703	147	697	1e-81	281
gi|910759149|gb|KNH06177.1|	Tb927.11.5570	30.63	640	373	15	100	691	70	686	7e-77	265
gi|910759149|gb|KNH06177.1|	Tb927.11.7860	32.86	566	305	10	179	695	304	843	2e-75	264
gi|910759149|gb|KNH06177.1|	Tb927.2.3930	30.94	682	378	16	70	691	18	666	6e-69	244
gi|910759149|gb|KNH06177.1|	Tb927.10.10410	30.68	528	324	10	172	694	139	629	4e-60	217
gi|910759149|gb|KNH06177.1|	Tb11.v5.0535	35.55	346	210	5	349	694	60	392	7e-54	193
gi|910759149|gb|KNH06177.1|	Tb927.9.9600	27.12	531	305	20	179	680	118	595	1e-32	134
# Query: gi|910759305|gb|KNH06330.1| hypothetical protein XU18_2835 [Perkinsela sp. CCAP 1560/4]
# 29 hits found
gi|910759305|gb|KNH06330.1|	Tb927.3.1440	44.57	359	167	8	329	679	479	813	4e-91	303
gi|910759305|gb|KNH06330.1|	Tb927.5.1870	41.28	327	173	6	362	679	543	859	1e-67	238
gi|910759305|gb|KNH06330.1|	Tb927.10.1210	37.29	354	186	8	336	679	352	679	2e-63	224
gi|910759305|gb|KNH06330.1|	Tb927.11.3870	36.01	336	184	6	352	679	251	563	2e-63	221
gi|910759305|gb|KNH06330.1|	Tb927.11.8350	40.49	247	123	5	385	628	267	492	2e-53	193
gi|910759305|gb|KNH06330.1|	Tb927.3.3280	37.45	275	143	5	363	632	107	357	5e-50	181
gi|910759305|gb|KNH06330.1|	Tb927.5.960	37.81	283	148	7	386	666	79	335	1e-46	168
gi|910759305|gb|KNH06330.1|	Tb11.v5.0486	37.05	251	131	5	436	679	1	231	2e-46	164
gi|910759305|gb|KNH06330.1|	Tb927.4.1400	35.71	252	140	4	381	632	137	366	3e-40	152
gi|910759305|gb|KNH06330.1|	Tb927.10.5770	33.57	280	150	8	365	635	447	699	7e-38	149
gi|910759305|gb|KNH06330.1|	Tb927.10.5770	33.06	248	140	6	385	629	190	414	5e-32	131
gi|910759305|gb|KNH06330.1|	Tb927.11.1660	33.44	299	157	10	385	664	366	641	2e-37	147
gi|910759305|gb|KNH06330.1|	Tb927.11.1660	31.62	291	167	9	384	662	85	355	2e-26	114
gi|910759305|gb|KNH06330.1|	Tb927.10.3520	32.85	274	153	8	360	628	118	365	4e-37	142
gi|910759305|gb|KNH06330.1|	Tb927.5.3920	32.9	310	175	11	385	677	680	973	4e-34	138
gi|910759305|gb|KNH06330.1|	Tb927.10.9740	32.5	280	153	9	386	655	148	401	2e-32	129
gi|910759305|gb|KNH06330.1|	Tb927.11.3740	33.98	256	136	7	386	633	180	410	2e-32	129
gi|910759305|gb|KNH06330.1|	Tb927.11.960	33.33	264	144	6	365	624	366	601	2e-29	122
gi|910759305|gb|KNH06330.1|	Tb927.6.1090	30.43	253	143	7	385	629	146	373	7e-29	118
gi|910759305|gb|KNH06330.1|	Tb927.6.3790	31.85	292	156	12	348	624	484	747	5e-28	119
gi|910759305|gb|KNH06330.1|	Tb927.7.2500	33.21	271	152	7	385	652	178	422	1e-27	115
gi|910759305|gb|KNH06330.1|	Tb927.7.2550	30.38	260	149	7	375	628	182	415	8e-25	106
gi|910759305|gb|KNH06330.1|	Tb927.10.7620	35.41	257	136	9	381	633	179	409	1e-24	108
gi|910759305|gb|KNH06330.1|	Tb11.v5.0397	32.66	248	131	9	387	624	106	327	7e-24	105
gi|910759305|gb|KNH06330.1|	Tb927.10.16150	32.66	248	131	9	387	624	106	327	7e-24	105
gi|910759305|gb|KNH06330.1|	Tb927.10.13510	31.78	258	148	10	383	624	84	329	3e-23	103
gi|910759305|gb|KNH06330.1|	Tb927.4.3300	32.67	251	136	8	387	629	268	493	4e-22	100
gi|910759305|gb|KNH06330.1|	Tb927.11.14730	35.92	206	108	8	379	571	160	354	5e-22	99.8
gi|910759305|gb|KNH06330.1|	Tb927.11.8730	31.73	249	153	8	389	628	364	604	7e-22	99.4
# Query: gi|910759432|gb|KNH06445.1| cell division protein kinase [Perkinsela sp. CCAP 1560/4]
# 45 hits found
gi|910759432|gb|KNH06445.1|	Tb927.10.1070	60.94	297	114	2	4	299	3	298	7e-132	380
gi|910759432|gb|KNH06445.1|	Tb927.10.4990	44.44	297	152	3	6	300	23	308	1e-86	265
gi|910759432|gb|KNH06445.1|	Tb927.7.7360	44.97	298	154	1	6	303	46	333	2e-86	265
gi|910759432|gb|KNH06445.1|	Tb927.11.16790	37.62	303	161	6	6	299	4	287	4e-62	209
gi|910759432|gb|KNH06445.1|	Tb927.3.4670	33.78	373	162	9	12	299	28	400	2e-60	200
gi|910759432|gb|KNH06445.1|	Tb927.11.1180	35.67	314	169	6	6	298	21	322	4e-60	197
gi|910759432|gb|KNH06445.1|	Tb11.v5.0387	35.67	314	169	6	6	298	21	322	4e-60	197
gi|910759432|gb|KNH06445.1|	Tb11.v5.0626	36.72	305	169	6	6	301	4	293	1e-59	197
gi|910759432|gb|KNH06445.1|	Tb927.10.14800	36.72	305	169	6	6	301	4	293	1e-59	197
gi|910759432|gb|KNH06445.1|	Tb927.10.5140	37.46	307	165	9	6	300	13	304	2e-58	195
gi|910759432|gb|KNH06445.1|	Tb927.3.690	35.71	322	158	9	6	299	4	304	1e-53	185
gi|910759432|gb|KNH06445.1|	Tb927.9.9320	35.62	306	171	9	6	302	4	292	3e-51	174
gi|910759432|gb|KNH06445.1|	Tb11.v5.1057	32.89	298	184	7	12	303	28	315	3e-49	170
gi|910759432|gb|KNH06445.1|	Tb927.10.12040	32.89	298	184	7	12	303	28	315	3e-49	170
gi|910759432|gb|KNH06445.1|	Tb927.10.7780	35.83	307	177	7	6	304	14	308	4e-49	168
gi|910759432|gb|KNH06445.1|	Tb927.8.3550	34.88	301	173	8	6	298	33	318	1e-47	165
gi|910759432|gb|KNH06445.1|	Tb927.7.1900	34.59	292	176	7	12	299	10	290	1e-47	163
gi|910759432|gb|KNH06445.1|	Tb927.10.16030	35.67	300	171	12	12	302	36	322	8e-46	160
gi|910759432|gb|KNH06445.1|	Tb11.v5.0718	33.12	308	170	9	13	303	27	315	3e-42	150
gi|910759432|gb|KNH06445.1|	Tb927.10.13780	33.12	308	170	9	13	303	27	315	3e-42	150
gi|910759432|gb|KNH06445.1|	Tb927.8.3770	31.95	313	188	8	3	300	20	322	5e-40	145
gi|910759432|gb|KNH06445.1|	Tb927.11.8170	29.49	312	195	5	6	298	4	309	2e-37	139
gi|910759432|gb|KNH06445.1|	Tb927.8.5390	50	112	56	0	131	242	200	311	5e-36	135
gi|910759432|gb|KNH06445.1|	Tb927.8.5390	48.06	129	66	1	9	137	10	137	5e-34	129
gi|910759432|gb|KNH06445.1|	Tb927.6.1780	36.41	217	130	4	12	224	36	248	1e-35	133
gi|910759432|gb|KNH06445.1|	Tb927.2.2430	28.8	309	204	8	2	303	58	357	9e-34	127
gi|910759432|gb|KNH06445.1|	Tb927.6.4220	32.05	312	185	9	6	301	38	338	7e-33	125
gi|910759432|gb|KNH06445.1|	Tb927.11.7160	28.57	322	189	12	6	301	66	372	3e-32	123
gi|910759432|gb|KNH06445.1|	Tb927.10.3230	30.94	307	193	9	12	304	21	322	5e-32	122
gi|910759432|gb|KNH06445.1|	Tb927.11.4470	30.82	292	162	7	6	262	28	314	1e-31	125
gi|910759432|gb|KNH06445.1|	Tb927.2.4510	34	250	120	9	80	298	436	671	2e-31	124
gi|910759432|gb|KNH06445.1|	Tb927.7.2420	25.39	382	196	10	6	298	58	439	2e-29	115
gi|910759432|gb|KNH06445.1|	Tb927.7.3650	28.21	319	158	10	7	303	45	314	1e-28	113
gi|910759432|gb|KNH06445.1|	Tb11.v5.0245	28.81	295	153	7	12	297	14	260	4e-28	114
gi|910759432|gb|KNH06445.1|	Tb927.10.5310	28.81	295	153	7	12	297	14	260	4e-28	114
gi|910759432|gb|KNH06445.1|	Tb927.9.14430	26.69	311	201	10	2	302	38	331	6e-27	107
gi|910759432|gb|KNH06445.1|	Tb927.7.6680	30.2	255	146	11	5	233	609	857	2e-26	109
gi|910759432|gb|KNH06445.1|	Tb927.8.5730	33.98	206	123	6	5	205	19	216	6e-26	105
gi|910759432|gb|KNH06445.1|	Tb927.11.12310	32.16	227	127	5	4	205	327	551	4e-25	105
gi|910759432|gb|KNH06445.1|	Tb927.10.10350	31.28	243	150	12	6	235	342	580	5e-24	101
gi|910759432|gb|KNH06445.1|	Tb927.5.1650	29.5	322	177	15	12	298	372	678	1e-23	100
gi|910759432|gb|KNH06445.1|	Tb927.9.3120	31.19	202	132	4	4	205	743	937	7e-23	99
gi|910759432|gb|KNH06445.1|	Tb927.11.8150	31.66	199	126	6	12	209	10	199	3e-22	97.1
gi|910759432|gb|KNH06445.1|	Tb927.11.8220	28.38	229	158	5	4	231	27	250	7e-21	89.7
gi|910759432|gb|KNH06445.1|	Tb927.8.5950	30	210	143	4	12	219	80	287	7e-21	90.1
# Query: gi|910759550|gb|KNH06553.1| minichromosome maintenance (MCM) complex subunit [Perkinsela sp. CCAP 1560/4]
# 10 hits found
gi|910759550|gb|KNH06553.1|	Tb927.11.16140	41.11	686	359	17	105	779	79	730	1e-161	489
gi|910759550|gb|KNH06553.1|	Tb927.11.12250	33.6	622	336	16	150	707	133	741	1e-83	285
gi|910759550|gb|KNH06553.1|	Tb927.11.5570	30.95	643	352	18	119	698	73	686	9e-76	262
gi|910759550|gb|KNH06553.1|	Tb927.2.3930	32.5	557	317	14	183	698	128	666	2e-73	257
gi|910759550|gb|KNH06553.1|	Tb927.11.7860	34.06	599	324	15	186	736	294	869	3e-73	258
gi|910759550|gb|KNH06553.1|	Tb927.11.11640	38.3	342	186	5	383	719	386	707	3e-61	221
gi|910759550|gb|KNH06553.1|	Tb927.10.10410	31.01	516	308	14	194	696	144	624	2e-58	212
gi|910759550|gb|KNH06553.1|	Tb11.v5.0535	34.97	346	203	9	353	696	62	387	3e-54	194
gi|910759550|gb|KNH06553.1|	Tb927.9.9600	30.02	483	267	15	258	702	161	610	4e-40	157
gi|910759550|gb|KNH06553.1|	Tb11.v5.0640	30.1	289	179	10	183	461	128	403	1e-21	96.7
# Query: gi|910759693|gb|KNH06679.1| adaptor complex protein (AP) 3 delta subunit 1 [Perkinsela sp. CCAP 1560/4]
# 3 hits found
gi|910759693|gb|KNH06679.1|	Tb927.5.3510	36.21	1218	715	17	1	1189	1	1185	0	706
gi|910759693|gb|KNH06679.1|	Tb11.v5.0811	27.76	634	369	25	534	1121	140	730	1e-23	107
gi|910759693|gb|KNH06679.1|	Tb927.10.10340	31.76	233	143	6	1	219	1	231	1e-22	103
# Query: gi|910760244|gb|KNH07166.1| cdk10/11 [Perkinsela sp. CCAP 1560/4]
# 29 hits found
gi|910760244|gb|KNH07166.1|	Tb927.10.1070	34.97	326	170	13	41	354	3	298	3e-50	172
gi|910760244|gb|KNH07166.1|	Tb927.10.4990	33.23	319	178	11	42	356	22	309	2e-43	154
gi|910760244|gb|KNH07166.1|	Tb927.10.5140	30.22	321	191	9	40	354	10	303	4e-39	145
gi|910760244|gb|KNH07166.1|	Tb927.10.16030	31.38	325	190	11	37	355	23	320	2e-35	134
gi|910760244|gb|KNH07166.1|	Tb927.11.1180	29.88	328	187	13	43	353	21	322	3e-35	132
gi|910760244|gb|KNH07166.1|	Tb11.v5.0387	29.88	328	187	13	43	353	21	322	3e-35	132
gi|910760244|gb|KNH07166.1|	Tb927.2.4510	34.89	278	137	9	113	365	425	683	4e-35	136
gi|910760244|gb|KNH07166.1|	Tb927.11.16790	28.66	321	191	12	40	355	1	288	4e-35	135
gi|910760244|gb|KNH07166.1|	Tb11.v5.0626	31.66	319	184	13	40	353	1	290	4e-35	133
gi|910760244|gb|KNH07166.1|	Tb927.10.14800	31.66	319	184	13	40	353	1	290	4e-35	133
gi|910760244|gb|KNH07166.1|	Tb927.11.7160	29.48	346	215	9	31	365	54	381	2e-34	131
gi|910760244|gb|KNH07166.1|	Tb927.8.3550	31.66	319	181	13	42	354	32	319	9e-32	123
gi|910760244|gb|KNH07166.1|	Tb11.v5.1057	27.67	318	196	9	42	353	21	310	1e-31	123
gi|910760244|gb|KNH07166.1|	Tb927.10.12040	27.67	318	196	9	42	353	21	310	1e-31	123
gi|910760244|gb|KNH07166.1|	Tb927.7.7360	29.25	318	189	11	42	355	45	330	3e-31	121
gi|910760244|gb|KNH07166.1|	Tb927.3.690	29.7	330	189	12	40	353	1	303	6e-31	123
gi|910760244|gb|KNH07166.1|	Tb927.10.7780	29.69	320	188	13	41	354	12	300	3e-29	115
gi|910760244|gb|KNH07166.1|	Tb927.10.3230	30.7	329	179	14	47	355	19	318	3e-27	110
gi|910760244|gb|KNH07166.1|	Tb927.11.12310	26.23	408	187	16	41	353	327	715	3e-26	109
gi|910760244|gb|KNH07166.1|	Tb927.10.10350	26.23	324	189	6	32	354	331	605	5e-25	105
gi|910760244|gb|KNH07166.1|	Tb11.v5.0718	28.96	328	191	12	39	355	16	312	6e-25	102
gi|910760244|gb|KNH07166.1|	Tb927.10.13780	28.96	328	191	12	39	355	16	312	6e-25	102
gi|910760244|gb|KNH07166.1|	Tb927.11.4470	31.8	217	132	7	39	255	24	224	2e-24	105
gi|910760244|gb|KNH07166.1|	Tb927.8.5730	28.71	310	164	11	43	352	20	272	9e-24	101
gi|910760244|gb|KNH07166.1|	Tb927.6.2030	36.19	210	118	7	49	255	246	442	2e-22	97.8
gi|910760244|gb|KNH07166.1|	Tb927.2.2720	29.71	350	194	18	14	353	1091	1398	6e-22	97.1
gi|910760244|gb|KNH07166.1|	Tb927.10.13490	31.05	248	153	8	34	280	1	231	6e-22	93.2
gi|910760244|gb|KNH07166.1|	Tb927.7.3650	28.44	320	174	14	49	361	50	321	9e-22	95.1
gi|910760244|gb|KNH07166.1|	Tb927.4.5310	29.46	241	154	7	16	255	19	244	1e-21	94.4
# Query: gi|910760295|gb|KNH07211.1| minichromosome maintenance (MCM) complex subunit [Perkinsela sp. CCAP 1560/4]
# 10 hits found
gi|910760295|gb|KNH07211.1|	Tb927.11.7860	47.63	697	340	6	170	843	173	867	0	651
gi|910760295|gb|KNH07211.1|	Tb927.11.16140	35.77	548	286	16	282	808	141	643	7e-85	289
gi|910760295|gb|KNH07211.1|	Tb927.2.3930	33.39	608	348	15	241	812	77	663	4e-82	283
gi|910760295|gb|KNH07211.1|	Tb927.11.12250	31.1	627	381	12	226	808	106	725	2e-80	279
gi|910760295|gb|KNH07211.1|	Tb927.11.11640	38.71	372	161	6	456	812	365	684	1e-67	243
gi|910760295|gb|KNH07211.1|	Tb927.11.5570	34.68	395	193	5	469	840	361	713	3e-58	213
gi|910760295|gb|KNH07211.1|	Tb927.10.10410	26.93	531	328	14	299	816	144	627	1e-45	174
gi|910760295|gb|KNH07211.1|	Tb11.v5.0535	28.34	434	258	10	391	816	2	390	2e-44	167
gi|910760295|gb|KNH07211.1|	Tb927.9.9600	29.11	474	238	14	385	818	200	615	3e-44	171
gi|910760295|gb|KNH07211.1|	Tb11.v5.0640	31.38	341	193	9	241	554	77	403	2e-32	130
# Query: gi|910760376|gb|KNH07279.1| mitogen activated protein kinase [Perkinsela sp. CCAP 1560/4]
# 30 hits found
gi|910760376|gb|KNH07279.1|	Tb11.v5.1057	35.9	376	184	11	37	401	22	351	2e-68	224
gi|910760376|gb|KNH07279.1|	Tb927.10.12040	35.9	376	184	11	37	401	22	351	2e-68	224
gi|910760376|gb|KNH07279.1|	Tb927.8.3770	35.98	328	185	11	33	356	19	325	5e-55	189
gi|910760376|gb|KNH07279.1|	Tb927.8.3550	31.96	388	207	13	27	404	23	363	2e-52	181
gi|910760376|gb|KNH07279.1|	Tb927.10.5140	31.9	373	198	11	37	388	13	350	3e-50	177
gi|910760376|gb|KNH07279.1|	Tb927.10.16030	32.45	339	195	7	33	367	26	334	2e-48	170
gi|910760376|gb|KNH07279.1|	Tb927.9.9320	32.84	335	185	9	37	365	4	304	3e-45	161
gi|910760376|gb|KNH07279.1|	Tb927.6.1780	34.04	285	157	7	17	300	15	269	1e-44	160
gi|910760376|gb|KNH07279.1|	Tb927.10.1070	32.52	326	186	8	33	352	1	298	1e-43	155
gi|910760376|gb|KNH07279.1|	Tb11.v5.0626	30.67	326	178	11	37	352	4	291	3e-42	154
gi|910760376|gb|KNH07279.1|	Tb927.10.14800	30.67	326	178	11	37	352	4	291	3e-42	154
gi|910760376|gb|KNH07279.1|	Tb11.v5.0718	30.27	337	185	12	37	360	20	319	3e-41	150
gi|910760376|gb|KNH07279.1|	Tb927.10.13780	30.27	337	185	12	37	360	20	319	3e-41	150
gi|910760376|gb|KNH07279.1|	Tb927.10.7780	30.7	329	191	8	28	352	5	300	9e-41	149
gi|910760376|gb|KNH07279.1|	Tb927.7.7360	29.3	355	207	10	10	360	23	337	7e-39	143
gi|910760376|gb|KNH07279.1|	Tb927.10.4990	32.5	320	179	9	37	353	23	308	8e-39	142
gi|910760376|gb|KNH07279.1|	Tb927.6.4220	30.97	352	200	12	37	377	38	357	8e-38	141
gi|910760376|gb|KNH07279.1|	Tb927.10.3230	32.02	331	188	13	37	355	15	320	7e-37	138
gi|910760376|gb|KNH07279.1|	Tb927.11.1180	31.42	331	172	12	42	351	26	322	1e-36	137
gi|910760376|gb|KNH07279.1|	Tb11.v5.0387	31.42	331	172	12	42	351	26	322	1e-36	137
gi|910760376|gb|KNH07279.1|	Tb927.3.690	28.07	342	195	8	36	359	3	311	2e-36	139
gi|910760376|gb|KNH07279.1|	Tb927.11.16790	33.87	248	134	6	37	282	4	223	5e-35	136
gi|910760376|gb|KNH07279.1|	Tb927.7.1900	30.75	322	184	9	37	353	4	291	5e-34	128
gi|910760376|gb|KNH07279.1|	Tb927.2.2430	30.56	324	191	10	37	355	62	356	1e-32	126
gi|910760376|gb|KNH07279.1|	Tb927.7.2420	33.33	249	123	7	145	354	198	442	3e-32	126
gi|910760376|gb|KNH07279.1|	Tb927.2.4510	37.13	202	113	4	160	353	478	673	8e-31	124
gi|910760376|gb|KNH07279.1|	Tb927.9.14430	27.44	277	166	9	94	359	83	335	4e-26	107
gi|910760376|gb|KNH07279.1|	Tb927.10.10870	28.84	267	155	9	120	353	127	391	1e-24	104
gi|910760376|gb|KNH07279.1|	Tb927.11.7160	26.81	276	157	9	102	352	115	370	1e-23	100
gi|910760376|gb|KNH07279.1|	Tb927.11.4470	33.03	218	118	7	36	251	27	218	3e-22	98.6
# Query: gi|910760483|gb|KNH07386.1| MCAK-like kinesin [Perkinsela sp. CCAP 1560/4]
# 37 hits found
gi|910760483|gb|KNH07386.1|	Tb927.11.3280	50.76	528	189	9	24	487	3	523	2e-163	488
gi|910760483|gb|KNH07386.1|	Tb927.9.3650	51.25	480	194	8	17	473	8	470	2e-145	441
gi|910760483|gb|KNH07386.1|	Tb927.11.5300	54.6	326	137	4	148	468	4	323	6e-107	337
gi|910760483|gb|KNH07386.1|	Tb927.4.3910	53.37	326	146	3	146	469	230	551	3e-99	323
gi|910760483|gb|KNH07386.1|	Tb927.8.8350	53.37	326	146	3	146	469	233	554	3e-99	322
gi|910760483|gb|KNH07386.1|	Tb927.11.4660	48.14	322	162	5	150	468	11	330	2e-83	278
gi|910760483|gb|KNH07386.1|	Tb927.5.2090	36.13	346	179	11	150	468	12	342	1e-48	183
gi|910760483|gb|KNH07386.1|	Tb927.11.13920	33.73	338	197	7	150	468	37	366	6e-46	174
gi|910760483|gb|KNH07386.1|	Tb927.11.6400	34.56	379	174	14	150	467	29	394	1e-42	164
gi|910760483|gb|KNH07386.1|	Tb927.3.2040	36.73	373	175	14	150	467	101	467	2e-42	163
gi|910760483|gb|KNH07386.1|	Tb11.v5.0636	34.91	338	179	9	150	464	490	809	9e-42	160
gi|910760483|gb|KNH07386.1|	Tb927.10.14890	34.91	338	179	9	150	464	490	809	9e-42	160
gi|910760483|gb|KNH07386.1|	Tb927.10.1110	35.56	284	152	6	214	467	153	435	1e-38	152
gi|910760483|gb|KNH07386.1|	Tb11.v5.0165	32.21	357	193	10	147	467	1	344	2e-36	142
gi|910760483|gb|KNH07386.1|	Tb927.7.4830	32.21	357	193	10	147	467	1	344	2e-36	142
gi|910760483|gb|KNH07386.1|	Tb927.6.4390	31.6	288	181	5	196	467	86	373	5e-36	144
gi|910760483|gb|KNH07386.1|	Tb927.11.2490	30.65	385	189	12	150	466	12	386	8e-36	143
gi|910760483|gb|KNH07386.1|	Tb927.9.9870	36.88	282	150	7	195	460	96	365	2e-35	139
gi|910760483|gb|KNH07386.1|	Tb927.11.12180	32.2	410	192	11	147	493	1	387	4e-34	137
gi|910760483|gb|KNH07386.1|	Tb927.1.1350	31.56	320	172	6	195	469	81	398	6e-34	137
gi|910760483|gb|KNH07386.1|	Tb927.11.2880	31.7	306	187	9	172	467	9	302	1e-32	133
gi|910760483|gb|KNH07386.1|	Tb927.10.890	35.12	299	157	9	200	462	82	379	4e-32	132
gi|910760483|gb|KNH07386.1|	Tb927.3.4960	32.18	289	151	8	215	459	115	402	6e-32	131
gi|910760483|gb|KNH07386.1|	Tb927.7.3830	33.09	411	194	15	150	492	42	439	8e-32	131
gi|910760483|gb|KNH07386.1|	Tb11.v5.0835	33.89	301	161	9	196	463	68	363	2e-31	126
gi|910760483|gb|KNH07386.1|	Tb927.7.7260	33.89	301	161	9	196	463	68	363	4e-31	128
gi|910760483|gb|KNH07386.1|	Tb927.3.3390	34.02	291	160	9	214	475	63	350	6e-31	127
gi|910760483|gb|KNH07386.1|	Tb927.3.3400	33.68	288	163	8	214	474	63	349	6e-31	126
gi|910760483|gb|KNH07386.1|	Tb11.v5.0831	33.68	288	163	8	214	474	63	349	6e-31	126
gi|910760483|gb|KNH07386.1|	Tb927.6.1770	30.33	300	176	7	200	467	61	359	1e-29	123
gi|910760483|gb|KNH07386.1|	Tb927.4.2730	32.72	324	159	13	200	469	54	372	5e-29	122
gi|910760483|gb|KNH07386.1|	Tb927.8.2630	30	320	151	10	213	466	164	476	2e-28	119
gi|910760483|gb|KNH07386.1|	Tb927.5.2410	31.69	284	175	6	201	466	56	338	1e-26	114
gi|910760483|gb|KNH07386.1|	Tb927.10.12440	31.67	281	170	8	198	467	11	280	2e-26	114
gi|910760483|gb|KNH07386.1|	Tb11.v5.0625	27.39	314	195	8	182	465	39	349	3e-22	97.8
gi|910760483|gb|KNH07386.1|	Tb927.3.2020	31.91	282	155	9	223	479	60	329	9e-22	99
gi|910760483|gb|KNH07386.1|	Tb927.6.2880	27.46	335	188	9	199	487	49	374	1e-21	99
# Query: gi|910760553|gb|KNH07456.1| serine/threonine protein kinase [Perkinsela sp. CCAP 1560/4]
# 31 hits found
gi|910760553|gb|KNH07456.1|	Tb927.6.2250	38.99	277	156	3	182	445	129	405	2e-62	211
gi|910760553|gb|KNH07456.1|	Tb11.v5.0671	36.36	275	165	4	184	450	17	289	6e-58	196
gi|910760553|gb|KNH07456.1|	Tb927.10.13010	36.36	275	165	4	184	450	17	289	6e-58	196
gi|910760553|gb|KNH07456.1|	Tb927.9.11100	37.32	276	163	4	176	443	14	287	2e-54	186
gi|910760553|gb|KNH07456.1|	Tb927.9.11030	37.32	276	163	4	176	443	16	289	8e-54	185
gi|910760553|gb|KNH07456.1|	Tb927.3.2440	34.02	291	171	5	174	445	48	336	1e-53	186
gi|910760553|gb|KNH07456.1|	Tb927.11.9270	34.71	314	180	8	144	443	323	625	7e-48	176
gi|910760553|gb|KNH07456.1|	Tb927.8.870	33.33	264	161	5	184	435	7	267	2e-38	141
gi|910760553|gb|KNH07456.1|	Tb927.7.6310	33.33	258	160	5	187	435	43	297	5e-38	146
gi|910760553|gb|KNH07456.1|	Tb927.6.5100	32.6	273	171	5	175	436	147	417	3e-36	141
gi|910760553|gb|KNH07456.1|	Tb927.3.4560	32.44	262	167	5	181	435	5	263	6e-35	136
gi|910760553|gb|KNH07456.1|	Tb927.10.13490	33.07	257	157	8	193	441	16	265	3e-34	129
gi|910760553|gb|KNH07456.1|	Tb927.11.4470	33.2	259	163	6	184	436	25	279	3e-34	136
gi|910760553|gb|KNH07456.1|	Tb927.7.6220	30.89	259	168	6	187	435	29	286	1e-33	131
gi|910760553|gb|KNH07456.1|	Tb927.11.8220	33.33	249	153	4	184	424	26	269	2e-33	128
gi|910760553|gb|KNH07456.1|	Tb927.11.8150	32.69	260	160	7	184	437	1	251	5e-33	132
gi|910760553|gb|KNH07456.1|	Tb927.10.14420	30.77	247	159	6	184	422	1	243	1e-32	132
gi|910760553|gb|KNH07456.1|	Tb11.v5.0245	33.72	258	156	8	187	434	8	260	2e-32	129
gi|910760553|gb|KNH07456.1|	Tb927.10.5310	33.72	258	156	8	187	434	8	260	2e-32	129
gi|910760553|gb|KNH07456.1|	Tb927.9.1670	31.15	321	197	10	137	439	31	345	8e-30	121
gi|910760553|gb|KNH07456.1|	Tb927.3.3190	29.92	254	165	6	181	422	14	266	8e-30	120
gi|910760553|gb|KNH07456.1|	Tb927.6.2030	29.6	277	182	5	184	448	237	512	2e-29	120
gi|910760553|gb|KNH07456.1|	Tb927.2.1820	32.57	261	154	6	192	435	19	274	5e-29	119
gi|910760553|gb|KNH07456.1|	Tb927.7.3580	28	250	169	5	184	423	1	249	3e-28	116
gi|910760553|gb|KNH07456.1|	Tb927.9.4910	30.43	299	163	8	186	443	10	304	3e-28	114
gi|910760553|gb|KNH07456.1|	Tb11.v5.1048	33.08	263	156	9	184	437	1	252	4e-28	113
gi|910760553|gb|KNH07456.1|	Tb927.4.3770	27.65	264	168	8	193	435	21	282	2e-27	113
gi|910760553|gb|KNH07456.1|	Tb927.5.2820	27.46	284	177	8	163	422	4	282	4e-27	114
gi|910760553|gb|KNH07456.1|	Tb927.10.13480	27.24	268	173	9	187	441	9	267	1e-25	104
gi|910760553|gb|KNH07456.1|	Tb927.11.14070	28.9	263	156	7	188	422	923	1182	2e-21	96.7
gi|910760553|gb|KNH07456.1|	Tb927.7.7360	28.53	319	176	13	157	435	22	328	6e-21	92.4
# Query: gi|910760736|gb|KNH07629.1| kinesin [Perkinsela sp. CCAP 1560/4]
# 22 hits found
gi|910760736|gb|KNH07629.1|	Tb927.11.2880	38.62	378	166	9	3	380	2	313	1e-60	219
gi|910760736|gb|KNH07629.1|	Tb927.1.1350	34.4	343	182	11	36	368	86	395	7e-42	163
gi|910760736|gb|KNH07629.1|	Tb927.5.2090	33.16	380	189	13	36	408	55	376	1e-40	160
gi|910760736|gb|KNH07629.1|	Tb927.11.6400	29.87	395	191	12	8	373	61	398	3e-39	155
gi|910760736|gb|KNH07629.1|	Tb927.11.13920	33.72	344	166	14	36	372	80	368	4e-39	155
gi|910760736|gb|KNH07629.1|	Tb927.3.2040	33.05	357	163	12	35	368	163	466	4e-36	145
gi|910760736|gb|KNH07629.1|	Tb927.4.3910	34.63	335	137	13	40	370	294	550	1e-33	137
gi|910760736|gb|KNH07629.1|	Tb927.8.8350	34.33	335	138	13	40	370	297	553	5e-32	132
gi|910760736|gb|KNH07629.1|	Tb927.7.3830	30.81	396	193	17	35	398	90	436	5e-32	133
gi|910760736|gb|KNH07629.1|	Tb927.11.2490	30.66	362	182	11	36	369	67	387	3e-31	130
gi|910760736|gb|KNH07629.1|	Tb927.3.4960	30.88	353	199	14	36	372	90	413	4e-30	127
gi|910760736|gb|KNH07629.1|	Tb11.v5.0835	29.33	358	185	8	26	368	62	366	4e-30	124
gi|910760736|gb|KNH07629.1|	Tb11.v5.0636	29.28	345	182	10	28	368	525	811	1e-29	125
gi|910760736|gb|KNH07629.1|	Tb927.10.14890	29.28	345	182	10	28	368	525	811	1e-29	125
gi|910760736|gb|KNH07629.1|	Tb927.7.7260	29.33	358	185	8	26	368	62	366	2e-29	124
gi|910760736|gb|KNH07629.1|	Tb927.10.1110	29.43	333	193	9	66	395	169	462	2e-27	118
gi|910760736|gb|KNH07629.1|	Tb927.3.3390	31.4	328	163	12	57	374	71	346	8e-27	115
gi|910760736|gb|KNH07629.1|	Tb11.v5.0831	31.99	322	157	12	57	368	71	340	1e-26	114
gi|910760736|gb|KNH07629.1|	Tb927.3.3400	31.99	322	157	12	57	368	71	340	1e-26	114
gi|910760736|gb|KNH07629.1|	Tb927.8.4950	29.52	332	171	13	57	379	208	485	6e-24	107
gi|910760736|gb|KNH07629.1|	Tb927.7.5650	33.33	186	97	3	206	384	177	342	1e-21	99
gi|910760736|gb|KNH07629.1|	Tb11.v5.0493	35.2	196	110	5	213	398	22	210	9e-21	97.1
# Query: gi|910760834|gb|KNH07715.1| MCAK-like kinesin [Perkinsela sp. CCAP 1560/4]
# 38 hits found
gi|910760834|gb|KNH07715.1|	Tb927.9.3650	61.54	325	122	2	104	425	141	465	2e-137	423
gi|910760834|gb|KNH07715.1|	Tb927.11.3280	54.08	392	159	5	70	455	147	523	3e-133	413
gi|910760834|gb|KNH07715.1|	Tb927.11.5300	53.89	321	140	4	106	422	4	320	2e-106	338
gi|910760834|gb|KNH07715.1|	Tb927.4.3910	54.72	318	137	4	107	421	233	546	8e-104	337
gi|910760834|gb|KNH07715.1|	Tb927.8.8350	54.75	316	140	3	107	421	236	549	9e-104	337
gi|910760834|gb|KNH07715.1|	Tb927.11.4660	47.77	337	168	5	102	431	5	340	5e-88	293
gi|910760834|gb|KNH07715.1|	Tb927.5.2090	36.57	350	169	12	108	424	12	341	5e-47	179
gi|910760834|gb|KNH07715.1|	Tb927.11.2490	34.65	381	182	10	104	421	8	384	3e-44	171
gi|910760834|gb|KNH07715.1|	Tb927.11.13920	35.22	335	189	8	108	422	37	363	6e-43	166
gi|910760834|gb|KNH07715.1|	Tb927.10.1110	37.24	290	152	6	164	424	147	435	7e-43	166
gi|910760834|gb|KNH07715.1|	Tb927.11.6400	33.33	375	193	12	108	429	29	399	1e-42	165
gi|910760834|gb|KNH07715.1|	Tb927.3.2040	35.47	375	182	13	105	424	98	467	2e-39	155
gi|910760834|gb|KNH07715.1|	Tb927.6.4390	29.46	404	241	11	80	454	28	416	2e-36	146
gi|910760834|gb|KNH07715.1|	Tb11.v5.0636	32.27	344	203	8	105	430	487	818	1e-35	143
gi|910760834|gb|KNH07715.1|	Tb927.10.14890	32.27	344	203	8	105	430	487	818	1e-35	143
gi|910760834|gb|KNH07715.1|	Tb927.7.7260	34.81	316	174	11	141	425	54	368	2e-34	140
gi|910760834|gb|KNH07715.1|	Tb927.1.1350	31.21	314	172	4	151	421	81	393	2e-34	139
gi|910760834|gb|KNH07715.1|	Tb11.v5.0835	34.81	316	174	11	141	425	54	368	3e-34	136
gi|910760834|gb|KNH07715.1|	Tb927.11.12180	34.58	321	159	11	149	424	31	345	1e-33	137
gi|910760834|gb|KNH07715.1|	Tb927.7.3830	35.62	320	152	11	154	422	89	405	9e-33	135
gi|910760834|gb|KNH07715.1|	Tb927.11.2880	34.21	266	170	4	156	419	35	297	9e-32	131
gi|910760834|gb|KNH07715.1|	Tb927.9.9870	33.23	331	192	11	104	417	47	365	1e-31	128
gi|910760834|gb|KNH07715.1|	Tb927.6.1770	29.27	328	184	8	143	429	44	364	2e-31	129
gi|910760834|gb|KNH07715.1|	Tb927.3.3390	33.45	287	163	8	156	417	51	334	4e-31	128
gi|910760834|gb|KNH07715.1|	Tb927.10.890	32.89	301	164	10	155	419	81	379	4e-31	130
gi|910760834|gb|KNH07715.1|	Tb11.v5.0831	33.45	287	163	8	156	417	51	334	5e-31	127
gi|910760834|gb|KNH07715.1|	Tb927.3.3400	33.45	287	163	8	156	417	51	334	5e-31	127
gi|910760834|gb|KNH07715.1|	Tb927.8.2630	30.72	332	161	10	153	421	149	474	3e-29	122
gi|910760834|gb|KNH07715.1|	Tb11.v5.0625	31.8	305	176	10	155	430	56	357	1e-28	117
gi|910760834|gb|KNH07715.1|	Tb927.11.9110	31.8	305	176	10	155	430	363	664	2e-28	120
gi|910760834|gb|KNH07715.1|	Tb927.7.5650	32.89	298	156	9	152	417	35	320	7e-28	118
gi|910760834|gb|KNH07715.1|	Tb11.v5.0165	28.79	323	188	10	154	445	50	361	7e-27	114
gi|910760834|gb|KNH07715.1|	Tb927.7.4830	28.79	323	188	10	154	445	50	361	7e-27	114
gi|910760834|gb|KNH07715.1|	Tb927.3.2020	31.61	329	189	12	152	456	34	350	7e-27	115
gi|910760834|gb|KNH07715.1|	Tb927.4.2730	29.97	317	160	12	156	417	54	363	9e-27	115
gi|910760834|gb|KNH07715.1|	Tb927.10.15400	28.85	364	163	11	150	422	87	445	5e-26	113
gi|910760834|gb|KNH07715.1|	Tb927.5.2410	30.72	319	195	8	158	459	57	366	6e-26	113
gi|910760834|gb|KNH07715.1|	Tb927.6.2880	27.54	305	179	8	159	424	53	354	2e-24	108
# Query: gi|910761419|gb|KNH08252.1| cdk10/11 [Perkinsela sp. CCAP 1560/4]
# 29 hits found
gi|910761419|gb|KNH08252.1|	Tb927.10.1070	34.97	326	170	13	41	354	3	298	3e-50	172
gi|910761419|gb|KNH08252.1|	Tb927.10.4990	33.23	319	178	11	42	356	22	309	2e-43	154
gi|910761419|gb|KNH08252.1|	Tb927.10.5140	30.22	321	191	9	40	354	10	303	4e-39	145
gi|910761419|gb|KNH08252.1|	Tb927.10.16030	31.38	325	190	11	37	355	23	320	2e-35	134
gi|910761419|gb|KNH08252.1|	Tb927.11.1180	29.88	328	187	13	43	353	21	322	3e-35	132
gi|910761419|gb|KNH08252.1|	Tb11.v5.0387	29.88	328	187	13	43	353	21	322	3e-35	132
gi|910761419|gb|KNH08252.1|	Tb927.2.4510	34.89	278	137	9	113	365	425	683	4e-35	136
gi|910761419|gb|KNH08252.1|	Tb927.11.16790	28.66	321	191	12	40	355	1	288	4e-35	135
gi|910761419|gb|KNH08252.1|	Tb11.v5.0626	31.66	319	184	13	40	353	1	290	4e-35	133
gi|910761419|gb|KNH08252.1|	Tb927.10.14800	31.66	319	184	13	40	353	1	290	4e-35	133
gi|910761419|gb|KNH08252.1|	Tb927.11.7160	29.48	346	215	9	31	365	54	381	2e-34	131
gi|910761419|gb|KNH08252.1|	Tb927.8.3550	31.66	319	181	13	42	354	32	319	9e-32	123
gi|910761419|gb|KNH08252.1|	Tb11.v5.1057	27.67	318	196	9	42	353	21	310	1e-31	123
gi|910761419|gb|KNH08252.1|	Tb927.10.12040	27.67	318	196	9	42	353	21	310	1e-31	123
gi|910761419|gb|KNH08252.1|	Tb927.7.7360	29.25	318	189	11	42	355	45	330	3e-31	121
gi|910761419|gb|KNH08252.1|	Tb927.3.690	29.7	330	189	12	40	353	1	303	6e-31	123
gi|910761419|gb|KNH08252.1|	Tb927.10.7780	29.69	320	188	13	41	354	12	300	3e-29	115
gi|910761419|gb|KNH08252.1|	Tb927.10.3230	30.7	329	179	14	47	355	19	318	3e-27	110
gi|910761419|gb|KNH08252.1|	Tb927.11.12310	26.23	408	187	16	41	353	327	715	3e-26	109
gi|910761419|gb|KNH08252.1|	Tb927.10.10350	26.23	324	189	6	32	354	331	605	5e-25	105
gi|910761419|gb|KNH08252.1|	Tb11.v5.0718	28.96	328	191	12	39	355	16	312	6e-25	102
gi|910761419|gb|KNH08252.1|	Tb927.10.13780	28.96	328	191	12	39	355	16	312	6e-25	102
gi|910761419|gb|KNH08252.1|	Tb927.11.4470	31.8	217	132	7	39	255	24	224	2e-24	105
gi|910761419|gb|KNH08252.1|	Tb927.8.5730	28.71	310	164	11	43	352	20	272	9e-24	101
gi|910761419|gb|KNH08252.1|	Tb927.6.2030	36.19	210	118	7	49	255	246	442	2e-22	97.8
gi|910761419|gb|KNH08252.1|	Tb927.2.2720	29.71	350	194	18	14	353	1091	1398	6e-22	97.1
gi|910761419|gb|KNH08252.1|	Tb927.10.13490	31.05	248	153	8	34	280	1	231	6e-22	93.2
gi|910761419|gb|KNH08252.1|	Tb927.7.3650	28.44	320	174	14	49	361	50	321	9e-22	95.1
gi|910761419|gb|KNH08252.1|	Tb927.4.5310	29.46	241	154	7	16	255	19	244	1e-21	94.4
# Query: gi|910761453|gb|KNH08282.1| p34-cdc2 protein [Perkinsela sp. CCAP 1560/4]
# 55 hits found
gi|910761453|gb|KNH08282.1|	Tb927.10.4990	47.78	293	146	5	50	338	18	307	1e-90	276
gi|910761453|gb|KNH08282.1|	Tb927.7.7360	45.99	287	151	3	53	337	44	328	3e-86	266
gi|910761453|gb|KNH08282.1|	Tb927.10.1070	45.97	298	145	6	54	338	4	298	1e-82	255
gi|910761453|gb|KNH08282.1|	Tb927.11.1180	37.25	298	164	6	61	337	27	322	9e-64	207
gi|910761453|gb|KNH08282.1|	Tb11.v5.0387	37.25	298	164	6	61	337	27	322	9e-64	207
gi|910761453|gb|KNH08282.1|	Tb927.11.16790	37.33	292	173	8	52	338	1	287	5e-55	191
gi|910761453|gb|KNH08282.1|	Tb927.7.1900	37.54	293	174	6	52	338	1	290	3e-54	181
gi|910761453|gb|KNH08282.1|	Tb11.v5.0626	34.23	298	178	8	52	338	1	291	4e-54	184
gi|910761453|gb|KNH08282.1|	Tb927.10.14800	34.23	298	178	8	52	338	1	291	4e-54	184
gi|910761453|gb|KNH08282.1|	Tb927.10.5140	33.78	299	183	7	52	339	10	304	2e-52	180
gi|910761453|gb|KNH08282.1|	Tb927.9.9320	36.03	297	172	9	52	338	1	289	1e-50	174
gi|910761453|gb|KNH08282.1|	Tb11.v5.1057	35.64	303	172	10	50	337	16	310	2e-50	174
gi|910761453|gb|KNH08282.1|	Tb927.10.12040	35.64	303	172	10	50	337	16	310	2e-50	174
gi|910761453|gb|KNH08282.1|	Tb927.10.16030	36	300	177	10	51	339	25	320	5e-50	172
gi|910761453|gb|KNH08282.1|	Tb927.3.690	34.74	308	176	10	52	338	1	304	4e-49	174
gi|910761453|gb|KNH08282.1|	Tb927.10.7780	32.88	292	187	6	53	338	12	300	9e-45	158
gi|910761453|gb|KNH08282.1|	Tb927.8.3550	33.44	308	179	11	47	338	22	319	4e-41	148
gi|910761453|gb|KNH08282.1|	Tb927.8.3770	31.27	307	184	9	54	339	22	322	4e-39	144
gi|910761453|gb|KNH08282.1|	Tb11.v5.0718	31.73	312	173	13	51	338	16	311	2e-38	141
gi|910761453|gb|KNH08282.1|	Tb927.10.13780	31.73	312	173	13	51	338	16	311	2e-38	141
gi|910761453|gb|KNH08282.1|	Tb927.3.4670	28.46	376	168	12	61	338	28	400	4e-38	141
gi|910761453|gb|KNH08282.1|	Tb927.2.2430	33.33	306	176	9	50	337	57	352	3e-37	138
gi|910761453|gb|KNH08282.1|	Tb927.11.7160	31.33	316	180	10	53	339	64	371	2e-36	136
gi|910761453|gb|KNH08282.1|	Tb927.11.8170	30.48	315	184	9	52	337	1	309	2e-35	134
gi|910761453|gb|KNH08282.1|	Tb927.11.3140	31.41	312	177	10	54	338	108	409	1e-34	131
gi|910761453|gb|KNH08282.1|	Tb927.6.1780	35.06	231	136	7	53	276	28	251	4e-34	129
gi|910761453|gb|KNH08282.1|	Tb927.11.4470	30.58	291	162	9	52	338	25	279	2e-32	128
gi|910761453|gb|KNH08282.1|	Tb927.7.2420	30.36	280	140	9	112	337	161	439	2e-30	119
gi|910761453|gb|KNH08282.1|	Tb927.9.14430	27.48	302	188	9	53	337	40	327	1e-29	116
gi|910761453|gb|KNH08282.1|	Tb927.8.5390	44.78	134	72	2	52	184	4	136	4e-29	115
gi|910761453|gb|KNH08282.1|	Tb927.8.5390	38.68	106	64	1	179	284	200	304	6e-22	95.1
gi|910761453|gb|KNH08282.1|	Tb11.v5.0245	30.53	285	151	10	61	336	14	260	1e-28	116
gi|910761453|gb|KNH08282.1|	Tb927.10.5310	30.53	285	151	10	61	336	14	260	1e-28	116
gi|910761453|gb|KNH08282.1|	Tb927.10.3230	31.49	308	168	13	61	337	21	316	2e-28	113
gi|910761453|gb|KNH08282.1|	Tb927.2.4510	36.04	197	111	5	153	337	478	671	2e-28	115
gi|910761453|gb|KNH08282.1|	Tb927.6.4220	30.99	313	182	14	51	338	33	336	1e-27	110
gi|910761453|gb|KNH08282.1|	Tb927.3.4560	28.38	296	174	7	44	337	4	263	2e-27	112
gi|910761453|gb|KNH08282.1|	Tb927.8.870	29.15	295	166	9	52	337	7	267	4e-27	108
gi|910761453|gb|KNH08282.1|	Tb927.6.3110	28.95	342	174	14	64	339	43	381	3e-26	107
gi|910761453|gb|KNH08282.1|	Tb927.4.3770	30.28	317	159	13	48	338	3	283	2e-25	105
gi|910761453|gb|KNH08282.1|	Tb927.9.3120	31.39	309	154	10	33	339	740	992	2e-25	107
gi|910761453|gb|KNH08282.1|	Tb927.7.6220	28.28	290	169	9	55	337	29	286	4e-25	105
gi|910761453|gb|KNH08282.1|	Tb927.11.12310	30.91	220	124	5	54	247	328	545	1e-24	104
gi|910761453|gb|KNH08282.1|	Tb927.7.6680	35.16	219	109	11	54	247	609	819	6e-24	102
gi|910761453|gb|KNH08282.1|	Tb927.10.14780	30.25	238	146	7	51	275	12	242	6e-24	98.6
gi|910761453|gb|KNH08282.1|	Tb927.10.2040	30.07	306	148	11	61	337	20	288	3e-23	100
gi|910761453|gb|KNH08282.1|	Tb11.v5.0564	28.7	324	169	14	54	336	180	482	3e-23	99
gi|910761453|gb|KNH08282.1|	Tb927.10.350	28.7	324	169	14	54	336	180	482	5e-23	98.6
gi|910761453|gb|KNH08282.1|	Tb927.6.2030	25.61	289	172	11	59	337	244	499	1e-22	97.8
gi|910761453|gb|KNH08282.1|	Tb927.8.6810	31.36	220	131	8	50	252	152	368	2e-22	96.3
gi|910761453|gb|KNH08282.1|	Tb927.5.1650	31.71	246	130	12	47	271	357	585	6e-22	95.9
gi|910761453|gb|KNH08282.1|	Tb927.11.8220	33.8	213	127	7	58	265	32	235	6e-22	93.2
gi|910761453|gb|KNH08282.1|	Tb927.7.4090	31.49	235	142	10	49	271	40	267	6e-22	95.9
gi|910761453|gb|KNH08282.1|	Tb927.6.2250	27.68	289	166	12	60	337	139	395	3e-21	92.8
gi|910761453|gb|KNH08282.1|	Tb927.7.3580	28.99	207	138	7	52	252	1	204	5e-21	92.8
# Query: gi|910761509|gb|KNH08334.1| CYC2-like cyclin [Perkinsela sp. CCAP 1560/4]
# 1 hits found
gi|910761509|gb|KNH08334.1|	Tb927.11.16720	55.31	179	66	3	65	229	69	247	4e-58	195
# Query: gi|910761547|gb|KNH08368.1| Receptor of activated protein kinase C 1A component of 40S small ribosomal subunit [Perkinsela sp. CCAP 1560/4]
# 6 hits found
gi|910761547|gb|KNH08368.1|	Tb927.11.11370	55.38	316	135	3	8	321	5	316	3e-125	364
gi|910761547|gb|KNH08368.1|	Tb927.11.11360	55.38	316	135	3	8	321	5	316	3e-125	364
gi|910761547|gb|KNH08368.1|	Tb927.8.4210	26.95	282	179	10	45	317	70	333	6e-23	97.1
gi|910761547|gb|KNH08368.1|	Tb927.8.4210	27.8	313	189	10	12	316	133	416	3e-22	95.1
gi|910761547|gb|KNH08368.1|	Tb927.7.4700	30.62	209	138	5	63	267	407	612	6e-21	92.4
gi|910761547|gb|KNH08368.1|	Tb11.v5.0154	30.62	209	138	5	63	267	407	612	6e-21	92.4
# Query: gi|910761551|gb|KNH08372.1| minichromosome maintenance (MCM) complex subunit [Perkinsela sp. CCAP 1560/4]
# 10 hits found
gi|910761551|gb|KNH08372.1|	Tb927.2.3930	42.53	823	387	17	1	754	1	806	0	592
gi|910761551|gb|KNH08372.1|	Tb11.v5.0640	43.38	408	209	7	1	391	1	403	3e-101	320
gi|910761551|gb|KNH08372.1|	Tb927.11.7860	35.06	619	330	13	73	642	248	843	2e-87	297
gi|910761551|gb|KNH08372.1|	Tb927.11.5570	31.82	707	379	18	18	665	43	705	4e-83	282
gi|910761551|gb|KNH08372.1|	Tb927.11.16140	34.95	515	290	11	134	635	165	647	4e-77	265
gi|910761551|gb|KNH08372.1|	Tb927.11.12250	32.19	640	331	16	69	635	120	729	6e-77	266
gi|910761551|gb|KNH08372.1|	Tb927.11.11640	39.31	346	182	6	293	637	368	686	2e-60	219
gi|910761551|gb|KNH08372.1|	Tb927.10.10410	27.1	583	367	16	73	638	85	626	2e-43	166
gi|910761551|gb|KNH08372.1|	Tb11.v5.0535	33.23	337	197	8	304	638	79	389	3e-42	159
gi|910761551|gb|KNH08372.1|	Tb927.9.9600	28.89	443	255	11	226	641	200	609	4e-40	157
# Query: gi|910761653|gb|KNH08468.1| hypothetical protein XU18_1037 [Perkinsela sp. CCAP 1560/4]
# 1 hits found
gi|910761653|gb|KNH08468.1|	Tb927.3.4810	30.71	267	153	7	3	238	18	283	3e-26	103
# Query: gi|910761752|gb|KNH08561.1| CYC2-like cyclin 6 [Perkinsela sp. CCAP 1560/4]
# 2 hits found
gi|910761752|gb|KNH08561.1|	Tb927.11.14080	44.35	124	66	1	9	129	82	205	2e-31	112
gi|910761752|gb|KNH08561.1|	Tb927.7.7170	37.82	119	73	1	3	121	228	345	1e-25	101
# Query: gi|910762397|gb|KNH09101.1| double-strand-break repair protein rad21 [Perkinsela sp. CCAP 1560/4]
# 1 hits found
gi|910762397|gb|KNH09101.1|	Tb927.7.6900	28.46	383	205	13	1	335	1	362	4e-34	134
# Query: gi|910762748|gb|KNH09420.1| mitogen activated protein kinase [Perkinsela sp. CCAP 1560/4]
# 34 hits found
gi|910762748|gb|KNH09420.1|	Tb11.v5.1057	59.32	354	141	2	7	357	6	359	1e-156	449
gi|910762748|gb|KNH09420.1|	Tb927.10.12040	59.32	354	141	2	7	357	6	359	1e-156	449
gi|910762748|gb|KNH09420.1|	Tb927.10.16030	41.82	318	176	6	19	329	26	341	6e-84	261
gi|910762748|gb|KNH09420.1|	Tb927.8.3770	42.68	314	162	8	15	313	15	325	6e-80	253
gi|910762748|gb|KNH09420.1|	Tb927.10.5140	38.37	344	196	8	19	351	9	347	1e-75	242
gi|910762748|gb|KNH09420.1|	Tb927.8.3550	32.6	365	228	9	5	357	10	368	5e-65	213
gi|910762748|gb|KNH09420.1|	Tb927.6.1780	37.37	289	159	6	19	305	26	294	3e-61	204
gi|910762748|gb|KNH09420.1|	Tb927.10.7780	35.93	295	181	4	19	309	10	300	5e-58	194
gi|910762748|gb|KNH09420.1|	Tb927.6.4220	32.4	321	198	9	13	318	28	344	5e-53	181
gi|910762748|gb|KNH09420.1|	Tb11.v5.0626	34.55	301	172	8	21	308	2	290	7e-51	176
gi|910762748|gb|KNH09420.1|	Tb927.10.14800	34.55	301	172	8	21	308	2	290	7e-51	176
gi|910762748|gb|KNH09420.1|	Tb927.10.4990	33.56	292	186	4	22	310	22	308	4e-50	172
gi|910762748|gb|KNH09420.1|	Tb927.3.690	32.6	319	177	9	23	315	4	310	4e-49	174
gi|910762748|gb|KNH09420.1|	Tb11.v5.0718	31.94	335	202	11	22	338	19	345	4e-49	170
gi|910762748|gb|KNH09420.1|	Tb927.10.13780	31.94	335	202	11	22	338	19	345	4e-49	170
gi|910762748|gb|KNH09420.1|	Tb927.10.1070	34.65	303	181	7	19	309	1	298	5e-49	168
gi|910762748|gb|KNH09420.1|	Tb927.9.9320	31.25	304	194	8	21	317	2	297	2e-45	160
gi|910762748|gb|KNH09420.1|	Tb927.10.3230	33.53	334	190	13	23	334	15	338	4e-45	160
gi|910762748|gb|KNH09420.1|	Tb927.7.7360	31.15	321	208	7	4	319	27	339	6e-42	150
gi|910762748|gb|KNH09420.1|	Tb927.11.1180	31.91	304	177	7	28	308	26	322	2e-39	143
gi|910762748|gb|KNH09420.1|	Tb11.v5.0387	31.91	304	177	7	28	308	26	322	2e-39	143
gi|910762748|gb|KNH09420.1|	Tb927.7.1900	31.77	299	184	9	22	310	3	291	3e-39	142
gi|910762748|gb|KNH09420.1|	Tb927.11.16790	30.34	290	195	5	23	310	4	288	7e-39	145
gi|910762748|gb|KNH09420.1|	Tb927.7.2420	28.23	294	151	7	72	316	165	447	3e-32	125
gi|910762748|gb|KNH09420.1|	Tb927.11.4470	31.76	296	161	8	23	315	28	285	7e-28	115
gi|910762748|gb|KNH09420.1|	Tb927.2.2430	29.17	312	188	11	20	312	59	356	2e-27	110
gi|910762748|gb|KNH09420.1|	Tb927.11.3140	28.39	317	191	12	19	310	105	410	3e-27	110
gi|910762748|gb|KNH09420.1|	Tb927.2.4510	28.23	248	143	6	95	310	429	673	4e-26	109
gi|910762748|gb|KNH09420.1|	Tb927.9.14430	30.29	307	182	13	22	312	41	331	1e-24	101
gi|910762748|gb|KNH09420.1|	Tb927.5.1650	25.84	329	201	11	19	312	362	682	2e-24	103
gi|910762748|gb|KNH09420.1|	Tb927.10.10870	30.04	273	150	11	75	310	123	391	2e-22	97.4
gi|910762748|gb|KNH09420.1|	Tb927.7.4090	30.42	240	141	11	14	240	41	267	6e-22	96.3
gi|910762748|gb|KNH09420.1|	Tb11.v5.0564	24.68	312	202	9	22	308	180	483	6e-21	92.8
gi|910762748|gb|KNH09420.1|	Tb927.10.350	24.68	312	202	9	22	308	180	483	8e-21	92.4
# Query: gi|910762783|gb|KNH09455.1| protein kinase [Perkinsela sp. CCAP 1560/4]
# 4 hits found
gi|910762783|gb|KNH09455.1|	Tb927.8.7220	37.57	567	253	13	1	522	91	601	8e-110	348
gi|910762783|gb|KNH09455.1|	Tb927.4.5180	36.32	592	275	14	1	546	91	626	3e-108	345
gi|910762783|gb|KNH09455.1|	Tb927.10.1460	30.92	249	128	8	201	444	218	427	2e-23	104
gi|910762783|gb|KNH09455.1|	Tb927.3.2060	27.03	333	168	14	249	555	72	355	3e-22	99
# Query: gi|910762841|gb|KNH09513.1| DNA replication complex GINS protein PSF2-like protein [Perkinsela sp. CCAP 1560/4]
# 1 hits found
gi|910762841|gb|KNH09513.1|	Tb927.11.10460	32.2	177	116	3	13	185	29	205	2e-24	98.6
# BLAST processed 35 queries

## Sheet: Spombe_d20score trim
BLASTP 2.2.30+
Database: ame.db
query id, subject id, % identity, alignment length, mismatches, gap opens, q. start, q. end, s. start, s. end, evalue, bit score
gi|1709487|sp|P54789.1|ORC1_SCHPO RecName:
gi|1709487|sp|P54789.1|ORC1_SCHPO	gi|60467967|gb|EAL65980.1|	38.58	337	168	7	322	623	218	550	2e-62	223
gi|1709487|sp|P54789.1|ORC1_SCHPO	gi|66811242|ref|XP_639329.1|	38.58	337	168	7	322	623	218	550	2e-62	223
gi|1709487|sp|P54789.1|ORC1_SCHPO	c3068A	38.02	242	115	5	368	579	6	242	2e-40	154
gi|1168808|sp|P41411.1|CDC18_SCHPO RecName:
gi|1168808|sp|P41411.1|CDC18_SCHPO	gi|60467967|gb|EAL65980.1|	29.2	387	206	13	154	514	219	563	6e-37	146
gi|1168808|sp|P41411.1|CDC18_SCHPO	gi|66811242|ref|XP_639329.1|	29.2	387	206	13	154	514	219	563	6e-37	146
Q09142.1 ORC2	L
O74796.1 ORC6	L
O43114.2 ORC5	L
Q9Y794.1 ORC4	L
Q10067.2 ORC3	L
gi|116156|sp|P10815.1|CG23_SCHPO RecName:
# 15 hits found
gi|116156|sp|P10815.1|CG23_SCHPO	gi|60471541|gb|EAL69497.1|	37.5	272	161	4	176	443	163	429	1e-54	192
gi|116156|sp|P10815.1|CG23_SCHPO	gi|66819865|ref|XP_643591.1|	37.5	272	161	4	176	443	163	429	1e-54	192
gi|116156|sp|P10815.1|CG23_SCHPO	c7553A	39.53	258	150	4	182	436	136	390	2e-49	178
gi|116156|sp|P10815.1|CG23_SCHPO	c1314A	35.77	274	158	4	149	404	204	477	2e-43	163
gi|116156|sp|P10815.1|CG23_SCHPO	gi|67464951|ref|XP_648667.1|	35.91	259	162	4	168	423	16	273	1e-42	156
gi|116156|sp|P10815.1|CG23_SCHPO	gi|56464902|gb|EAL43280.1|	35.91	259	162	4	168	423	16	273	1e-42	156
gi|116156|sp|P10815.1|CG23_SCHPO	gi|459655774|gb|EMH72266.1|	35.91	259	162	4	168	423	16	273	1e-42	156
gi|116156|sp|P10815.1|CG23_SCHPO	gi|480526334|gb|ENY64946.1|	35.91	259	162	4	168	423	16	273	1e-42	156
gi|116156|sp|P10815.1|CG23_SCHPO	c3306A	38.83	188	114	1	160	346	133	320	2e-33	130
gi|116156|sp|P10815.1|CG23_SCHPO	gi|90970695|gb|EAS66885.1|	34.25	219	141	3	188	406	311	526	2e-32	130
gi|116156|sp|P10815.1|CG23_SCHPO	gi|111226646|ref|XP_001134569.1|	34.25	219	141	3	188	406	311	526	2e-32	130
gi|116156|sp|P10815.1|CG23_SCHPO	gi|183234040|ref|XP_652267.2|	31.17	247	160	5	196	436	143	385	6e-32	127
gi|116156|sp|P10815.1|CG23_SCHPO	gi|169801286|gb|EAL46881.2|	31.17	247	160	5	196	436	143	385	6e-32	127
gi|116156|sp|P10815.1|CG23_SCHPO	gi|459657125|gb|EMH73306.1|	31.17	247	160	5	196	436	143	385	6e-32	127
gi|116156|sp|P10815.1|CG23_SCHPO	gi|480523332|gb|ENY62578.1|	31.17	247	160	5	196	436	143	385	6e-32	127
gi|729109|sp|P36630.2|CG22_SCHPO RecName:
# 15 hits found
gi|729109|sp|P36630.2|CG22_SCHPO	gi|60471541|gb|EAL69497.1|	37.99	229	141	1	121	348	170	398	1e-48	174
gi|729109|sp|P36630.2|CG22_SCHPO	gi|66819865|ref|XP_643591.1|	37.99	229	141	1	121	348	170	398	1e-48	174
gi|729109|sp|P36630.2|CG22_SCHPO	c1314A	38.1	210	122	2	131	332	263	472	2e-37	144
gi|729109|sp|P36630.2|CG22_SCHPO	c7553A	35.09	228	145	3	135	360	156	382	1e-34	135
gi|729109|sp|P36630.2|CG22_SCHPO	gi|67464951|ref|XP_648667.1|	31.22	237	158	2	109	344	29	261	4e-34	131
gi|729109|sp|P36630.2|CG22_SCHPO	gi|56464902|gb|EAL43280.1|	31.22	237	158	2	109	344	29	261	4e-34	131
gi|729109|sp|P36630.2|CG22_SCHPO	gi|459655774|gb|EMH72266.1|	31.22	237	158	2	109	344	29	261	4e-34	131
gi|729109|sp|P36630.2|CG22_SCHPO	gi|480526334|gb|ENY64946.1|	31.22	237	158	2	109	344	29	261	4e-34	131
gi|729109|sp|P36630.2|CG22_SCHPO	gi|90970695|gb|EAS66885.1|	35.21	213	135	3	121	333	311	520	6e-31	125
gi|729109|sp|P36630.2|CG22_SCHPO	gi|111226646|ref|XP_001134569.1|	35.21	213	135	3	121	333	311	520	6e-31	125
gi|729109|sp|P36630.2|CG22_SCHPO	gi|183234040|ref|XP_652267.2|	30.18	222	148	5	155	370	165	385	8e-26	108
gi|729109|sp|P36630.2|CG22_SCHPO	gi|169801286|gb|EAL46881.2|	30.18	222	148	5	155	370	165	385	8e-26	108
gi|729109|sp|P36630.2|CG22_SCHPO	gi|459657125|gb|EMH73306.1|	30.18	222	148	5	155	370	165	385	8e-26	108
gi|729109|sp|P36630.2|CG22_SCHPO	gi|480523332|gb|ENY62578.1|	30.18	222	148	5	155	370	165	385	8e-26	108
gi|729109|sp|P36630.2|CG22_SCHPO	c3306A	36.08	158	99	2	124	279	163	320	3e-24	103
gi|408360050|sp|O59748.2|CTK2_SCHPO RecName:
# 0 hits found
gi|12643631|sp|O74627.1|CG1C_SCHPO RecName:
# 4 hits found
gi|12643631|sp|O74627.1|CG1C_SCHPO	gi|60465997|gb|EAL64064.1|	34.1	261	156	6	13	263	4	258	5e-38	142
gi|12643631|sp|O74627.1|CG1C_SCHPO	gi|66807697|ref|XP_637571.1|	34.1	261	156	6	13	263	4	258	5e-38	142
gi|12643631|sp|O74627.1|CG1C_SCHPO	gi|60466562|gb|EAL64614.1|	30.27	261	169	7	20	276	5	256	7e-27	109
gi|12643631|sp|O74627.1|CG1C_SCHPO	gi|66808797|ref|XP_638121.1|	30.27	261	169	7	20	276	5	256	7e-27	109
gi|74654587|sp|O14332.1|REM1_SCHPO RecName:
# 3 hits found
gi|74654587|sp|O14332.1|REM1_SCHPO	gi|60471541|gb|EAL69497.1|	31.08	222	149	3	126	344	169	389	5e-29	118
gi|74654587|sp|O14332.1|REM1_SCHPO	gi|66819865|ref|XP_643591.1|	31.08	222	149	3	126	344	169	389	5e-29	118
gi|74654587|sp|O14332.1|REM1_SCHPO	c7553A	28.03	239	170	2	126	362	141	379	7e-26	108
gi|12644174|sp|P24865.2|CG21_SCHPO RecName:
# 15 hits found
gi|12644174|sp|P24865.2|CG21_SCHPO	gi|60471541|gb|EAL69497.1|	33.1	290	187	3	124	406	142	431	7e-42	155
gi|12644174|sp|P24865.2|CG21_SCHPO	gi|66819865|ref|XP_643591.1|	33.1	290	187	3	124	406	142	431	7e-42	155
gi|12644174|sp|P24865.2|CG21_SCHPO	c7553A	35.83	240	148	3	148	381	138	377	8e-42	155
gi|12644174|sp|P24865.2|CG21_SCHPO	c3306A	38.51	148	90	1	160	306	173	320	1e-30	122
gi|12644174|sp|P24865.2|CG21_SCHPO	gi|67464951|ref|XP_648667.1|	33.64	217	142	2	156	370	45	261	2e-30	120
gi|12644174|sp|P24865.2|CG21_SCHPO	gi|56464902|gb|EAL43280.1|	33.64	217	142	2	156	370	45	261	2e-30	120
gi|12644174|sp|P24865.2|CG21_SCHPO	gi|459655774|gb|EMH72266.1|	33.64	217	142	2	156	370	45	261	2e-30	120
gi|12644174|sp|P24865.2|CG21_SCHPO	gi|480526334|gb|ENY64946.1|	33.64	217	142	2	156	370	45	261	2e-30	120
gi|12644174|sp|P24865.2|CG21_SCHPO	c1314A	33.02	215	136	2	162	368	267	481	6e-29	119
gi|12644174|sp|P24865.2|CG21_SCHPO	gi|183234040|ref|XP_652267.2|	32.18	202	135	2	175	374	158	359	4e-23	100
gi|12644174|sp|P24865.2|CG21_SCHPO	gi|169801286|gb|EAL46881.2|	32.18	202	135	2	175	374	158	359	4e-23	100
gi|12644174|sp|P24865.2|CG21_SCHPO	gi|459657125|gb|EMH73306.1|	32.18	202	135	2	175	374	158	359	4e-23	100
gi|12644174|sp|P24865.2|CG21_SCHPO	gi|480523332|gb|ENY62578.1|	32.18	202	135	2	175	374	158	359	4e-23	100
gi|12644174|sp|P24865.2|CG21_SCHPO	gi|90970695|gb|EAS66885.1|	32.04	206	133	4	159	362	322	522	6e-23	102
gi|12644174|sp|P24865.2|CG21_SCHPO	gi|111226646|ref|XP_001134569.1|	32.04	206	133	4	159	362	322	522	6e-23	102
gi|408360298|sp|O43008.3|CRS1_SCHPO RecName:
# 0 hits found
gi|17373450|sp|P87049.3|CGP1_SCHPO RecName:
# 0 hits found
gi|19113957|ref|NP_593045.1| cyclin L family cyclin (predicted) [Schizosaccharomyces pombe 972h-]
# 2 hits found
gi|19113957|ref|NP_593045.1|	gi|60466562|gb|EAL64614.1|	30.84	227	146	4	20	242	21	240	2e-32	122
gi|19113957|ref|NP_593045.1|	gi|66808797|ref|XP_638121.1|	30.84	227	146	4	20	242	21	240	2e-32	122
gi|19112941|ref|NP_596149.1| P-TEFB associated cyclin, cyclin T Pch1 [Schizosaccharomyces pombe 972h-]
# 4 hits found
gi|19112941|ref|NP_596149.1|	gi|60465997|gb|EAL64064.1|	34.1	261	156	6	13	263	4	258	5e-38	142
gi|19112941|ref|NP_596149.1|	gi|66807697|ref|XP_637571.1|	34.1	261	156	6	13	263	4	258	5e-38	142
gi|19112941|ref|NP_596149.1|	gi|60466562|gb|EAL64614.1|	30.27	261	169	7	20	276	5	256	7e-27	109
gi|19112941|ref|NP_596149.1|	gi|66808797|ref|XP_638121.1|	30.27	261	169	7	20	276	5	256	7e-27	109
gi|429239771|ref|NP_595326.2| Lsk1 associated cyclin [Schizosaccharomyces pombe 972h-]
# 0 hits found
gi|63054436|ref|NP_588110.2| cyclin Cig1 [Schizosaccharomyces pombe 972h-]
# 15 hits found
gi|63054436|ref|NP_588110.2|	gi|60471541|gb|EAL69497.1|	33.1	290	187	3	124	406	142	431	7e-42	155
gi|63054436|ref|NP_588110.2|	gi|66819865|ref|XP_643591.1|	33.1	290	187	3	124	406	142	431	7e-42	155
gi|63054436|ref|NP_588110.2|	c7553A	35.83	240	148	3	148	381	138	377	8e-42	155
gi|63054436|ref|NP_588110.2|	c3306A	38.51	148	90	1	160	306	173	320	1e-30	122
gi|63054436|ref|NP_588110.2|	gi|67464951|ref|XP_648667.1|	33.64	217	142	2	156	370	45	261	2e-30	120
gi|63054436|ref|NP_588110.2|	gi|56464902|gb|EAL43280.1|	33.64	217	142	2	156	370	45	261	2e-30	120
gi|63054436|ref|NP_588110.2|	gi|459655774|gb|EMH72266.1|	33.64	217	142	2	156	370	45	261	2e-30	120
gi|63054436|ref|NP_588110.2|	gi|480526334|gb|ENY64946.1|	33.64	217	142	2	156	370	45	261	2e-30	120
gi|63054436|ref|NP_588110.2|	c1314A	33.02	215	136	2	162	368	267	481	6e-29	119
gi|63054436|ref|NP_588110.2|	gi|183234040|ref|XP_652267.2|	32.18	202	135	2	175	374	158	359	4e-23	100
gi|63054436|ref|NP_588110.2|	gi|169801286|gb|EAL46881.2|	32.18	202	135	2	175	374	158	359	4e-23	100
gi|63054436|ref|NP_588110.2|	gi|459657125|gb|EMH73306.1|	32.18	202	135	2	175	374	158	359	4e-23	100
gi|63054436|ref|NP_588110.2|	gi|480523332|gb|ENY62578.1|	32.18	202	135	2	175	374	158	359	4e-23	100
gi|63054436|ref|NP_588110.2|	gi|90970695|gb|EAS66885.1|	32.04	206	133	4	159	362	322	522	6e-23	102
gi|63054436|ref|NP_588110.2|	gi|111226646|ref|XP_001134569.1|	32.04	206	133	4	159	362	322	522	6e-23	102
gi|19114801|ref|NP_593889.1| G1/S-specific B-type cyclin Cig2 [Schizosaccharomyces pombe 972h-]
# 15 hits found
gi|19114801|ref|NP_593889.1|	gi|60471541|gb|EAL69497.1|	37.99	229	141	1	121	348	170	398	1e-48	174
gi|19114801|ref|NP_593889.1|	gi|66819865|ref|XP_643591.1|	37.99	229	141	1	121	348	170	398	1e-48	174
gi|19114801|ref|NP_593889.1|	c1314A	38.1	210	122	2	131	332	263	472	2e-37	144
gi|19114801|ref|NP_593889.1|	c7553A	35.09	228	145	3	135	360	156	382	1e-34	135
gi|19114801|ref|NP_593889.1|	gi|67464951|ref|XP_648667.1|	31.22	237	158	2	109	344	29	261	4e-34	131
gi|19114801|ref|NP_593889.1|	gi|56464902|gb|EAL43280.1|	31.22	237	158	2	109	344	29	261	4e-34	131
gi|19114801|ref|NP_593889.1|	gi|459655774|gb|EMH72266.1|	31.22	237	158	2	109	344	29	261	4e-34	131
gi|19114801|ref|NP_593889.1|	gi|480526334|gb|ENY64946.1|	31.22	237	158	2	109	344	29	261	4e-34	131
gi|19114801|ref|NP_593889.1|	gi|90970695|gb|EAS66885.1|	35.21	213	135	3	121	333	311	520	6e-31	125
gi|19114801|ref|NP_593889.1|	gi|111226646|ref|XP_001134569.1|	35.21	213	135	3	121	333	311	520	6e-31	125
gi|19114801|ref|NP_593889.1|	gi|183234040|ref|XP_652267.2|	30.18	222	148	5	155	370	165	385	8e-26	108
gi|19114801|ref|NP_593889.1|	gi|169801286|gb|EAL46881.2|	30.18	222	148	5	155	370	165	385	8e-26	108
gi|19114801|ref|NP_593889.1|	gi|459657125|gb|EMH73306.1|	30.18	222	148	5	155	370	165	385	8e-26	108
gi|19114801|ref|NP_593889.1|	gi|480523332|gb|ENY62578.1|	30.18	222	148	5	155	370	165	385	8e-26	108
gi|19114801|ref|NP_593889.1|	c3306A	36.08	158	99	2	124	279	163	320	3e-24	103
gi|19112590|ref|NP_595798.1| meiosis-specific cyclin Rem1 [Schizosaccharomyces pombe 972h-]
# 3 hits found
gi|19112590|ref|NP_595798.1|	gi|60471541|gb|EAL69497.1|	31.08	222	149	3	126	344	169	389	5e-29	118
gi|19112590|ref|NP_595798.1|	gi|66819865|ref|XP_643591.1|	31.08	222	149	3	126	344	169	389	5e-29	118
gi|19112590|ref|NP_595798.1|	c7553A	28.03	239	170	2	126	362	141	379	7e-26	108
gi|19111963|ref|NP_595171.1| G2/M B-type cyclin Cdc13 [Schizosaccharomyces pombe 972h-]
# 15 hits found
gi|19111963|ref|NP_595171.1|	gi|60471541|gb|EAL69497.1|	37.5	272	161	4	176	443	163	429	1e-54	192
gi|19111963|ref|NP_595171.1|	gi|66819865|ref|XP_643591.1|	37.5	272	161	4	176	443	163	429	1e-54	192
gi|19111963|ref|NP_595171.1|	c7553A	39.53	258	150	4	182	436	136	390	2e-49	178
gi|19111963|ref|NP_595171.1|	c1314A	35.77	274	158	4	149	404	204	477	2e-43	163
gi|19111963|ref|NP_595171.1|	gi|67464951|ref|XP_648667.1|	35.91	259	162	4	168	423	16	273	1e-42	156
gi|19111963|ref|NP_595171.1|	gi|56464902|gb|EAL43280.1|	35.91	259	162	4	168	423	16	273	1e-42	156
gi|19111963|ref|NP_595171.1|	gi|459655774|gb|EMH72266.1|	35.91	259	162	4	168	423	16	273	1e-42	156
gi|19111963|ref|NP_595171.1|	gi|480526334|gb|ENY64946.1|	35.91	259	162	4	168	423	16	273	1e-42	156
gi|19111963|ref|NP_595171.1|	c3306A	38.83	188	114	1	160	346	133	320	2e-33	130
gi|19111963|ref|NP_595171.1|	gi|90970695|gb|EAS66885.1|	34.25	219	141	3	188	406	311	526	2e-32	130
gi|19111963|ref|NP_595171.1|	gi|111226646|ref|XP_001134569.1|	34.25	219	141	3	188	406	311	526	2e-32	130
gi|19111963|ref|NP_595171.1|	gi|183234040|ref|XP_652267.2|	31.17	247	160	5	196	436	143	385	6e-32	127
gi|19111963|ref|NP_595171.1|	gi|169801286|gb|EAL46881.2|	31.17	247	160	5	196	436	143	385	6e-32	127
gi|19111963|ref|NP_595171.1|	gi|459657125|gb|EMH73306.1|	31.17	247	160	5	196	436	143	385	6e-32	127
gi|19111963|ref|NP_595171.1|	gi|480523332|gb|ENY62578.1|	31.17	247	160	5	196	436	143	385	6e-32	127
gi|19113331|ref|NP_596539.1| cyclin Puc1 [Schizosaccharomyces pombe 972h-]
# 0 hits found
gi|19112745|ref|NP_595953.1| cyclin CycC, Srb mediator subunit Srb11 [Schizosaccharomyces pombe 972h-]
# 2 hits found
gi|19112745|ref|NP_595953.1|	gi|60472009|gb|EAL69962.1|	32.99	197	121	3	1	188	1	195	6e-26	103
gi|19112745|ref|NP_595953.1|	gi|66821868|ref|XP_644320.1|	32.99	197	121	3	1	188	1	195	6e-26	103
gi|19112568|ref|NP_595776.1| TFIIH complex cyclin Mcs2 [Schizosaccharomyces pombe 972h-]
# 2 hits found
gi|19112568|ref|NP_595776.1|	gi|60474987|gb|EAL72923.1|	31.11	225	136	4	6	224	3	214	5e-29	115
gi|19112568|ref|NP_595776.1|	gi|66826993|ref|XP_646851.1|	31.11	225	136	4	6	224	3	214	5e-29	115
gi|429240960|ref|NP_596438.3| meiosis specific cyclin Crs1 [Schizosaccharomyces pombe 972h-]
# 0 hits found
gi|19112508|ref|NP_595716.1| cyclin Clg1 (predicted) [Schizosaccharomyces pombe 972h-]
# 0 hits found
gi|162312396|ref|XP_001713050.1| cyclin Pas1 [Schizosaccharomyces pombe 972h-]
# 0 hits found
gi|19113166|ref|NP_596374.1| cyclin pho85 family (predicted) [Schizosaccharomyces pombe 972h-]
# 11 hits found
gi|19113166|ref|NP_596374.1|	gi|60469196|gb|EAL67191.1|	42.19	128	68	2	77	200	109	234	2e-25	103
gi|19113166|ref|NP_596374.1|	gi|66813978|ref|XP_641168.1|	42.19	128	68	2	77	200	109	234	2e-25	103
gi|19113166|ref|NP_596374.1|	gi|60470729|gb|EAL68703.1|	40.91	110	63	1	78	187	64	171	6e-24	100
gi|19113166|ref|NP_596374.1|	gi|66817468|ref|XP_642587.1|	40.91	110	63	1	78	187	64	171	6e-24	100
gi|19113166|ref|NP_596374.1|	gi|256012892|gb|EEU04078.1|	30.98	184	101	5	6	186	13	173	3e-23	97.8
gi|19113166|ref|NP_596374.1|	gi|268637783|ref|XP_002649130.1|	30.98	184	101	5	6	186	13	173	3e-23	97.8
gi|19113166|ref|NP_596374.1|	c1341A	39.53	129	76	2	63	190	30	157	6e-23	95.1
gi|19113166|ref|NP_596374.1|	c2690A	43.7	119	66	1	72	190	106	223	9e-23	95.9
gi|19113166|ref|NP_596374.1|	gi|60466129|gb|EAL64193.1|	40	100	58	1	77	176	127	224	1e-21	93.2
gi|19113166|ref|NP_596374.1|	gi|66807951|ref|XP_637698.1|	40	100	58	1	77	176	127	224	1e-21	93.2
gi|19113166|ref|NP_596374.1|	c7221A	34.9	149	95	2	38	186	10	156	3e-21	90.9
gi|74582945|sp|O94612.1|YFO5_SCHPO RecName:
# 2 hits found
gi|74582945|sp|O94612.1|YFO5_SCHPO	gi|60466562|gb|EAL64614.1|	30.84	227	146	4	20	242	21	240	2e-32	122
gi|74582945|sp|O94612.1|YFO5_SCHPO	gi|66808797|ref|XP_638121.1|	30.84	227	146	4	20	242	21	240	2e-32	122
gi|46396679|sp|O94503.1|SRB11_SCHPO RecName:
# 2 hits found
gi|46396679|sp|O94503.1|SRB11_SCHPO	gi|60472009|gb|EAL69962.1|	32.99	197	121	3	1	188	1	195	6e-26	103
gi|46396679|sp|O94503.1|SRB11_SCHPO	gi|66821868|ref|XP_644320.1|	32.99	197	121	3	1	188	1	195	6e-26	103
gi|543985|sp|P36613.1|CGM2_SCHPO RecName:
# 2 hits found
gi|543985|sp|P36613.1|CGM2_SCHPO	gi|60474987|gb|EAL72923.1|	31.11	225	136	4	6	224	3	214	5e-29	115
gi|543985|sp|P36613.1|CGM2_SCHPO	gi|66826993|ref|XP_646851.1|	31.11	225	136	4	6	224	3	214	5e-29	115
gi|116155|sp|P25009.1|PUC1_SCHPO RecName:
# 0 hits found
gi|74626713|sp|O42979.1|PSL1_SCHPO RecName:
# 11 hits found
gi|74626713|sp|O42979.1|PSL1_SCHPO	gi|60469196|gb|EAL67191.1|	42.19	128	68	2	77	200	109	234	2e-25	103
gi|74626713|sp|O42979.1|PSL1_SCHPO	gi|66813978|ref|XP_641168.1|	42.19	128	68	2	77	200	109	234	2e-25	103
gi|74626713|sp|O42979.1|PSL1_SCHPO	gi|60470729|gb|EAL68703.1|	40.91	110	63	1	78	187	64	171	6e-24	100
gi|74626713|sp|O42979.1|PSL1_SCHPO	gi|66817468|ref|XP_642587.1|	40.91	110	63	1	78	187	64	171	6e-24	100
gi|74626713|sp|O42979.1|PSL1_SCHPO	gi|256012892|gb|EEU04078.1|	30.98	184	101	5	6	186	13	173	3e-23	97.8
gi|74626713|sp|O42979.1|PSL1_SCHPO	gi|268637783|ref|XP_002649130.1|	30.98	184	101	5	6	186	13	173	3e-23	97.8
gi|74626713|sp|O42979.1|PSL1_SCHPO	c1341A	39.53	129	76	2	63	190	30	157	6e-23	95.1
gi|74626713|sp|O42979.1|PSL1_SCHPO	c2690A	43.7	119	66	1	72	190	106	223	9e-23	95.9
gi|74626713|sp|O42979.1|PSL1_SCHPO	gi|60466129|gb|EAL64193.1|	40	100	58	1	77	176	127	224	1e-21	93.2
gi|74626713|sp|O42979.1|PSL1_SCHPO	gi|66807951|ref|XP_637698.1|	40	100	58	1	77	176	127	224	1e-21	93.2
gi|74626713|sp|O42979.1|PSL1_SCHPO	c7221A	34.9	149	95	2	38	186	10	156	3e-21	90.9
gi|115927|sp|P04551.1|CDK1_SCHPO RecName:
# 252 hits found
gi|115927|sp|P04551.1|CDK1_SCHPO	gi|60473096|gb|EAL71044.1|	59.8	296	108	3	1	296	7	291	1e-126	368
gi|115927|sp|P04551.1|CDK1_SCHPO	gi|66823249|ref|XP_644979.1|	59.8	296	108	3	1	296	7	291	1e-126	368
gi|115927|sp|P04551.1|CDK1_SCHPO	gi|60464959|gb|EAL63070.1|	58.36	293	114	3	1	293	1	285	3e-122	357
gi|115927|sp|P04551.1|CDK1_SCHPO	gi|66805759|ref|XP_636601.1|	58.36	293	114	3	1	293	1	285	3e-122	357
gi|115927|sp|P04551.1|CDK1_SCHPO	c5845A	57.86	299	113	3	2	296	10	299	5e-119	348
gi|115927|sp|P04551.1|CDK1_SCHPO	c9059A	54.58	295	126	2	2	296	59	345	3e-116	343
gi|115927|sp|P04551.1|CDK1_SCHPO	c683A	49.49	295	121	5	1	293	35	303	6e-98	295
gi|115927|sp|P04551.1|CDK1_SCHPO	gi|67473263|ref|XP_652398.1|	47.78	293	143	3	1	293	1	283	1e-92	281
gi|115927|sp|P04551.1|CDK1_SCHPO	gi|56469247|gb|EAL47010.1|	47.78	293	143	3	1	293	1	283	1e-92	281
gi|115927|sp|P04551.1|CDK1_SCHPO	gi|459658778|gb|EMH74564.1|	47.78	293	143	3	1	293	1	283	1e-92	281
gi|115927|sp|P04551.1|CDK1_SCHPO	gi|480525991|gb|ENY64674.1|	47.78	293	143	3	1	293	1	283	1e-92	281
gi|115927|sp|P04551.1|CDK1_SCHPO	gi|60475758|gb|EAL73693.1|	43.92	296	153	5	3	293	6	293	3e-83	259
gi|115927|sp|P04551.1|CDK1_SCHPO	gi|66827511|ref|XP_647110.1|	43.92	296	153	5	3	293	6	293	3e-83	259
gi|115927|sp|P04551.1|CDK1_SCHPO	gi|60466494|gb|EAL64546.1|	43.77	297	154	5	1	293	1	288	3e-80	251
gi|115927|sp|P04551.1|CDK1_SCHPO	gi|66809013|ref|XP_638229.1|	43.77	297	154	5	1	293	1	288	3e-80	251
gi|115927|sp|P04551.1|CDK1_SCHPO	gi|67476782|ref|XP_653941.1|	40.88	296	165	3	1	295	17	303	4e-78	244
gi|115927|sp|P04551.1|CDK1_SCHPO	gi|56470943|gb|EAL48554.1|	40.88	296	165	3	1	295	17	303	4e-78	244
gi|115927|sp|P04551.1|CDK1_SCHPO	gi|459661063|gb|EMH76292.1|	40.88	296	165	3	1	295	17	303	4e-78	244
gi|115927|sp|P04551.1|CDK1_SCHPO	gi|480525861|gb|ENY64575.1|	40.88	296	165	3	1	295	17	303	4e-78	244
gi|115927|sp|P04551.1|CDK1_SCHPO	gi|67482103|ref|XP_656401.1|	41.78	292	158	5	4	293	26	307	1e-75	238
gi|115927|sp|P04551.1|CDK1_SCHPO	gi|56473543|gb|EAL50962.1|	41.78	292	158	5	4	293	26	307	1e-75	238
gi|115927|sp|P04551.1|CDK1_SCHPO	gi|67482935|ref|XP_656764.1|	38.72	297	173	3	2	297	22	310	1e-74	235
gi|115927|sp|P04551.1|CDK1_SCHPO	gi|56473985|gb|EAL51379.1|	38.72	297	173	3	2	297	22	310	1e-74	235
gi|115927|sp|P04551.1|CDK1_SCHPO	gi|459663041|gb|EMH77813.1|	38.72	297	173	3	2	297	22	310	1e-74	235
gi|115927|sp|P04551.1|CDK1_SCHPO	gi|480520100|gb|ENY60017.1|	38.72	297	173	3	2	297	22	310	1e-74	235
gi|115927|sp|P04551.1|CDK1_SCHPO	gi|67483393|ref|XP_656968.1|	40.07	292	167	2	2	293	7	290	8e-73	230
gi|115927|sp|P04551.1|CDK1_SCHPO	gi|56474203|gb|EAL51586.1|	40.07	292	167	2	2	293	7	290	8e-73	230
gi|115927|sp|P04551.1|CDK1_SCHPO	gi|480520959|gb|ENY60698.1|	40.07	292	167	2	2	293	7	290	8e-73	230
gi|115927|sp|P04551.1|CDK1_SCHPO	gi|60472600|gb|EAL70551.1|	40	310	162	5	1	293	206	508	2e-71	236
gi|115927|sp|P04551.1|CDK1_SCHPO	gi|60472872|gb|EAL70821.1|	40	310	162	5	1	293	206	508	2e-71	236
gi|115927|sp|P04551.1|CDK1_SCHPO	gi|66822245|ref|XP_644477.1|	40	310	162	5	1	293	206	508	2e-71	236
gi|115927|sp|P04551.1|CDK1_SCHPO	gi|66822837|ref|XP_644773.1|	40	310	162	5	1	293	206	508	2e-71	236
gi|115927|sp|P04551.1|CDK1_SCHPO	gi|60475238|gb|EAL73173.1|	41.93	322	148	11	2	296	42	351	5e-71	228
gi|115927|sp|P04551.1|CDK1_SCHPO	gi|66828493|ref|XP_647600.1|	41.93	322	148	11	2	296	42	351	5e-71	228
gi|115927|sp|P04551.1|CDK1_SCHPO	gi|60467764|gb|EAL65780.1|	41.69	295	157	5	4	293	52	336	8e-70	224
gi|115927|sp|P04551.1|CDK1_SCHPO	gi|66810856|ref|XP_639135.1|	41.69	295	157	5	4	293	52	336	8e-70	224
gi|115927|sp|P04551.1|CDK1_SCHPO	gi|67476830|ref|XP_653959.1|	37.92	298	170	5	4	297	24	310	7e-63	206
gi|115927|sp|P04551.1|CDK1_SCHPO	gi|56470967|gb|EAL48573.1|	37.92	298	170	5	4	297	24	310	7e-63	206
gi|115927|sp|P04551.1|CDK1_SCHPO	gi|459661493|gb|EMH76630.1|	37.92	298	170	5	4	297	24	310	7e-63	206
gi|115927|sp|P04551.1|CDK1_SCHPO	gi|480520967|gb|ENY60704.1|	37.92	298	170	5	4	297	24	310	7e-63	206
gi|115927|sp|P04551.1|CDK1_SCHPO	c1284A	38.59	311	165	6	1	297	10	308	1e-60	201
gi|115927|sp|P04551.1|CDK1_SCHPO	gi|67470734|ref|XP_651330.1|	35.1	302	175	7	2	293	13	303	6e-59	197
gi|115927|sp|P04551.1|CDK1_SCHPO	gi|56468061|gb|EAL45951.1|	35.1	302	175	7	2	293	13	303	6e-59	197
gi|115927|sp|P04551.1|CDK1_SCHPO	gi|459660020|gb|EMH75498.1|	35.1	302	175	7	2	293	13	303	6e-59	197
gi|115927|sp|P04551.1|CDK1_SCHPO	gi|480527091|gb|ENY65553.1|	35.1	302	175	7	2	293	13	303	6e-59	197
gi|115927|sp|P04551.1|CDK1_SCHPO	gi|60475557|gb|EAL73492.1|	38.28	303	162	10	1	294	1	287	2e-58	198
gi|115927|sp|P04551.1|CDK1_SCHPO	gi|66828365|ref|XP_647537.1|	38.28	303	162	10	1	294	1	287	2e-58	198
gi|115927|sp|P04551.1|CDK1_SCHPO	c2825A	44.05	227	116	4	1	224	842	1060	2e-57	201
gi|115927|sp|P04551.1|CDK1_SCHPO	gi|459657447|gb|EMH73547.1|	40.61	229	128	4	67	293	7	229	3e-56	185
gi|115927|sp|P04551.1|CDK1_SCHPO	c2081A	36.96	303	174	5	1	292	397	693	7e-55	192
gi|115927|sp|P04551.1|CDK1_SCHPO	c6345A	36.21	301	176	4	4	297	23	314	7e-55	186
gi|115927|sp|P04551.1|CDK1_SCHPO	gi|60466138|gb|EAL64201.1|	36.75	302	174	5	4	297	149	441	7e-55	189
gi|115927|sp|P04551.1|CDK1_SCHPO	gi|66807963|ref|XP_637704.1|	36.75	302	174	5	4	297	149	441	7e-55	189
gi|115927|sp|P04551.1|CDK1_SCHPO	gi|60467416|gb|EAL65439.1|	35.05	311	175	7	1	297	11	308	9e-51	175
gi|115927|sp|P04551.1|CDK1_SCHPO	gi|66810219|ref|XP_638833.1|	35.05	311	175	7	1	297	11	308	9e-51	175
gi|115927|sp|P04551.1|CDK1_SCHPO	gi|60472485|gb|EAL70437.1|	40.48	252	136	4	1	249	1	241	7e-50	177
gi|115927|sp|P04551.1|CDK1_SCHPO	gi|60473088|gb|EAL71036.1|	40.48	252	136	4	1	249	1	241	7e-50	177
gi|115927|sp|P04551.1|CDK1_SCHPO	gi|66822015|ref|XP_644362.1|	40.48	252	136	4	1	249	1	241	7e-50	177
gi|115927|sp|P04551.1|CDK1_SCHPO	gi|66823395|ref|XP_645052.1|	40.48	252	136	4	1	249	1	241	7e-50	177
gi|115927|sp|P04551.1|CDK1_SCHPO	gi|67476364|ref|XP_653785.1|	31.91	304	173	6	9	296	12	297	2e-49	171
gi|115927|sp|P04551.1|CDK1_SCHPO	gi|56470772|gb|EAL48399.1|	31.91	304	173	6	9	296	12	297	2e-49	171
gi|115927|sp|P04551.1|CDK1_SCHPO	gi|459662725|gb|EMH77562.1|	31.91	304	173	6	9	296	12	297	2e-49	171
gi|115927|sp|P04551.1|CDK1_SCHPO	gi|480525504|gb|ENY64298.1|	31.91	304	173	6	9	296	12	297	2e-49	171
gi|115927|sp|P04551.1|CDK1_SCHPO	gi|60463058|gb|EAL61254.1|	35.55	301	172	7	1	293	1	287	3e-48	176
gi|115927|sp|P04551.1|CDK1_SCHPO	gi|66801391|ref|XP_629621.1|	35.55	301	172	7	1	293	1	287	3e-48	176
gi|115927|sp|P04551.1|CDK1_SCHPO	gi|67473974|ref|XP_652736.1|	34.11	302	155	9	4	289	10	283	3e-47	163
gi|115927|sp|P04551.1|CDK1_SCHPO	gi|56469617|gb|EAL47349.1|	34.11	302	155	9	4	289	10	283	3e-47	163
gi|115927|sp|P04551.1|CDK1_SCHPO	gi|459662336|gb|EMH77268.1|	34.11	302	155	9	4	289	10	283	3e-47	163
gi|115927|sp|P04551.1|CDK1_SCHPO	gi|480522008|gb|ENY61537.1|	34.11	302	155	9	4	289	10	283	3e-47	163
gi|115927|sp|P04551.1|CDK1_SCHPO	c2453Abruce_1	38.17	241	139	3	1	233	601	839	3e-45	167
gi|115927|sp|P04551.1|CDK1_SCHPO	gi|60470436|gb|EAL68416.1|	32.89	298	182	7	2	295	62	345	4e-45	164
gi|115927|sp|P04551.1|CDK1_SCHPO	gi|66816795|ref|XP_642396.1|	32.89	298	182	7	2	295	62	345	4e-45	164
gi|115927|sp|P04551.1|CDK1_SCHPO	c1450A	34.23	298	181	7	2	293	10	298	9e-45	159
gi|115927|sp|P04551.1|CDK1_SCHPO	gi|60474522|gb|EAL72459.1|	32.67	303	172	10	4	297	91	370	1e-44	160
gi|115927|sp|P04551.1|CDK1_SCHPO	gi|66826539|ref|XP_646624.1|	32.67	303	172	10	4	297	91	370	1e-44	160
gi|115927|sp|P04551.1|CDK1_SCHPO	gi|183237411|ref|XP_650467.2|	37.96	245	132	6	9	243	25	259	1e-43	154
gi|115927|sp|P04551.1|CDK1_SCHPO	gi|169799111|gb|EAL45081.2|	37.96	245	132	6	9	243	25	259	1e-43	154
gi|115927|sp|P04551.1|CDK1_SCHPO	c7734A	55.88	136	52	2	1	136	14	141	3e-43	149
gi|115927|sp|P04551.1|CDK1_SCHPO	gi|183233722|ref|XP_001913902.1|	37.55	245	133	6	9	243	25	259	5e-43	152
gi|115927|sp|P04551.1|CDK1_SCHPO	gi|169801442|gb|EDS89327.1|	37.55	245	133	6	9	243	25	259	5e-43	152
gi|115927|sp|P04551.1|CDK1_SCHPO	gi|67484600|ref|XP_657520.1|	33.66	306	178	11	1	296	30	320	4e-41	149
gi|115927|sp|P04551.1|CDK1_SCHPO	gi|56474773|gb|EAL52130.1|	33.66	306	178	11	1	296	30	320	4e-41	149
gi|115927|sp|P04551.1|CDK1_SCHPO	gi|459659492|gb|EMH75104.1|	33.66	306	178	11	1	296	30	320	4e-41	149
gi|115927|sp|P04551.1|CDK1_SCHPO	gi|480520750|gb|ENY60533.1|	33.66	306	178	11	1	296	30	320	4e-41	149
gi|115927|sp|P04551.1|CDK1_SCHPO	gi|60473261|gb|EAL71207.1|	35.21	284	156	9	10	282	62	328	8e-41	150
gi|115927|sp|P04551.1|CDK1_SCHPO	gi|66823603|ref|XP_645156.1|	35.21	284	156	9	10	282	62	328	8e-41	150
gi|115927|sp|P04551.1|CDK1_SCHPO	gi|183236101|ref|XP_001914376.1|	37.33	217	121	4	9	218	25	233	4e-38	138
gi|115927|sp|P04551.1|CDK1_SCHPO	gi|169800143|gb|EDS88849.1|	37.33	217	121	4	9	218	25	233	4e-38	138
gi|115927|sp|P04551.1|CDK1_SCHPO	gi|67466880|ref|XP_649579.1|	34.62	286	167	11	2	281	27	298	6e-37	137
gi|115927|sp|P04551.1|CDK1_SCHPO	gi|56466053|gb|EAL44193.1|	34.62	286	167	11	2	281	27	298	6e-37	137
gi|115927|sp|P04551.1|CDK1_SCHPO	gi|459663144|gb|EMH77896.1|	34.62	286	167	11	2	281	27	298	6e-37	137
gi|115927|sp|P04551.1|CDK1_SCHPO	gi|480522124|gb|ENY61630.1|	34.62	286	167	11	2	281	27	298	6e-37	137
gi|115927|sp|P04551.1|CDK1_SCHPO	gi|67465461|ref|XP_648915.1|	28.48	302	192	7	4	296	33	319	3e-36	136
gi|115927|sp|P04551.1|CDK1_SCHPO	gi|56465217|gb|EAL43525.1|	28.48	302	192	7	4	296	33	319	3e-36	136
gi|115927|sp|P04551.1|CDK1_SCHPO	gi|459660710|gb|EMH76035.1|	28.48	302	192	7	4	296	33	319	3e-36	136
gi|115927|sp|P04551.1|CDK1_SCHPO	gi|480526052|gb|ENY64715.1|	28.48	302	192	7	4	296	33	319	3e-36	136
gi|115927|sp|P04551.1|CDK1_SCHPO	gi|67465367|ref|XP_648868.1|	30.03	333	180	10	4	293	97	419	2e-35	135
gi|115927|sp|P04551.1|CDK1_SCHPO	gi|56465158|gb|EAL43478.1|	30.03	333	180	10	4	293	97	419	2e-35	135
gi|115927|sp|P04551.1|CDK1_SCHPO	gi|459660938|gb|EMH76202.1|	30.03	333	180	10	4	293	97	419	2e-35	135
gi|115927|sp|P04551.1|CDK1_SCHPO	gi|480523139|gb|ENY62431.1|	30.03	333	180	10	4	293	97	419	2e-35	135
gi|115927|sp|P04551.1|CDK1_SCHPO	gi|60466202|gb|EAL64265.1|	30.99	313	180	13	1	297	309	601	3e-35	135
gi|115927|sp|P04551.1|CDK1_SCHPO	gi|66808083|ref|XP_637764.1|	30.99	313	180	13	1	297	309	601	3e-35	135
gi|115927|sp|P04551.1|CDK1_SCHPO	gi|183230047|ref|XP_656217.2|	34.2	231	144	4	4	233	111	334	2e-33	130
gi|115927|sp|P04551.1|CDK1_SCHPO	gi|169803044|gb|EAL50831.2|	34.2	231	144	4	4	233	111	334	2e-33	130
gi|115927|sp|P04551.1|CDK1_SCHPO	gi|480525058|gb|ENY63946.1|	34.2	231	144	4	4	233	111	334	2e-33	130
gi|115927|sp|P04551.1|CDK1_SCHPO	gi|459662413|gb|EMH77329.1|	34.2	231	144	4	4	233	111	334	2e-33	130
gi|115927|sp|P04551.1|CDK1_SCHPO	gi|459656707|gb|EMH72977.1|	33.87	248	152	6	4	248	54	292	3e-33	130
gi|115927|sp|P04551.1|CDK1_SCHPO	gi|67481397|ref|XP_656048.1|	33.87	248	152	6	4	248	110	348	4e-33	130
gi|115927|sp|P04551.1|CDK1_SCHPO	gi|56473225|gb|EAL50664.1|	33.87	248	152	6	4	248	110	348	4e-33	130
gi|115927|sp|P04551.1|CDK1_SCHPO	gi|480524348|gb|ENY63378.1|	33.87	248	152	6	4	248	110	348	4e-33	130
gi|115927|sp|P04551.1|CDK1_SCHPO	gi|60462330|gb|EAL60552.1|	29.41	306	192	9	4	293	605	902	9e-33	130
gi|115927|sp|P04551.1|CDK1_SCHPO	gi|66800079|ref|XP_628965.1|	29.41	306	192	9	4	293	605	902	9e-33	130
gi|115927|sp|P04551.1|CDK1_SCHPO	c6526A	30.97	310	174	14	2	293	49	336	1e-32	126
gi|115927|sp|P04551.1|CDK1_SCHPO	c2921A	43.48	115	65	0	182	296	1	115	2e-31	117
gi|115927|sp|P04551.1|CDK1_SCHPO	gi|67471762|ref|XP_651793.1|	27.21	305	191	9	4	296	33	318	5e-31	122
gi|115927|sp|P04551.1|CDK1_SCHPO	gi|56468572|gb|EAL46406.1|	27.21	305	191	9	4	296	33	318	5e-31	122
gi|115927|sp|P04551.1|CDK1_SCHPO	gi|459655566|gb|EMH72098.1|	27.21	305	191	9	4	296	33	318	5e-31	122
gi|115927|sp|P04551.1|CDK1_SCHPO	gi|480525943|gb|ENY64635.1|	27.21	305	191	9	4	296	33	318	5e-31	122
gi|115927|sp|P04551.1|CDK1_SCHPO	gi|67478501|ref|XP_654642.1|	31.9	232	141	8	4	229	59	279	3e-30	119
gi|115927|sp|P04551.1|CDK1_SCHPO	gi|56471709|gb|EAL49256.1|	31.9	232	141	8	4	229	59	279	3e-30	119
gi|115927|sp|P04551.1|CDK1_SCHPO	gi|459655508|gb|EMH72053.1|	31.9	232	141	8	4	229	59	279	3e-30	119
gi|115927|sp|P04551.1|CDK1_SCHPO	gi|480520121|gb|ENY60034.1|	31.9	232	141	8	4	229	59	279	3e-30	119
gi|115927|sp|P04551.1|CDK1_SCHPO	gi|459662100|gb|EMH77093.1|	32.19	233	145	6	4	233	92	314	4e-30	121
gi|115927|sp|P04551.1|CDK1_SCHPO	gi|480522245|gb|ENY61728.1|	32.19	233	145	6	4	233	92	314	4e-30	121
gi|115927|sp|P04551.1|CDK1_SCHPO	gi|183232325|ref|XP_651884.2|	32.19	233	145	6	4	233	92	314	4e-30	121
gi|115927|sp|P04551.1|CDK1_SCHPO	gi|169802096|gb|EAL46498.2|	32.19	233	145	6	4	233	92	314	4e-30	121
gi|115927|sp|P04551.1|CDK1_SCHPO	gi|60475499|gb|EAL73434.1|	34.26	216	132	4	2	217	3	208	7e-30	122
gi|115927|sp|P04551.1|CDK1_SCHPO	gi|66828189|ref|XP_647449.1|	34.26	216	132	4	2	217	3	208	7e-30	122
gi|115927|sp|P04551.1|CDK1_SCHPO	gi|67470923|ref|XP_651418.1|	28.48	302	167	10	7	293	14	281	2e-29	115
gi|115927|sp|P04551.1|CDK1_SCHPO	gi|56468148|gb|EAL46032.1|	28.48	302	167	10	7	293	14	281	2e-29	115
gi|115927|sp|P04551.1|CDK1_SCHPO	gi|459657435|gb|EMH73538.1|	28.48	302	167	10	7	293	14	281	2e-29	115
gi|115927|sp|P04551.1|CDK1_SCHPO	gi|480520981|gb|ENY60715.1|	28.48	302	167	10	7	293	14	281	2e-29	115
gi|115927|sp|P04551.1|CDK1_SCHPO	gi|67475054|ref|XP_653256.1|	33.63	226	137	6	4	227	105	319	4e-29	119
gi|115927|sp|P04551.1|CDK1_SCHPO	gi|56470192|gb|EAL47870.1|	33.63	226	137	6	4	227	105	319	4e-29	119
gi|115927|sp|P04551.1|CDK1_SCHPO	gi|459657621|gb|EMH73671.1|	33.63	226	137	6	4	227	105	319	4e-29	119
gi|115927|sp|P04551.1|CDK1_SCHPO	gi|480527064|gb|ENY65533.1|	33.63	226	137	6	4	227	105	319	4e-29	119
gi|115927|sp|P04551.1|CDK1_SCHPO	gi|60470974|gb|EAL68944.1|	29.52	315	174	14	2	294	45	333	6e-29	115
gi|115927|sp|P04551.1|CDK1_SCHPO	gi|66818467|ref|XP_642893.1|	29.52	315	174	14	2	294	45	333	6e-29	115
gi|115927|sp|P04551.1|CDK1_SCHPO	gi|67469467|ref|XP_650712.1|	32.91	234	143	6	4	233	117	340	3e-28	115
gi|115927|sp|P04551.1|CDK1_SCHPO	gi|56467362|gb|EAL45325.1|	32.91	234	143	6	4	233	117	340	3e-28	115
gi|115927|sp|P04551.1|CDK1_SCHPO	gi|459659996|gb|EMH75480.1|	32.91	234	143	6	4	233	117	340	3e-28	115
gi|115927|sp|P04551.1|CDK1_SCHPO	gi|480523192|gb|ENY62473.1|	32.91	234	143	6	4	233	117	340	3e-28	115
gi|115927|sp|P04551.1|CDK1_SCHPO	gi|183230408|ref|XP_653497.2|	31.23	253	152	6	4	243	118	361	3e-28	116
gi|115927|sp|P04551.1|CDK1_SCHPO	gi|169802919|gb|EAL48111.2|	31.23	253	152	6	4	243	118	361	3e-28	116
gi|115927|sp|P04551.1|CDK1_SCHPO	gi|67478624|ref|XP_654697.1|	30.33	300	178	9	10	296	27	308	2e-27	111
gi|115927|sp|P04551.1|CDK1_SCHPO	gi|56471791|gb|EAL49335.1|	30.33	300	178	9	10	296	27	308	2e-27	111
gi|115927|sp|P04551.1|CDK1_SCHPO	gi|459659267|gb|EMH74933.1|	30.33	300	178	9	10	296	27	308	2e-27	111
gi|115927|sp|P04551.1|CDK1_SCHPO	gi|480525821|gb|ENY64542.1|	30.33	300	178	9	10	296	27	308	2e-27	111
gi|115927|sp|P04551.1|CDK1_SCHPO	gi|60474820|gb|EAL72757.1|	31.28	227	145	7	1	222	1	221	2e-27	111
gi|115927|sp|P04551.1|CDK1_SCHPO	gi|66826877|ref|XP_646793.1|	31.28	227	145	7	1	222	1	221	2e-27	111
gi|115927|sp|P04551.1|CDK1_SCHPO	gi|60467548|gb|EAL65569.1|	32.03	231	142	6	2	227	203	423	5e-27	114
gi|115927|sp|P04551.1|CDK1_SCHPO	gi|66810395|ref|XP_638920.1|	32.03	231	142	6	2	227	203	423	5e-27	114
gi|115927|sp|P04551.1|CDK1_SCHPO	gi|67478085|ref|XP_654466.1|	30.32	310	162	14	4	288	39	319	8e-27	109
gi|115927|sp|P04551.1|CDK1_SCHPO	gi|56471512|gb|EAL49076.1|	30.32	310	162	14	4	288	39	319	8e-27	109
gi|115927|sp|P04551.1|CDK1_SCHPO	gi|459657742|gb|EMH73763.1|	30.32	310	162	14	4	288	39	319	8e-27	109
gi|115927|sp|P04551.1|CDK1_SCHPO	gi|480523614|gb|ENY62796.1|	30.32	310	162	14	4	288	39	319	8e-27	109
gi|115927|sp|P04551.1|CDK1_SCHPO	gi|67467172|ref|XP_649706.1|	34.38	224	133	6	10	229	129	342	8e-27	112
gi|115927|sp|P04551.1|CDK1_SCHPO	gi|56466197|gb|EAL44320.1|	34.38	224	133	6	10	229	129	342	8e-27	112
gi|115927|sp|P04551.1|CDK1_SCHPO	gi|459658054|gb|EMH74006.1|	34.38	224	133	6	10	229	129	342	8e-27	112
gi|115927|sp|P04551.1|CDK1_SCHPO	gi|480521205|gb|ENY60894.1|	34.38	224	133	6	10	229	129	342	8e-27	112
gi|115927|sp|P04551.1|CDK1_SCHPO	c10120A	37.09	151	87	3	1	149	48	192	2e-26	105
gi|115927|sp|P04551.1|CDK1_SCHPO	c3742A	29.8	255	147	6	4	236	181	425	4e-26	110
gi|115927|sp|P04551.1|CDK1_SCHPO	gi|67465996|ref|XP_649156.1|	30.77	234	154	4	1	233	90	316	8e-26	109
gi|115927|sp|P04551.1|CDK1_SCHPO	gi|56465523|gb|EAL43769.1|	30.77	234	154	4	1	233	90	316	8e-26	109
gi|115927|sp|P04551.1|CDK1_SCHPO	gi|480524877|gb|ENY63802.1|	30.77	234	154	4	1	233	90	316	9e-26	109
gi|115927|sp|P04551.1|CDK1_SCHPO	gi|183232883|ref|XP_652198.2|	31.37	271	165	9	4	268	94	349	1e-25	108
gi|115927|sp|P04551.1|CDK1_SCHPO	gi|169801841|gb|EAL46812.2|	31.37	271	165	9	4	268	94	349	1e-25	108
gi|115927|sp|P04551.1|CDK1_SCHPO	gi|459657811|gb|EMH73816.1|	31.37	271	165	9	4	268	94	349	1e-25	108
gi|115927|sp|P04551.1|CDK1_SCHPO	gi|480525877|gb|ENY64586.1|	31.37	271	165	9	4	268	94	349	1e-25	108
gi|115927|sp|P04551.1|CDK1_SCHPO	gi|67482195|ref|XP_656447.1|	32.38	210	130	5	2	210	129	327	3e-25	105
gi|115927|sp|P04551.1|CDK1_SCHPO	gi|56473645|gb|EAL51061.1|	32.38	210	130	5	2	210	129	327	3e-25	105
gi|115927|sp|P04551.1|CDK1_SCHPO	gi|459663378|gb|EMH78071.1|	32.38	210	130	5	2	210	129	327	3e-25	105
gi|115927|sp|P04551.1|CDK1_SCHPO	gi|480523222|gb|ENY62496.1|	32.38	210	130	5	2	210	129	327	3e-25	105
gi|115927|sp|P04551.1|CDK1_SCHPO	gi|60468970|gb|EAL66969.1|	29.91	224	141	7	82	296	136	352	5e-25	104
gi|115927|sp|P04551.1|CDK1_SCHPO	gi|66813532|ref|XP_640945.1|	29.91	224	141	7	82	296	136	352	5e-25	104
gi|115927|sp|P04551.1|CDK1_SCHPO	c3244A	26.96	293	176	8	3	295	8	262	1e-24	105
gi|115927|sp|P04551.1|CDK1_SCHPO	c2065A	30.42	286	152	10	1	281	302	545	1e-24	105
gi|115927|sp|P04551.1|CDK1_SCHPO	c2161A	34.12	255	135	12	4	240	24	263	1e-24	105
gi|115927|sp|P04551.1|CDK1_SCHPO	gi|183231744|ref|XP_653850.2|	29.19	298	168	12	3	295	7	266	1e-24	102
gi|115927|sp|P04551.1|CDK1_SCHPO	gi|169802357|gb|EAL48464.2|	29.19	298	168	12	3	295	7	266	1e-24	102
gi|115927|sp|P04551.1|CDK1_SCHPO	gi|459656652|gb|EMH72929.1|	29.73	259	164	7	4	258	29	273	2e-24	102
gi|115927|sp|P04551.1|CDK1_SCHPO	gi|67472749|ref|XP_652162.1|	32.02	228	134	8	4	228	20	229	2e-24	102
gi|115927|sp|P04551.1|CDK1_SCHPO	gi|56468979|gb|EAL46776.1|	32.02	228	134	8	4	228	20	229	2e-24	102
gi|115927|sp|P04551.1|CDK1_SCHPO	gi|459662518|gb|EMH77409.1|	32.02	228	134	8	4	228	20	229	2e-24	102
gi|115927|sp|P04551.1|CDK1_SCHPO	gi|480527122|gb|ENY65574.1|	32.02	228	134	8	4	228	20	229	2e-24	102
gi|115927|sp|P04551.1|CDK1_SCHPO	gi|67468216|ref|XP_650162.1|	31.09	238	140	7	2	231	23	244	2e-24	102
gi|115927|sp|P04551.1|CDK1_SCHPO	gi|56466736|gb|EAL44776.1|	31.09	238	140	7	2	231	23	244	2e-24	102
gi|115927|sp|P04551.1|CDK1_SCHPO	gi|459662258|gb|EMH77211.1|	31.09	238	140	7	2	231	23	244	2e-24	102
gi|115927|sp|P04551.1|CDK1_SCHPO	gi|480521888|gb|ENY61447.1|	31.09	238	140	7	2	231	23	244	2e-24	102
gi|115927|sp|P04551.1|CDK1_SCHPO	gi|60469637|gb|EAL67626.1|	29.96	227	140	7	1	219	487	702	3e-24	105
gi|115927|sp|P04551.1|CDK1_SCHPO	gi|66814997|ref|XP_641608.1|	29.96	227	140	7	1	219	487	702	3e-24	105
gi|115927|sp|P04551.1|CDK1_SCHPO	c3612A	28.34	314	184	12	10	295	150	450	3e-24	104
gi|115927|sp|P04551.1|CDK1_SCHPO	gi|67462916|ref|XP_648115.1|	32.17	230	133	7	2	225	8	220	3e-24	103
gi|115927|sp|P04551.1|CDK1_SCHPO	gi|56464080|gb|EAL42727.1|	32.17	230	133	7	2	225	8	220	3e-24	103
gi|115927|sp|P04551.1|CDK1_SCHPO	gi|459658964|gb|EMH74702.1|	32.17	230	133	7	2	225	8	220	3e-24	103
gi|115927|sp|P04551.1|CDK1_SCHPO	gi|480526182|gb|ENY64827.1|	32.17	230	133	7	2	225	8	220	3e-24	103
gi|115927|sp|P04551.1|CDK1_SCHPO	gi|60470071|gb|EAL68052.1|	32.67	251	143	9	3	243	21	255	5e-24	104
gi|115927|sp|P04551.1|CDK1_SCHPO	gi|66828911|ref|XP_647809.1|	32.67	251	143	9	3	243	21	255	5e-24	104
gi|115927|sp|P04551.1|CDK1_SCHPO	gi|60469084|gb|EAL67080.1|	29.08	251	157	7	58	297	180	420	6e-24	102
gi|115927|sp|P04551.1|CDK1_SCHPO	gi|66813738|ref|XP_641048.1|	29.08	251	157	7	58	297	180	420	6e-24	102
gi|115927|sp|P04551.1|CDK1_SCHPO	gi|67471143|ref|XP_651523.1|	30.91	220	138	5	4	222	198	404	7e-24	102
gi|115927|sp|P04551.1|CDK1_SCHPO	gi|56468270|gb|EAL46137.1|	30.91	220	138	5	4	222	198	404	7e-24	102
gi|115927|sp|P04551.1|CDK1_SCHPO	gi|183234504|ref|XP_654073.2|	31.28	243	151	8	1	237	94	326	1e-23	102
gi|115927|sp|P04551.1|CDK1_SCHPO	gi|169801055|gb|EAL48687.2|	31.28	243	151	8	1	237	94	326	1e-23	102
gi|115927|sp|P04551.1|CDK1_SCHPO	gi|480523545|gb|ENY62748.1|	31.28	243	151	8	1	237	94	326	1e-23	102
gi|115927|sp|P04551.1|CDK1_SCHPO	gi|60471223|gb|EAL69186.1|	30.87	230	132	7	3	224	17	227	1e-23	103
gi|115927|sp|P04551.1|CDK1_SCHPO	gi|66818963|ref|XP_643141.1|	30.87	230	132	7	3	224	17	227	1e-23	103
gi|115927|sp|P04551.1|CDK1_SCHPO	gi|459656945|gb|EMH73167.1|	31.28	243	151	8	1	237	94	326	1e-23	102
gi|115927|sp|P04551.1|CDK1_SCHPO	gi|183231812|ref|XP_656865.2|	27.01	311	183	13	4	294	75	361	1e-23	100
gi|115927|sp|P04551.1|CDK1_SCHPO	gi|169802314|gb|EAL51479.2|	27.01	311	183	13	4	294	75	361	1e-23	100
gi|115927|sp|P04551.1|CDK1_SCHPO	gi|459663480|gb|EMH78154.1|	27.01	311	183	13	4	294	75	361	1e-23	100
gi|115927|sp|P04551.1|CDK1_SCHPO	gi|480520053|gb|ENY59980.1|	27.01	311	183	13	4	294	75	361	1e-23	100
gi|115927|sp|P04551.1|CDK1_SCHPO	gi|67484584|ref|XP_657512.1|	30.7	215	129	7	2	210	190	390	1e-23	101
gi|115927|sp|P04551.1|CDK1_SCHPO	gi|56474765|gb|EAL52122.1|	30.7	215	129	7	2	210	190	390	1e-23	101
gi|115927|sp|P04551.1|CDK1_SCHPO	gi|459657180|gb|EMH73350.1|	30.7	215	129	7	2	210	190	390	1e-23	101
gi|115927|sp|P04551.1|CDK1_SCHPO	gi|480524397|gb|ENY63419.1|	30.7	215	129	7	2	210	190	390	1e-23	101
gi|115927|sp|P04551.1|CDK1_SCHPO	gi|60467281|gb|EAL65314.1|	29.3	215	143	4	8	222	40	245	2e-23	100
gi|115927|sp|P04551.1|CDK1_SCHPO	gi|66809903|ref|XP_638675.1|	29.3	215	143	4	8	222	40	245	2e-23	100
gi|115927|sp|P04551.1|CDK1_SCHPO	gi|60471855|gb|EAL69809.1|	30.8	289	162	8	8	293	60	313	2e-23	99
gi|115927|sp|P04551.1|CDK1_SCHPO	gi|66820290|ref|XP_643776.1|	30.8	289	162	8	8	293	60	313	2e-23	99
gi|115927|sp|P04551.1|CDK1_SCHPO	c5275A	29.33	300	171	10	2	297	192	454	3e-23	100
gi|115927|sp|P04551.1|CDK1_SCHPO	gi|60468503|gb|EAL66507.1|	30.04	223	138	6	4	220	46	256	5e-23	101
gi|115927|sp|P04551.1|CDK1_SCHPO	gi|66812614|ref|XP_640486.1|	30.04	223	138	6	4	220	46	256	5e-23	101
gi|115927|sp|P04551.1|CDK1_SCHPO	gi|480521696|gb|ENY61301.1|	37.4	123	74	2	173	293	1	122	5e-23	94.4
gi|115927|sp|P04551.1|CDK1_SCHPO	c1452A	27.27	297	178	8	2	295	33	294	5e-23	98.2
gi|115927|sp|P04551.1|CDK1_SCHPO	c4004A	29.19	298	168	8	3	295	294	553	6e-23	101
gi|115927|sp|P04551.1|CDK1_SCHPO	gi|90970620|gb|EAL65773.2|	30.88	217	144	4	4	219	495	706	7e-23	101
gi|115927|sp|P04551.1|CDK1_SCHPO	gi|111226512|ref|XP_639165.2|	30.88	217	144	4	4	219	495	706	7e-23	101
gi|115927|sp|P04551.1|CDK1_SCHPO	gi|60463081|gb|EAL61276.1|	30.4	227	138	7	3	223	108	320	1e-22	100
gi|115927|sp|P04551.1|CDK1_SCHPO	gi|66801527|ref|XP_629689.1|	30.4	227	138	7	3	223	108	320	1e-22	100
gi|115927|sp|P04551.1|CDK1_SCHPO	gi|183232501|ref|XP_652502.2|	30.08	256	164	8	1	254	103	345	2e-22	99
gi|115927|sp|P04551.1|CDK1_SCHPO	gi|169802008|gb|EAL47115.2|	30.08	256	164	8	1	254	103	345	2e-22	99
gi|115927|sp|P04551.1|CDK1_SCHPO	gi|67469175|ref|XP_650579.1|	26.61	327	190	12	8	294	70	386	3e-22	96.3
gi|115927|sp|P04551.1|CDK1_SCHPO	gi|56467220|gb|EAL45193.1|	26.61	327	190	12	8	294	70	386	3e-22	96.3
gi|115927|sp|P04551.1|CDK1_SCHPO	gi|459657689|gb|EMH73721.1|	26.61	327	190	12	8	294	70	386	3e-22	96.3
gi|115927|sp|P04551.1|CDK1_SCHPO	gi|480522643|gb|ENY62038.1|	26.61	327	190	12	8	294	70	386	3e-22	96.3
gi|115927|sp|P04551.1|CDK1_SCHPO	gi|60468794|gb|EAL66794.1|	29.08	306	165	14	4	294	714	982	3e-22	99
gi|115927|sp|P04551.1|CDK1_SCHPO	gi|66813158|ref|XP_640758.1|	29.08	306	165	14	4	294	714	982	3e-22	99
gi|115927|sp|P04551.1|CDK1_SCHPO	gi|183235464|ref|XP_651259.2|	33.99	203	122	6	4	203	117	310	3e-22	98.2
gi|115927|sp|P04551.1|CDK1_SCHPO	gi|169800538|gb|EAL45873.2|	33.99	203	122	6	4	203	117	310	3e-22	98.2
gi|115927|sp|P04551.1|CDK1_SCHPO	c4513A	38.61	101	60	1	111	211	21	119	4e-22	91.7
gi|115927|sp|P04551.1|CDK1_SCHPO	c6052A	26.6	297	180	8	2	295	23	284	5e-22	95.1
gi|115927|sp|P04551.1|CDK1_SCHPO	c22A	34.5	200	119	6	4	200	8	198	7e-22	95.9
gi|115927|sp|P04551.1|CDK1_SCHPO	c1333A	31.11	225	134	10	7	224	810	1020	1e-21	97.1
gi|115927|sp|P04551.1|CDK1_SCHPO	gi|459661903|gb|EMH76948.1|	31.25	224	133	10	2	214	233	446	4e-21	94.7
gi|115927|sp|P04551.1|CDK1_SCHPO	gi|67482287|ref|XP_656493.1|	31.25	224	133	10	2	214	279	492	4e-21	94.7
gi|115927|sp|P04551.1|CDK1_SCHPO	gi|56473696|gb|EAL51108.1|	31.25	224	133	10	2	214	279	492	4e-21	94.7
gi|115927|sp|P04551.1|CDK1_SCHPO	gi|480521540|gb|ENY61169.1|	31.25	224	133	10	2	214	279	492	4e-21	94.7
gi|115927|sp|P04551.1|CDK1_SCHPO	gi|67476816|ref|XP_653953.1|	25.69	288	166	10	10	293	70	313	6e-21	91.7
gi|115927|sp|P04551.1|CDK1_SCHPO	gi|56470958|gb|EAL48567.1|	25.69	288	166	10	10	293	70	313	6e-21	91.7
gi|115927|sp|P04551.1|CDK1_SCHPO	gi|60462634|gb|EAL60837.1|	31.14	228	130	8	1	221	229	436	8e-21	93.6
gi|115927|sp|P04551.1|CDK1_SCHPO	gi|66800645|ref|XP_629248.1|	31.14	228	130	8	1	221	229	436	8e-21	93.6
gi|12644258|sp|P40380.2|RUM1_SCHPO RecName:
# 0 hits found
gi|311823022|emb|CBX86216.1| unnamed protein product [Schizosaccharomyces pombe 972h-]
# 3 hits found
gi|311823022|emb|CBX86216.1|	gi|60471541|gb|EAL69497.1|	31.08	222	149	3	126	344	169	389	5e-29	118
gi|311823022|emb|CBX86216.1|	gi|66819865|ref|XP_643591.1|	31.08	222	149	3	126	344	169	389	5e-29	118
gi|311823022|emb|CBX86216.1|	c7553A	28.03	239	170	2	126	362	141	379	7e-26	108
gi|32363142|sp|Q96WV9.1|CDK9_SCHPO RecName:
# 157 hits found
gi|32363142|sp|Q96WV9.1|CDK9_SCHPO	gi|60472600|gb|EAL70551.1|	43.35	346	174	4	29	365	202	534	1e-94	309
gi|32363142|sp|Q96WV9.1|CDK9_SCHPO	gi|60472872|gb|EAL70821.1|	43.35	346	174	4	29	365	202	534	1e-94	309
gi|32363142|sp|Q96WV9.1|CDK9_SCHPO	gi|66822245|ref|XP_644477.1|	43.35	346	174	4	29	365	202	534	1e-94	309
gi|32363142|sp|Q96WV9.1|CDK9_SCHPO	gi|66822837|ref|XP_644773.1|	43.35	346	174	4	29	365	202	534	1e-94	309
gi|32363142|sp|Q96WV9.1|CDK9_SCHPO	gi|60467764|gb|EAL65780.1|	40.48	331	178	3	29	359	45	356	7e-78	254
gi|32363142|sp|Q96WV9.1|CDK9_SCHPO	gi|66810856|ref|XP_639135.1|	40.48	331	178	3	29	359	45	356	7e-78	254
gi|32363142|sp|Q96WV9.1|CDK9_SCHPO	gi|60464959|gb|EAL63070.1|	42.95	305	150	6	36	339	4	285	3e-74	243
gi|32363142|sp|Q96WV9.1|CDK9_SCHPO	gi|66805759|ref|XP_636601.1|	42.95	305	150	6	36	339	4	285	3e-74	243
gi|32363142|sp|Q96WV9.1|CDK9_SCHPO	gi|60475758|gb|EAL73693.1|	38.83	309	168	5	39	345	10	299	3e-71	237
gi|32363142|sp|Q96WV9.1|CDK9_SCHPO	gi|66827511|ref|XP_647110.1|	38.83	309	168	5	39	345	10	299	3e-71	237
gi|32363142|sp|Q96WV9.1|CDK9_SCHPO	gi|67470734|ref|XP_651330.1|	35.69	339	199	5	36	372	15	336	4e-68	230
gi|32363142|sp|Q96WV9.1|CDK9_SCHPO	gi|56468061|gb|EAL45951.1|	35.69	339	199	5	36	372	15	336	4e-68	230
gi|32363142|sp|Q96WV9.1|CDK9_SCHPO	gi|459660020|gb|EMH75498.1|	35.69	339	199	5	36	372	15	336	4e-68	230
gi|32363142|sp|Q96WV9.1|CDK9_SCHPO	gi|480527091|gb|ENY65553.1|	35.69	339	199	5	36	372	15	336	4e-68	230
gi|32363142|sp|Q96WV9.1|CDK9_SCHPO	gi|60473096|gb|EAL71044.1|	41.1	309	153	8	33	339	7	288	2e-65	219
gi|32363142|sp|Q96WV9.1|CDK9_SCHPO	gi|66823249|ref|XP_644979.1|	41.1	309	153	8	33	339	7	288	2e-65	219
gi|32363142|sp|Q96WV9.1|CDK9_SCHPO	c9059A	40.66	305	157	6	36	339	61	342	4e-65	220
gi|32363142|sp|Q96WV9.1|CDK9_SCHPO	gi|60470436|gb|EAL68416.1|	35.71	350	196	6	21	366	46	370	1e-63	224
gi|32363142|sp|Q96WV9.1|CDK9_SCHPO	gi|66816795|ref|XP_642396.1|	35.71	350	196	6	21	366	46	370	1e-63	224
gi|32363142|sp|Q96WV9.1|CDK9_SCHPO	gi|67476364|ref|XP_653785.1|	37.27	330	187	4	32	359	3	314	5e-61	209
gi|32363142|sp|Q96WV9.1|CDK9_SCHPO	gi|56470772|gb|EAL48399.1|	37.27	330	187	4	32	359	3	314	5e-61	209
gi|32363142|sp|Q96WV9.1|CDK9_SCHPO	gi|459662725|gb|EMH77562.1|	37.27	330	187	4	32	359	3	314	5e-61	209
gi|32363142|sp|Q96WV9.1|CDK9_SCHPO	gi|480525504|gb|ENY64298.1|	37.27	330	187	4	32	359	3	314	5e-61	209
gi|32363142|sp|Q96WV9.1|CDK9_SCHPO	c5845A	41.08	314	154	9	36	343	12	300	7e-61	208
gi|32363142|sp|Q96WV9.1|CDK9_SCHPO	gi|60466494|gb|EAL64546.1|	35.51	321	178	6	36	351	4	300	7e-57	199
gi|32363142|sp|Q96WV9.1|CDK9_SCHPO	gi|66809013|ref|XP_638229.1|	35.51	321	178	6	36	351	4	300	7e-57	199
gi|32363142|sp|Q96WV9.1|CDK9_SCHPO	gi|67483393|ref|XP_656968.1|	35.92	309	166	5	36	339	9	290	2e-53	187
gi|32363142|sp|Q96WV9.1|CDK9_SCHPO	gi|56474203|gb|EAL51586.1|	35.92	309	166	5	36	339	9	290	2e-53	187
gi|32363142|sp|Q96WV9.1|CDK9_SCHPO	gi|480520959|gb|ENY60698.1|	35.92	309	166	5	36	339	9	290	2e-53	187
gi|32363142|sp|Q96WV9.1|CDK9_SCHPO	gi|60475238|gb|EAL73173.1|	35.76	330	173	11	36	345	44	354	6e-52	186
gi|32363142|sp|Q96WV9.1|CDK9_SCHPO	gi|66828493|ref|XP_647600.1|	35.76	330	173	11	36	345	44	354	6e-52	186
gi|32363142|sp|Q96WV9.1|CDK9_SCHPO	gi|60467416|gb|EAL65439.1|	35.33	317	186	7	33	346	11	311	2e-50	181
gi|32363142|sp|Q96WV9.1|CDK9_SCHPO	gi|66810219|ref|XP_638833.1|	35.33	317	186	7	33	346	11	311	2e-50	181
gi|32363142|sp|Q96WV9.1|CDK9_SCHPO	gi|67476782|ref|XP_653941.1|	37.46	307	166	7	36	340	20	302	5e-50	178
gi|32363142|sp|Q96WV9.1|CDK9_SCHPO	gi|56470943|gb|EAL48554.1|	37.46	307	166	7	36	340	20	302	5e-50	178
gi|32363142|sp|Q96WV9.1|CDK9_SCHPO	gi|459661063|gb|EMH76292.1|	37.46	307	166	7	36	340	20	302	5e-50	178
gi|32363142|sp|Q96WV9.1|CDK9_SCHPO	gi|480525861|gb|ENY64575.1|	37.46	307	166	7	36	340	20	302	5e-50	178
gi|32363142|sp|Q96WV9.1|CDK9_SCHPO	c1284A	35.65	317	186	7	33	346	10	311	2e-49	179
gi|32363142|sp|Q96WV9.1|CDK9_SCHPO	gi|67473263|ref|XP_652398.1|	34.81	316	180	7	33	347	1	291	4e-49	175
gi|32363142|sp|Q96WV9.1|CDK9_SCHPO	gi|56469247|gb|EAL47010.1|	34.81	316	180	7	33	347	1	291	4e-49	175
gi|32363142|sp|Q96WV9.1|CDK9_SCHPO	gi|459658778|gb|EMH74564.1|	34.81	316	180	7	33	347	1	291	4e-49	175
gi|32363142|sp|Q96WV9.1|CDK9_SCHPO	gi|480525991|gb|ENY64674.1|	34.81	316	180	7	33	347	1	291	4e-49	175
gi|32363142|sp|Q96WV9.1|CDK9_SCHPO	gi|67476830|ref|XP_653959.1|	33.66	306	180	4	36	340	24	307	4e-49	177
gi|32363142|sp|Q96WV9.1|CDK9_SCHPO	gi|56470967|gb|EAL48573.1|	33.66	306	180	4	36	340	24	307	4e-49	177
gi|32363142|sp|Q96WV9.1|CDK9_SCHPO	gi|459661493|gb|EMH76630.1|	33.66	306	180	4	36	340	24	307	4e-49	177
gi|32363142|sp|Q96WV9.1|CDK9_SCHPO	gi|480520967|gb|ENY60704.1|	33.66	306	180	4	36	340	24	307	4e-49	177
gi|32363142|sp|Q96WV9.1|CDK9_SCHPO	gi|67482103|ref|XP_656401.1|	35.67	300	171	5	41	340	31	308	9e-49	175
gi|32363142|sp|Q96WV9.1|CDK9_SCHPO	gi|56473543|gb|EAL50962.1|	35.67	300	171	5	41	340	31	308	9e-49	175
gi|32363142|sp|Q96WV9.1|CDK9_SCHPO	c683A	37.79	307	139	11	40	339	42	303	1e-48	174
gi|32363142|sp|Q96WV9.1|CDK9_SCHPO	c1450A	32.36	343	204	8	35	371	11	331	2e-47	173
gi|32363142|sp|Q96WV9.1|CDK9_SCHPO	c2081A	30.9	343	209	6	30	363	394	717	1e-45	172
gi|32363142|sp|Q96WV9.1|CDK9_SCHPO	gi|60466138|gb|EAL64201.1|	28.99	376	235	10	36	406	149	497	2e-44	167
gi|32363142|sp|Q96WV9.1|CDK9_SCHPO	gi|66807963|ref|XP_637704.1|	28.99	376	235	10	36	406	149	497	2e-44	167
gi|32363142|sp|Q96WV9.1|CDK9_SCHPO	c6345A	32.03	306	190	5	36	340	23	311	1e-43	162
gi|32363142|sp|Q96WV9.1|CDK9_SCHPO	gi|60472485|gb|EAL70437.1|	35.69	255	143	4	33	287	1	234	6e-43	164
gi|32363142|sp|Q96WV9.1|CDK9_SCHPO	gi|60473088|gb|EAL71036.1|	35.69	255	143	4	33	287	1	234	6e-43	164
gi|32363142|sp|Q96WV9.1|CDK9_SCHPO	gi|66822015|ref|XP_644362.1|	35.69	255	143	4	33	287	1	234	6e-43	164
gi|32363142|sp|Q96WV9.1|CDK9_SCHPO	gi|66823395|ref|XP_645052.1|	35.69	255	143	4	33	287	1	234	6e-43	164
gi|32363142|sp|Q96WV9.1|CDK9_SCHPO	gi|60475557|gb|EAL73492.1|	33.33	312	171	9	36	339	4	286	4e-42	160
gi|32363142|sp|Q96WV9.1|CDK9_SCHPO	gi|66828365|ref|XP_647537.1|	33.33	312	171	9	36	339	4	286	4e-42	160
gi|32363142|sp|Q96WV9.1|CDK9_SCHPO	gi|60474522|gb|EAL72459.1|	31.23	317	164	10	36	339	91	366	4e-39	150
gi|32363142|sp|Q96WV9.1|CDK9_SCHPO	gi|66826539|ref|XP_646624.1|	31.23	317	164	10	36	339	91	366	4e-39	150
gi|32363142|sp|Q96WV9.1|CDK9_SCHPO	gi|60463058|gb|EAL61254.1|	31.06	322	190	5	33	348	1	296	2e-38	153
gi|32363142|sp|Q96WV9.1|CDK9_SCHPO	gi|66801391|ref|XP_629621.1|	31.06	322	190	5	33	348	1	296	2e-38	153
gi|32363142|sp|Q96WV9.1|CDK9_SCHPO	gi|183237411|ref|XP_650467.2|	36.15	260	127	9	41	287	25	258	2e-37	141
gi|32363142|sp|Q96WV9.1|CDK9_SCHPO	gi|169799111|gb|EAL45081.2|	36.15	260	127	9	41	287	25	258	2e-37	141
gi|32363142|sp|Q96WV9.1|CDK9_SCHPO	gi|183233722|ref|XP_001913902.1|	35.77	260	128	9	41	287	25	258	1e-36	140
gi|32363142|sp|Q96WV9.1|CDK9_SCHPO	gi|169801442|gb|EDS89327.1|	35.77	260	128	9	41	287	25	258	1e-36	140
gi|32363142|sp|Q96WV9.1|CDK9_SCHPO	c2453Abruce_1	32.55	255	153	4	27	275	595	836	2e-36	146
gi|32363142|sp|Q96WV9.1|CDK9_SCHPO	gi|67482935|ref|XP_656764.1|	28.81	302	178	7	47	340	35	307	3e-36	139
gi|32363142|sp|Q96WV9.1|CDK9_SCHPO	gi|56473985|gb|EAL51379.1|	28.81	302	178	7	47	340	35	307	3e-36	139
gi|32363142|sp|Q96WV9.1|CDK9_SCHPO	gi|459663041|gb|EMH77813.1|	28.81	302	178	7	47	340	35	307	3e-36	139
gi|32363142|sp|Q96WV9.1|CDK9_SCHPO	gi|480520100|gb|ENY60017.1|	28.81	302	178	7	47	340	35	307	3e-36	139
gi|32363142|sp|Q96WV9.1|CDK9_SCHPO	c2825A	35.71	238	127	7	36	269	845	1060	3e-36	146
gi|32363142|sp|Q96WV9.1|CDK9_SCHPO	gi|67465461|ref|XP_648915.1|	29.81	312	181	8	36	338	33	315	2e-35	138
gi|32363142|sp|Q96WV9.1|CDK9_SCHPO	gi|56465217|gb|EAL43525.1|	29.81	312	181	8	36	338	33	315	2e-35	138
gi|32363142|sp|Q96WV9.1|CDK9_SCHPO	gi|459660710|gb|EMH76035.1|	29.81	312	181	8	36	338	33	315	2e-35	138
gi|32363142|sp|Q96WV9.1|CDK9_SCHPO	gi|480526052|gb|ENY64715.1|	29.81	312	181	8	36	338	33	315	2e-35	138
gi|32363142|sp|Q96WV9.1|CDK9_SCHPO	gi|183236101|ref|XP_001914376.1|	35.96	228	111	7	41	258	25	227	4e-33	128
gi|32363142|sp|Q96WV9.1|CDK9_SCHPO	gi|169800143|gb|EDS88849.1|	35.96	228	111	7	41	258	25	227	4e-33	128
gi|32363142|sp|Q96WV9.1|CDK9_SCHPO	gi|67484600|ref|XP_657520.1|	31.37	322	174	13	31	338	28	316	1e-32	130
gi|32363142|sp|Q96WV9.1|CDK9_SCHPO	gi|56474773|gb|EAL52130.1|	31.37	322	174	13	31	338	28	316	1e-32	130
gi|32363142|sp|Q96WV9.1|CDK9_SCHPO	gi|459659492|gb|EMH75104.1|	31.37	322	174	13	31	338	28	316	1e-32	130
gi|32363142|sp|Q96WV9.1|CDK9_SCHPO	gi|480520750|gb|ENY60533.1|	31.37	322	174	13	31	338	28	316	1e-32	130
gi|32363142|sp|Q96WV9.1|CDK9_SCHPO	gi|67473974|ref|XP_652736.1|	30.67	326	160	11	36	341	10	289	1e-32	129
gi|32363142|sp|Q96WV9.1|CDK9_SCHPO	gi|56469617|gb|EAL47349.1|	30.67	326	160	11	36	341	10	289	1e-32	129
gi|32363142|sp|Q96WV9.1|CDK9_SCHPO	gi|459662336|gb|EMH77268.1|	30.67	326	160	11	36	341	10	289	1e-32	129
gi|32363142|sp|Q96WV9.1|CDK9_SCHPO	gi|480522008|gb|ENY61537.1|	30.67	326	160	11	36	341	10	289	1e-32	129
gi|32363142|sp|Q96WV9.1|CDK9_SCHPO	gi|459657447|gb|EMH73547.1|	32.89	225	137	3	116	340	20	230	7e-32	125
gi|32363142|sp|Q96WV9.1|CDK9_SCHPO	c4513A	40.77	130	62	1	123	252	1	115	1e-29	115
gi|32363142|sp|Q96WV9.1|CDK9_SCHPO	gi|67471762|ref|XP_651793.1|	28.81	243	150	5	34	275	31	251	2e-29	121
gi|32363142|sp|Q96WV9.1|CDK9_SCHPO	gi|56468572|gb|EAL46406.1|	28.81	243	150	5	34	275	31	251	2e-29	121
gi|32363142|sp|Q96WV9.1|CDK9_SCHPO	gi|459655566|gb|EMH72098.1|	28.81	243	150	5	34	275	31	251	2e-29	121
gi|32363142|sp|Q96WV9.1|CDK9_SCHPO	gi|480525943|gb|ENY64635.1|	28.81	243	150	5	34	275	31	251	2e-29	121
gi|32363142|sp|Q96WV9.1|CDK9_SCHPO	c10120A	40.4	151	76	3	36	181	51	192	7e-29	115
gi|32363142|sp|Q96WV9.1|CDK9_SCHPO	gi|67466880|ref|XP_649579.1|	27.99	318	178	11	35	338	29	309	1e-28	118
gi|32363142|sp|Q96WV9.1|CDK9_SCHPO	gi|56466053|gb|EAL44193.1|	27.99	318	178	11	35	338	29	309	1e-28	118
gi|32363142|sp|Q96WV9.1|CDK9_SCHPO	gi|459663144|gb|EMH77896.1|	27.99	318	178	11	35	338	29	309	1e-28	118
gi|32363142|sp|Q96WV9.1|CDK9_SCHPO	gi|480522124|gb|ENY61630.1|	27.99	318	178	11	35	338	29	309	1e-28	118
gi|32363142|sp|Q96WV9.1|CDK9_SCHPO	gi|60473261|gb|EAL71207.1|	28.34	307	182	9	42	339	62	339	2e-28	119
gi|32363142|sp|Q96WV9.1|CDK9_SCHPO	gi|66823603|ref|XP_645156.1|	28.34	307	182	9	42	339	62	339	2e-28	119
gi|32363142|sp|Q96WV9.1|CDK9_SCHPO	gi|60471223|gb|EAL69186.1|	31.8	239	132	8	35	271	17	226	6e-26	114
gi|32363142|sp|Q96WV9.1|CDK9_SCHPO	gi|66818963|ref|XP_643141.1|	31.8	239	132	8	35	271	17	226	6e-26	114
gi|32363142|sp|Q96WV9.1|CDK9_SCHPO	c7734A	38.97	136	75	2	33	168	14	141	6e-26	107
gi|32363142|sp|Q96WV9.1|CDK9_SCHPO	gi|60474820|gb|EAL72757.1|	31.02	245	135	8	33	267	1	221	7e-25	108
gi|32363142|sp|Q96WV9.1|CDK9_SCHPO	gi|66826877|ref|XP_646793.1|	31.02	245	135	8	33	267	1	221	7e-25	108
gi|32363142|sp|Q96WV9.1|CDK9_SCHPO	gi|60475499|gb|EAL73434.1|	31.44	229	132	5	35	262	4	208	1e-24	110
gi|32363142|sp|Q96WV9.1|CDK9_SCHPO	gi|66828189|ref|XP_647449.1|	31.44	229	132	5	35	262	4	208	1e-24	110
gi|32363142|sp|Q96WV9.1|CDK9_SCHPO	gi|67475054|ref|XP_653256.1|	31.02	245	141	7	31	272	100	319	4e-24	108
gi|32363142|sp|Q96WV9.1|CDK9_SCHPO	gi|56470192|gb|EAL47870.1|	31.02	245	141	7	31	272	100	319	4e-24	108
gi|32363142|sp|Q96WV9.1|CDK9_SCHPO	gi|459657621|gb|EMH73671.1|	31.02	245	141	7	31	272	100	319	4e-24	108
gi|32363142|sp|Q96WV9.1|CDK9_SCHPO	gi|480527064|gb|ENY65533.1|	31.02	245	141	7	31	272	100	319	4e-24	108
gi|32363142|sp|Q96WV9.1|CDK9_SCHPO	gi|60467281|gb|EAL65314.1|	26.44	329	176	9	33	353	33	303	2e-23	104
gi|32363142|sp|Q96WV9.1|CDK9_SCHPO	gi|66809903|ref|XP_638675.1|	26.44	329	176	9	33	353	33	303	2e-23	104
gi|32363142|sp|Q96WV9.1|CDK9_SCHPO	gi|67469467|ref|XP_650712.1|	31.71	246	145	8	36	279	117	341	4e-23	105
gi|32363142|sp|Q96WV9.1|CDK9_SCHPO	gi|56467362|gb|EAL45325.1|	31.71	246	145	8	36	279	117	341	4e-23	105
gi|32363142|sp|Q96WV9.1|CDK9_SCHPO	gi|459659996|gb|EMH75480.1|	31.71	246	145	8	36	279	117	341	4e-23	105
gi|32363142|sp|Q96WV9.1|CDK9_SCHPO	gi|480523192|gb|ENY62473.1|	31.71	246	145	8	36	279	117	341	4e-23	105
gi|32363142|sp|Q96WV9.1|CDK9_SCHPO	gi|60462978|gb|EAL61174.1|	32.92	240	133	7	35	267	6	224	4e-23	105
gi|32363142|sp|Q96WV9.1|CDK9_SCHPO	gi|66801431|ref|XP_629641.1|	32.92	240	133	7	35	267	6	224	4e-23	105
gi|32363142|sp|Q96WV9.1|CDK9_SCHPO	c3244A	26.81	317	180	7	33	349	6	270	4e-23	105
gi|32363142|sp|Q96WV9.1|CDK9_SCHPO	gi|60462330|gb|EAL60552.1|	25.74	338	197	12	36	349	605	912	7e-23	104
gi|32363142|sp|Q96WV9.1|CDK9_SCHPO	gi|66800079|ref|XP_628965.1|	25.74	338	197	12	36	349	605	912	7e-23	104
gi|32363142|sp|Q96WV9.1|CDK9_SCHPO	gi|67478568|ref|XP_654672.1|	25.24	313	171	11	36	341	420	676	9e-23	104
gi|32363142|sp|Q96WV9.1|CDK9_SCHPO	gi|56471739|gb|EAL49284.1|	25.24	313	171	11	36	341	420	676	9e-23	104
gi|32363142|sp|Q96WV9.1|CDK9_SCHPO	gi|256013098|gb|EAL73178.2|	29.48	251	144	8	12	253	173	399	1e-22	102
gi|32363142|sp|Q96WV9.1|CDK9_SCHPO	gi|268638284|ref|XP_647081.2|	29.48	251	144	8	12	253	173	399	1e-22	102
gi|32363142|sp|Q96WV9.1|CDK9_SCHPO	gi|67484604|ref|XP_657522.1|	28.43	306	164	13	39	343	317	568	2e-22	102
gi|32363142|sp|Q96WV9.1|CDK9_SCHPO	gi|56474776|gb|EAL52133.1|	28.43	306	164	13	39	343	317	568	2e-22	102
gi|32363142|sp|Q96WV9.1|CDK9_SCHPO	gi|459659494|gb|EMH75106.1|	28.43	306	164	13	39	343	317	568	2e-22	102
gi|32363142|sp|Q96WV9.1|CDK9_SCHPO	gi|480520748|gb|ENY60531.1|	28.43	306	164	13	39	343	317	568	2e-22	102
gi|32363142|sp|Q96WV9.1|CDK9_SCHPO	gi|67479651|ref|XP_655207.1|	30.28	218	120	6	39	253	171	359	5e-22	100
gi|32363142|sp|Q96WV9.1|CDK9_SCHPO	gi|56472342|gb|EAL49835.1|	30.28	218	120	6	39	253	171	359	5e-22	100
gi|32363142|sp|Q96WV9.1|CDK9_SCHPO	gi|459656862|gb|EMH73100.1|	30.28	218	120	6	39	253	171	359	5e-22	100
gi|32363142|sp|Q96WV9.1|CDK9_SCHPO	gi|480524363|gb|ENY63391.1|	30.28	218	120	6	39	253	171	359	5e-22	100
gi|32363142|sp|Q96WV9.1|CDK9_SCHPO	gi|67472749|ref|XP_652162.1|	28.25	315	185	12	36	339	20	304	8e-22	97.8
gi|32363142|sp|Q96WV9.1|CDK9_SCHPO	gi|56468979|gb|EAL46776.1|	28.25	315	185	12	36	339	20	304	8e-22	97.8
gi|32363142|sp|Q96WV9.1|CDK9_SCHPO	gi|459662518|gb|EMH77409.1|	28.25	315	185	12	36	339	20	304	8e-22	97.8
gi|32363142|sp|Q96WV9.1|CDK9_SCHPO	gi|480527122|gb|ENY65574.1|	28.25	315	185	12	36	339	20	304	8e-22	97.8
gi|32363142|sp|Q96WV9.1|CDK9_SCHPO	c4674A	30.91	220	125	6	36	253	424	618	8e-22	100
gi|32363142|sp|Q96WV9.1|CDK9_SCHPO	gi|67474938|ref|XP_653200.1|	30.93	236	124	8	36	260	124	331	8e-22	99.4
gi|32363142|sp|Q96WV9.1|CDK9_SCHPO	gi|56470133|gb|EAL47814.1|	30.93	236	124	8	36	260	124	331	8e-22	99.4
gi|32363142|sp|Q96WV9.1|CDK9_SCHPO	gi|459663160|gb|EMH77908.1|	30.93	236	124	8	36	260	124	331	8e-22	99.4
gi|32363142|sp|Q96WV9.1|CDK9_SCHPO	gi|480523342|gb|ENY62585.1|	30.93	236	124	8	36	260	124	331	8e-22	99.4
gi|32363142|sp|Q96WV9.1|CDK9_SCHPO	c1452A	25.81	310	174	10	36	340	35	293	2e-21	97.4
gi|32363142|sp|Q96WV9.1|CDK9_SCHPO	gi|67468390|ref|XP_650235.1|	29.33	225	125	8	36	253	2	199	3e-21	99.8
gi|32363142|sp|Q96WV9.1|CDK9_SCHPO	gi|56466828|gb|EAL44848.1|	29.33	225	125	8	36	253	2	199	3e-21	99.8
gi|32363142|sp|Q96WV9.1|CDK9_SCHPO	gi|67476077|ref|XP_653642.1|	29.87	231	134	7	42	267	6	213	6e-21	95.1
gi|32363142|sp|Q96WV9.1|CDK9_SCHPO	gi|56470617|gb|EAL48256.1|	29.87	231	134	7	42	267	6	213	6e-21	95.1
gi|32363142|sp|Q96WV9.1|CDK9_SCHPO	gi|459659283|gb|EMH74946.1|	29.87	231	134	7	42	267	6	213	6e-21	95.1
gi|32363142|sp|Q96WV9.1|CDK9_SCHPO	gi|480522833|gb|ENY62190.1|	29.87	231	134	7	42	267	6	213	6e-21	95.1
gi|32363142|sp|Q96WV9.1|CDK9_SCHPO	gi|60472191|gb|EAL70144.1|	26.75	314	178	10	33	345	160	422	7e-21	98.6
gi|32363142|sp|Q96WV9.1|CDK9_SCHPO	gi|66821219|ref|XP_644113.1|	26.75	314	178	10	33	345	160	422	7e-21	98.6
gi|32363142|sp|Q96WV9.1|CDK9_SCHPO	gi|67482195|ref|XP_656447.1|	30.91	220	125	8	36	253	131	325	7e-21	96.3
gi|32363142|sp|Q96WV9.1|CDK9_SCHPO	gi|56473645|gb|EAL51061.1|	30.91	220	125	8	36	253	131	325	7e-21	96.3
gi|32363142|sp|Q96WV9.1|CDK9_SCHPO	gi|459663378|gb|EMH78071.1|	30.91	220	125	8	36	253	131	325	7e-21	96.3
gi|32363142|sp|Q96WV9.1|CDK9_SCHPO	gi|480523222|gb|ENY62496.1|	30.91	220	125	8	36	253	131	325	7e-21	96.3
gi|21362985|sp|O13749.1|TF2B_SCHPO RecName:
# 2 hits found
gi|21362985|sp|O13749.1|TF2B_SCHPO	gi|60463804|gb|EAL61980.1|	43.28	305	158	1	17	321	20	309	4e-86	267
gi|21362985|sp|O13749.1|TF2B_SCHPO	gi|66803286|ref|XP_635486.1|	43.28	305	158	1	17	321	20	309	4e-86	267
gi|395398538|sp|Q9P6R0.2|TF3B_SCHPO RecName:
# 7 hits found
gi|395398538|sp|Q9P6R0.2|TF3B_SCHPO	gi|60468904|gb|EAL66904.1|	46.9	290	144	3	3	292	5	284	3e-85	281
gi|395398538|sp|Q9P6R0.2|TF3B_SCHPO	gi|66813424|ref|XP_640891.1|	46.9	290	144	3	3	292	5	284	3e-85	281
gi|395398538|sp|Q9P6R0.2|TF3B_SCHPO	c1762A	41.5	294	164	4	1	292	1	288	3e-72	240
gi|395398538|sp|Q9P6R0.2|TF3B_SCHPO	gi|67469641|ref|XP_650799.1|	30.89	463	253	14	3	433	23	450	3e-61	213
gi|395398538|sp|Q9P6R0.2|TF3B_SCHPO	gi|56467455|gb|EAL45413.1|	30.89	463	253	14	3	433	23	450	3e-61	213
gi|395398538|sp|Q9P6R0.2|TF3B_SCHPO	gi|459655665|gb|EMH72176.1|	30.89	463	253	14	3	433	23	450	3e-61	213
gi|395398538|sp|Q9P6R0.2|TF3B_SCHPO	gi|480521241|gb|ENY60922.1|	30.89	463	253	14	3	433	23	450	3e-61	213
gi|429240773|ref|NP_596265.2| transcription factor TFIIIB complex subunit Brf1 [Schizosaccharomyces pombe 972h-]
# 7 hits found
gi|429240773|ref|NP_596265.2|	gi|60468904|gb|EAL66904.1|	46.9	290	144	3	3	292	5	284	3e-85	281
gi|429240773|ref|NP_596265.2|	gi|66813424|ref|XP_640891.1|	46.9	290	144	3	3	292	5	284	3e-85	281
gi|429240773|ref|NP_596265.2|	c1762A	41.5	294	164	4	1	292	1	288	3e-72	240
gi|429240773|ref|NP_596265.2|	gi|67469641|ref|XP_650799.1|	30.89	463	253	14	3	433	23	450	3e-61	213
gi|429240773|ref|NP_596265.2|	gi|56467455|gb|EAL45413.1|	30.89	463	253	14	3	433	23	450	3e-61	213
gi|429240773|ref|NP_596265.2|	gi|459655665|gb|EMH72176.1|	30.89	463	253	14	3	433	23	450	3e-61	213
gi|429240773|ref|NP_596265.2|	gi|480521241|gb|ENY60922.1|	30.89	463	253	14	3	433	23	450	3e-61	213
gi|19115141|ref|NP_594229.1| transcription factor TFIIB [Schizosaccharomyces pombe 972h-]
# 2 hits found
gi|19115141|ref|NP_594229.1|	gi|60463804|gb|EAL61980.1|	43.28	305	158	1	17	321	20	309	4e-86	267
gi|19115141|ref|NP_594229.1|	gi|66803286|ref|XP_635486.1|	43.28	305	158	1	17	321	20	309	4e-86	267
gi|384872636|sp|O13958.2|SSN3_SCHPO RecName:
# 132 hits found
gi|384872636|sp|O13958.2|SSN3_SCHPO	gi|60475238|gb|EAL73173.1|	43.92	337	164	11	11	340	50	368	3e-84	265
gi|384872636|sp|O13958.2|SSN3_SCHPO	gi|66828493|ref|XP_647600.1|	43.92	337	164	11	11	340	50	368	3e-84	265
gi|384872636|sp|O13958.2|SSN3_SCHPO	gi|60473096|gb|EAL71044.1|	38.92	316	155	8	5	319	10	288	8e-67	217
gi|384872636|sp|O13958.2|SSN3_SCHPO	gi|66823249|ref|XP_644979.1|	38.92	316	155	8	5	319	10	288	8e-67	217
gi|384872636|sp|O13958.2|SSN3_SCHPO	gi|60464959|gb|EAL63070.1|	38.41	315	161	8	5	319	4	285	5e-65	213
gi|384872636|sp|O13958.2|SSN3_SCHPO	gi|66805759|ref|XP_636601.1|	38.41	315	161	8	5	319	4	285	5e-65	213
gi|384872636|sp|O13958.2|SSN3_SCHPO	c9059A	36.34	322	170	8	3	323	59	346	9e-64	211
gi|384872636|sp|O13958.2|SSN3_SCHPO	gi|67473263|ref|XP_652398.1|	38.73	315	146	11	11	319	10	283	5e-62	204
gi|384872636|sp|O13958.2|SSN3_SCHPO	gi|56469247|gb|EAL47010.1|	38.73	315	146	11	11	319	10	283	5e-62	204
gi|384872636|sp|O13958.2|SSN3_SCHPO	gi|459658778|gb|EMH74564.1|	38.73	315	146	11	11	319	10	283	5e-62	204
gi|384872636|sp|O13958.2|SSN3_SCHPO	gi|480525991|gb|ENY64674.1|	38.73	315	146	11	11	319	10	283	5e-62	204
gi|384872636|sp|O13958.2|SSN3_SCHPO	c5845A	36.71	316	168	7	5	319	12	296	3e-61	203
gi|384872636|sp|O13958.2|SSN3_SCHPO	gi|60467764|gb|EAL65780.1|	34.89	321	171	9	3	319	50	336	2e-60	202
gi|384872636|sp|O13958.2|SSN3_SCHPO	gi|66810856|ref|XP_639135.1|	34.89	321	171	9	3	319	50	336	2e-60	202
gi|384872636|sp|O13958.2|SSN3_SCHPO	gi|60475758|gb|EAL73693.1|	36.66	311	165	7	11	319	13	293	6e-59	199
gi|384872636|sp|O13958.2|SSN3_SCHPO	gi|66827511|ref|XP_647110.1|	36.66	311	165	7	11	319	13	293	6e-59	199
gi|384872636|sp|O13958.2|SSN3_SCHPO	gi|60466494|gb|EAL64546.1|	33.23	319	183	6	3	321	2	290	2e-58	197
gi|384872636|sp|O13958.2|SSN3_SCHPO	gi|66809013|ref|XP_638229.1|	33.23	319	183	6	3	321	2	290	2e-58	197
gi|384872636|sp|O13958.2|SSN3_SCHPO	c683A	34.5	313	152	9	11	321	44	305	1e-54	186
gi|384872636|sp|O13958.2|SSN3_SCHPO	gi|67470734|ref|XP_651330.1|	34.23	333	171	10	1	322	11	306	9e-54	186
gi|384872636|sp|O13958.2|SSN3_SCHPO	gi|56468061|gb|EAL45951.1|	34.23	333	171	10	1	322	11	306	9e-54	186
gi|384872636|sp|O13958.2|SSN3_SCHPO	gi|459660020|gb|EMH75498.1|	34.23	333	171	10	1	322	11	306	9e-54	186
gi|384872636|sp|O13958.2|SSN3_SCHPO	gi|480527091|gb|ENY65553.1|	34.23	333	171	10	1	322	11	306	9e-54	186
gi|384872636|sp|O13958.2|SSN3_SCHPO	gi|67483393|ref|XP_656968.1|	32.4	321	184	6	1	321	5	292	9e-54	183
gi|384872636|sp|O13958.2|SSN3_SCHPO	gi|56474203|gb|EAL51586.1|	32.4	321	184	6	1	321	5	292	9e-54	183
gi|384872636|sp|O13958.2|SSN3_SCHPO	gi|480520959|gb|ENY60698.1|	32.4	321	184	6	1	321	5	292	9e-54	183
gi|384872636|sp|O13958.2|SSN3_SCHPO	gi|67476782|ref|XP_653941.1|	33.33	321	175	9	3	320	18	302	8e-52	178
gi|384872636|sp|O13958.2|SSN3_SCHPO	gi|56470943|gb|EAL48554.1|	33.33	321	175	9	3	320	18	302	8e-52	178
gi|384872636|sp|O13958.2|SSN3_SCHPO	gi|459661063|gb|EMH76292.1|	33.33	321	175	9	3	320	18	302	8e-52	178
gi|384872636|sp|O13958.2|SSN3_SCHPO	gi|480525861|gb|ENY64575.1|	33.33	321	175	9	3	320	18	302	8e-52	178
gi|384872636|sp|O13958.2|SSN3_SCHPO	c2081A	34.85	330	178	10	11	335	406	703	3e-50	181
gi|384872636|sp|O13958.2|SSN3_SCHPO	gi|60472600|gb|EAL70551.1|	33.33	342	173	11	3	324	207	513	1e-49	179
gi|384872636|sp|O13958.2|SSN3_SCHPO	gi|60472872|gb|EAL70821.1|	33.33	342	173	11	3	324	207	513	1e-49	179
gi|384872636|sp|O13958.2|SSN3_SCHPO	gi|66822245|ref|XP_644477.1|	33.33	342	173	11	3	324	207	513	1e-49	179
gi|384872636|sp|O13958.2|SSN3_SCHPO	gi|66822837|ref|XP_644773.1|	33.33	342	173	11	3	324	207	513	1e-49	179
gi|384872636|sp|O13958.2|SSN3_SCHPO	gi|67482103|ref|XP_656401.1|	30.74	309	181	7	11	319	32	307	3e-46	164
gi|384872636|sp|O13958.2|SSN3_SCHPO	gi|56473543|gb|EAL50962.1|	30.74	309	181	7	11	319	32	307	3e-46	164
gi|384872636|sp|O13958.2|SSN3_SCHPO	c1284A	32.62	328	174	11	5	320	13	305	3e-44	160
gi|384872636|sp|O13958.2|SSN3_SCHPO	gi|60475557|gb|EAL73492.1|	31.6	326	173	11	3	319	2	286	1e-43	160
gi|384872636|sp|O13958.2|SSN3_SCHPO	gi|66828365|ref|XP_647537.1|	31.6	326	173	11	3	319	2	286	1e-43	160
gi|384872636|sp|O13958.2|SSN3_SCHPO	gi|67482935|ref|XP_656764.1|	29.14	326	180	10	2	320	26	307	2e-43	156
gi|384872636|sp|O13958.2|SSN3_SCHPO	gi|56473985|gb|EAL51379.1|	29.14	326	180	10	2	320	26	307	2e-43	156
gi|384872636|sp|O13958.2|SSN3_SCHPO	gi|459663041|gb|EMH77813.1|	29.14	326	180	10	2	320	26	307	2e-43	156
gi|384872636|sp|O13958.2|SSN3_SCHPO	gi|480520100|gb|ENY60017.1|	29.14	326	180	10	2	320	26	307	2e-43	156
gi|384872636|sp|O13958.2|SSN3_SCHPO	gi|67476830|ref|XP_653959.1|	32.59	316	177	8	5	318	24	305	3e-43	157
gi|384872636|sp|O13958.2|SSN3_SCHPO	gi|56470967|gb|EAL48573.1|	32.59	316	177	8	5	318	24	305	3e-43	157
gi|384872636|sp|O13958.2|SSN3_SCHPO	gi|459661493|gb|EMH76630.1|	32.59	316	177	8	5	318	24	305	3e-43	157
gi|384872636|sp|O13958.2|SSN3_SCHPO	gi|480520967|gb|ENY60704.1|	32.59	316	177	8	5	318	24	305	3e-43	157
gi|384872636|sp|O13958.2|SSN3_SCHPO	gi|60466138|gb|EAL64201.1|	30.75	322	187	8	5	321	149	439	3e-41	154
gi|384872636|sp|O13958.2|SSN3_SCHPO	gi|66807963|ref|XP_637704.1|	30.75	322	187	8	5	321	149	439	3e-41	154
gi|384872636|sp|O13958.2|SSN3_SCHPO	gi|60463058|gb|EAL61254.1|	30.77	325	192	7	3	326	2	294	1e-40	156
gi|384872636|sp|O13958.2|SSN3_SCHPO	gi|66801391|ref|XP_629621.1|	30.77	325	192	7	3	326	2	294	1e-40	156
gi|384872636|sp|O13958.2|SSN3_SCHPO	c6345A	31.08	325	179	10	5	320	23	311	1e-40	150
gi|384872636|sp|O13958.2|SSN3_SCHPO	gi|60470436|gb|EAL68416.1|	32.37	346	181	12	1	336	60	362	2e-40	152
gi|384872636|sp|O13958.2|SSN3_SCHPO	gi|66816795|ref|XP_642396.1|	32.37	346	181	12	1	336	60	362	2e-40	152
gi|384872636|sp|O13958.2|SSN3_SCHPO	gi|60467416|gb|EAL65439.1|	31.75	359	186	12	5	348	14	328	2e-40	149
gi|384872636|sp|O13958.2|SSN3_SCHPO	gi|66810219|ref|XP_638833.1|	31.75	359	186	12	5	348	14	328	2e-40	149
gi|384872636|sp|O13958.2|SSN3_SCHPO	gi|60474522|gb|EAL72459.1|	28.04	321	180	10	5	319	91	366	7e-39	147
gi|384872636|sp|O13958.2|SSN3_SCHPO	gi|66826539|ref|XP_646624.1|	28.04	321	180	10	5	319	91	366	7e-39	147
gi|384872636|sp|O13958.2|SSN3_SCHPO	gi|67476364|ref|XP_653785.1|	31.19	327	166	12	11	321	13	296	2e-38	143
gi|384872636|sp|O13958.2|SSN3_SCHPO	gi|56470772|gb|EAL48399.1|	31.19	327	166	12	11	321	13	296	2e-38	143
gi|384872636|sp|O13958.2|SSN3_SCHPO	gi|459662725|gb|EMH77562.1|	31.19	327	166	12	11	321	13	296	2e-38	143
gi|384872636|sp|O13958.2|SSN3_SCHPO	gi|480525504|gb|ENY64298.1|	31.19	327	166	12	11	321	13	296	2e-38	143
gi|384872636|sp|O13958.2|SSN3_SCHPO	c1450A	32.11	327	174	12	3	319	10	298	4e-38	143
gi|384872636|sp|O13958.2|SSN3_SCHPO	gi|67473974|ref|XP_652736.1|	29.19	322	185	7	3	321	8	289	2e-35	134
gi|384872636|sp|O13958.2|SSN3_SCHPO	gi|56469617|gb|EAL47349.1|	29.19	322	185	7	3	321	8	289	2e-35	134
gi|384872636|sp|O13958.2|SSN3_SCHPO	gi|459662336|gb|EMH77268.1|	29.19	322	185	7	3	321	8	289	2e-35	134
gi|384872636|sp|O13958.2|SSN3_SCHPO	gi|480522008|gb|ENY61537.1|	29.19	322	185	7	3	321	8	289	2e-35	134
gi|384872636|sp|O13958.2|SSN3_SCHPO	gi|60473261|gb|EAL71207.1|	27.22	316	189	9	9	319	60	339	2e-35	137
gi|384872636|sp|O13958.2|SSN3_SCHPO	gi|66823603|ref|XP_645156.1|	27.22	316	189	9	9	319	60	339	2e-35	137
gi|384872636|sp|O13958.2|SSN3_SCHPO	gi|67471762|ref|XP_651793.1|	26.83	328	180	10	5	318	33	314	3e-33	129
gi|384872636|sp|O13958.2|SSN3_SCHPO	gi|56468572|gb|EAL46406.1|	26.83	328	180	10	5	318	33	314	3e-33	129
gi|384872636|sp|O13958.2|SSN3_SCHPO	gi|459655566|gb|EMH72098.1|	26.83	328	180	10	5	318	33	314	3e-33	129
gi|384872636|sp|O13958.2|SSN3_SCHPO	gi|480525943|gb|ENY64635.1|	26.83	328	180	10	5	318	33	314	3e-33	129
gi|384872636|sp|O13958.2|SSN3_SCHPO	gi|60472485|gb|EAL70437.1|	34.07	270	142	9	1	266	1	238	1e-32	130
gi|384872636|sp|O13958.2|SSN3_SCHPO	gi|60473088|gb|EAL71036.1|	34.07	270	142	9	1	266	1	238	1e-32	130
gi|384872636|sp|O13958.2|SSN3_SCHPO	gi|66822015|ref|XP_644362.1|	34.07	270	142	9	1	266	1	238	1e-32	130
gi|384872636|sp|O13958.2|SSN3_SCHPO	gi|66823395|ref|XP_645052.1|	34.07	270	142	9	1	266	1	238	1e-32	130
gi|384872636|sp|O13958.2|SSN3_SCHPO	c2825A	35.43	223	123	8	3	221	843	1048	3e-32	130
gi|384872636|sp|O13958.2|SSN3_SCHPO	gi|459657447|gb|EMH73547.1|	29.1	244	149	5	76	319	10	229	6e-32	123
gi|384872636|sp|O13958.2|SSN3_SCHPO	gi|67484600|ref|XP_657520.1|	25.55	321	195	8	5	318	33	316	6e-32	125
gi|384872636|sp|O13958.2|SSN3_SCHPO	gi|56474773|gb|EAL52130.1|	25.55	321	195	8	5	318	33	316	6e-32	125
gi|384872636|sp|O13958.2|SSN3_SCHPO	gi|459659492|gb|EMH75104.1|	25.55	321	195	8	5	318	33	316	6e-32	125
gi|384872636|sp|O13958.2|SSN3_SCHPO	gi|480520750|gb|ENY60533.1|	25.55	321	195	8	5	318	33	316	6e-32	125
gi|384872636|sp|O13958.2|SSN3_SCHPO	c2453Abruce_1	33.03	221	126	6	11	221	610	818	3e-31	127
gi|384872636|sp|O13958.2|SSN3_SCHPO	gi|183237411|ref|XP_650467.2|	34.44	270	138	9	2	263	21	259	4e-31	121
gi|384872636|sp|O13958.2|SSN3_SCHPO	gi|169799111|gb|EAL45081.2|	34.44	270	138	9	2	263	21	259	4e-31	121
gi|384872636|sp|O13958.2|SSN3_SCHPO	gi|67465461|ref|XP_648915.1|	27.52	327	184	8	3	318	31	315	1e-30	122
gi|384872636|sp|O13958.2|SSN3_SCHPO	gi|56465217|gb|EAL43525.1|	27.52	327	184	8	3	318	31	315	1e-30	122
gi|384872636|sp|O13958.2|SSN3_SCHPO	gi|459660710|gb|EMH76035.1|	27.52	327	184	8	3	318	31	315	1e-30	122
gi|384872636|sp|O13958.2|SSN3_SCHPO	gi|480526052|gb|ENY64715.1|	27.52	327	184	8	3	318	31	315	1e-30	122
gi|384872636|sp|O13958.2|SSN3_SCHPO	gi|183233722|ref|XP_001913902.1|	34.07	270	139	9	2	263	21	259	2e-30	120
gi|384872636|sp|O13958.2|SSN3_SCHPO	gi|169801442|gb|EDS89327.1|	34.07	270	139	9	2	263	21	259	2e-30	120
gi|384872636|sp|O13958.2|SSN3_SCHPO	gi|183236101|ref|XP_001914376.1|	36.28	226	122	6	2	223	21	228	6e-30	117
gi|384872636|sp|O13958.2|SSN3_SCHPO	gi|169800143|gb|EDS88849.1|	36.28	226	122	6	2	223	21	228	6e-30	117
gi|384872636|sp|O13958.2|SSN3_SCHPO	gi|67478624|ref|XP_654697.1|	26.5	317	195	8	4	316	20	302	2e-28	115
gi|384872636|sp|O13958.2|SSN3_SCHPO	gi|56471791|gb|EAL49335.1|	26.5	317	195	8	4	316	20	302	2e-28	115
gi|384872636|sp|O13958.2|SSN3_SCHPO	gi|459659267|gb|EMH74933.1|	26.5	317	195	8	4	316	20	302	2e-28	115
gi|384872636|sp|O13958.2|SSN3_SCHPO	gi|480525821|gb|ENY64542.1|	26.5	317	195	8	4	316	20	302	2e-28	115
gi|384872636|sp|O13958.2|SSN3_SCHPO	gi|67466880|ref|XP_649579.1|	25.97	335	196	10	2	327	27	318	4e-28	114
gi|384872636|sp|O13958.2|SSN3_SCHPO	gi|56466053|gb|EAL44193.1|	25.97	335	196	10	2	327	27	318	4e-28	114
gi|384872636|sp|O13958.2|SSN3_SCHPO	gi|459663144|gb|EMH77896.1|	25.97	335	196	10	2	327	27	318	4e-28	114
gi|384872636|sp|O13958.2|SSN3_SCHPO	gi|480522124|gb|ENY61630.1|	25.97	335	196	10	2	327	27	318	4e-28	114
gi|384872636|sp|O13958.2|SSN3_SCHPO	gi|67472749|ref|XP_652162.1|	31.69	243	135	8	2	240	17	232	8e-25	103
gi|384872636|sp|O13958.2|SSN3_SCHPO	gi|56468979|gb|EAL46776.1|	31.69	243	135	8	2	240	17	232	8e-25	103
gi|384872636|sp|O13958.2|SSN3_SCHPO	gi|459662518|gb|EMH77409.1|	31.69	243	135	8	2	240	17	232	8e-25	103
gi|384872636|sp|O13958.2|SSN3_SCHPO	gi|480527122|gb|ENY65574.1|	31.69	243	135	8	2	240	17	232	8e-25	103
gi|384872636|sp|O13958.2|SSN3_SCHPO	gi|480524877|gb|ENY63802.1|	26.67	360	192	14	5	324	93	420	3e-23	102
gi|384872636|sp|O13958.2|SSN3_SCHPO	gi|67465996|ref|XP_649156.1|	26.67	360	192	14	5	324	93	420	3e-23	102
gi|384872636|sp|O13958.2|SSN3_SCHPO	gi|56465523|gb|EAL43769.1|	26.67	360	192	14	5	324	93	420	3e-23	102
gi|384872636|sp|O13958.2|SSN3_SCHPO	gi|60470974|gb|EAL68944.1|	24.4	332	194	11	2	319	44	332	4e-23	99.4
gi|384872636|sp|O13958.2|SSN3_SCHPO	gi|66818467|ref|XP_642893.1|	24.4	332	194	11	2	319	44	332	4e-23	99.4
gi|384872636|sp|O13958.2|SSN3_SCHPO	gi|67475054|ref|XP_653256.1|	29.36	361	205	14	5	338	105	442	5e-23	102
gi|384872636|sp|O13958.2|SSN3_SCHPO	gi|56470192|gb|EAL47870.1|	29.36	361	205	14	5	338	105	442	5e-23	102
gi|384872636|sp|O13958.2|SSN3_SCHPO	gi|459657621|gb|EMH73671.1|	29.36	361	205	14	5	338	105	442	5e-23	102
gi|384872636|sp|O13958.2|SSN3_SCHPO	gi|480527064|gb|ENY65533.1|	29.36	361	205	14	5	338	105	442	5e-23	102
gi|384872636|sp|O13958.2|SSN3_SCHPO	gi|67470923|ref|XP_651418.1|	28.12	320	166	13	5	314	11	276	1e-22	97.4
gi|384872636|sp|O13958.2|SSN3_SCHPO	gi|56468148|gb|EAL46032.1|	28.12	320	166	13	5	314	11	276	1e-22	97.4
gi|384872636|sp|O13958.2|SSN3_SCHPO	gi|459657435|gb|EMH73538.1|	28.12	320	166	13	5	314	11	276	1e-22	97.4
gi|384872636|sp|O13958.2|SSN3_SCHPO	gi|480520981|gb|ENY60715.1|	28.12	320	166	13	5	314	11	276	1e-22	97.4
gi|384872636|sp|O13958.2|SSN3_SCHPO	gi|67478085|ref|XP_654466.1|	27.68	336	178	16	2	319	36	324	1e-22	97.8
gi|384872636|sp|O13958.2|SSN3_SCHPO	gi|56471512|gb|EAL49076.1|	27.68	336	178	16	2	319	36	324	1e-22	97.8
gi|384872636|sp|O13958.2|SSN3_SCHPO	gi|459657742|gb|EMH73763.1|	27.68	336	178	16	2	319	36	324	1e-22	97.8
gi|384872636|sp|O13958.2|SSN3_SCHPO	gi|480523614|gb|ENY62796.1|	27.68	336	178	16	2	319	36	324	1e-22	97.8
gi|384872636|sp|O13958.2|SSN3_SCHPO	gi|183231812|ref|XP_656865.2|	26.28	331	187	13	5	321	75	362	2e-22	97.4
gi|384872636|sp|O13958.2|SSN3_SCHPO	gi|169802314|gb|EAL51479.2|	26.28	331	187	13	5	321	75	362	2e-22	97.4
gi|384872636|sp|O13958.2|SSN3_SCHPO	gi|459663480|gb|EMH78154.1|	26.28	331	187	13	5	321	75	362	2e-22	97.4
gi|384872636|sp|O13958.2|SSN3_SCHPO	gi|480520053|gb|ENY59980.1|	26.28	331	187	13	5	321	75	362	2e-22	97.4
gi|384872636|sp|O13958.2|SSN3_SCHPO	gi|60466202|gb|EAL64265.1|	24.41	340	182	13	3	319	310	597	3e-22	99.4
gi|384872636|sp|O13958.2|SSN3_SCHPO	gi|66808083|ref|XP_637764.1|	24.41	340	182	13	3	319	310	597	3e-22	99.4
gi|384872636|sp|O13958.2|SSN3_SCHPO	c2921A	36.92	130	63	3	191	319	1	112	5e-22	91.7
gi|384872636|sp|O13958.2|SSN3_SCHPO	c6526A	25	276	161	10	72	332	105	349	7e-21	93.2
gi|19112421|ref|NP_595629.1| cyclin-dependent protein kinase Cdk1/Cdc2 [Schizosaccharomyces pombe 972h-]
# 252 hits found
gi|19112421|ref|NP_595629.1|	gi|60473096|gb|EAL71044.1|	59.8	296	108	3	1	296	7	291	1e-126	368
gi|19112421|ref|NP_595629.1|	gi|66823249|ref|XP_644979.1|	59.8	296	108	3	1	296	7	291	1e-126	368
gi|19112421|ref|NP_595629.1|	gi|60464959|gb|EAL63070.1|	58.36	293	114	3	1	293	1	285	3e-122	357
gi|19112421|ref|NP_595629.1|	gi|66805759|ref|XP_636601.1|	58.36	293	114	3	1	293	1	285	3e-122	357
gi|19112421|ref|NP_595629.1|	c5845A	57.86	299	113	3	2	296	10	299	5e-119	348
gi|19112421|ref|NP_595629.1|	c9059A	54.58	295	126	2	2	296	59	345	3e-116	343
gi|19112421|ref|NP_595629.1|	c683A	49.49	295	121	5	1	293	35	303	6e-98	295
gi|19112421|ref|NP_595629.1|	gi|67473263|ref|XP_652398.1|	47.78	293	143	3	1	293	1	283	1e-92	281
gi|19112421|ref|NP_595629.1|	gi|56469247|gb|EAL47010.1|	47.78	293	143	3	1	293	1	283	1e-92	281
gi|19112421|ref|NP_595629.1|	gi|459658778|gb|EMH74564.1|	47.78	293	143	3	1	293	1	283	1e-92	281
gi|19112421|ref|NP_595629.1|	gi|480525991|gb|ENY64674.1|	47.78	293	143	3	1	293	1	283	1e-92	281
gi|19112421|ref|NP_595629.1|	gi|60475758|gb|EAL73693.1|	43.92	296	153	5	3	293	6	293	3e-83	259
gi|19112421|ref|NP_595629.1|	gi|66827511|ref|XP_647110.1|	43.92	296	153	5	3	293	6	293	3e-83	259
gi|19112421|ref|NP_595629.1|	gi|60466494|gb|EAL64546.1|	43.77	297	154	5	1	293	1	288	3e-80	251
gi|19112421|ref|NP_595629.1|	gi|66809013|ref|XP_638229.1|	43.77	297	154	5	1	293	1	288	3e-80	251
gi|19112421|ref|NP_595629.1|	gi|67476782|ref|XP_653941.1|	40.88	296	165	3	1	295	17	303	4e-78	244
gi|19112421|ref|NP_595629.1|	gi|56470943|gb|EAL48554.1|	40.88	296	165	3	1	295	17	303	4e-78	244
gi|19112421|ref|NP_595629.1|	gi|459661063|gb|EMH76292.1|	40.88	296	165	3	1	295	17	303	4e-78	244
gi|19112421|ref|NP_595629.1|	gi|480525861|gb|ENY64575.1|	40.88	296	165	3	1	295	17	303	4e-78	244
gi|19112421|ref|NP_595629.1|	gi|67482103|ref|XP_656401.1|	41.78	292	158	5	4	293	26	307	1e-75	238
gi|19112421|ref|NP_595629.1|	gi|56473543|gb|EAL50962.1|	41.78	292	158	5	4	293	26	307	1e-75	238
gi|19112421|ref|NP_595629.1|	gi|67482935|ref|XP_656764.1|	38.72	297	173	3	2	297	22	310	1e-74	235
gi|19112421|ref|NP_595629.1|	gi|56473985|gb|EAL51379.1|	38.72	297	173	3	2	297	22	310	1e-74	235
gi|19112421|ref|NP_595629.1|	gi|459663041|gb|EMH77813.1|	38.72	297	173	3	2	297	22	310	1e-74	235
gi|19112421|ref|NP_595629.1|	gi|480520100|gb|ENY60017.1|	38.72	297	173	3	2	297	22	310	1e-74	235
gi|19112421|ref|NP_595629.1|	gi|67483393|ref|XP_656968.1|	40.07	292	167	2	2	293	7	290	8e-73	230
gi|19112421|ref|NP_595629.1|	gi|56474203|gb|EAL51586.1|	40.07	292	167	2	2	293	7	290	8e-73	230
gi|19112421|ref|NP_595629.1|	gi|480520959|gb|ENY60698.1|	40.07	292	167	2	2	293	7	290	8e-73	230
gi|19112421|ref|NP_595629.1|	gi|60472600|gb|EAL70551.1|	40	310	162	5	1	293	206	508	2e-71	236
gi|19112421|ref|NP_595629.1|	gi|60472872|gb|EAL70821.1|	40	310	162	5	1	293	206	508	2e-71	236
gi|19112421|ref|NP_595629.1|	gi|66822245|ref|XP_644477.1|	40	310	162	5	1	293	206	508	2e-71	236
gi|19112421|ref|NP_595629.1|	gi|66822837|ref|XP_644773.1|	40	310	162	5	1	293	206	508	2e-71	236
gi|19112421|ref|NP_595629.1|	gi|60475238|gb|EAL73173.1|	41.93	322	148	11	2	296	42	351	5e-71	228
gi|19112421|ref|NP_595629.1|	gi|66828493|ref|XP_647600.1|	41.93	322	148	11	2	296	42	351	5e-71	228
gi|19112421|ref|NP_595629.1|	gi|60467764|gb|EAL65780.1|	41.69	295	157	5	4	293	52	336	8e-70	224
gi|19112421|ref|NP_595629.1|	gi|66810856|ref|XP_639135.1|	41.69	295	157	5	4	293	52	336	8e-70	224
gi|19112421|ref|NP_595629.1|	gi|67476830|ref|XP_653959.1|	37.92	298	170	5	4	297	24	310	7e-63	206
gi|19112421|ref|NP_595629.1|	gi|56470967|gb|EAL48573.1|	37.92	298	170	5	4	297	24	310	7e-63	206
gi|19112421|ref|NP_595629.1|	gi|459661493|gb|EMH76630.1|	37.92	298	170	5	4	297	24	310	7e-63	206
gi|19112421|ref|NP_595629.1|	gi|480520967|gb|ENY60704.1|	37.92	298	170	5	4	297	24	310	7e-63	206
gi|19112421|ref|NP_595629.1|	c1284A	38.59	311	165	6	1	297	10	308	1e-60	201
gi|19112421|ref|NP_595629.1|	gi|67470734|ref|XP_651330.1|	35.1	302	175	7	2	293	13	303	6e-59	197
gi|19112421|ref|NP_595629.1|	gi|56468061|gb|EAL45951.1|	35.1	302	175	7	2	293	13	303	6e-59	197
gi|19112421|ref|NP_595629.1|	gi|459660020|gb|EMH75498.1|	35.1	302	175	7	2	293	13	303	6e-59	197
gi|19112421|ref|NP_595629.1|	gi|480527091|gb|ENY65553.1|	35.1	302	175	7	2	293	13	303	6e-59	197
gi|19112421|ref|NP_595629.1|	gi|60475557|gb|EAL73492.1|	38.28	303	162	10	1	294	1	287	2e-58	198
gi|19112421|ref|NP_595629.1|	gi|66828365|ref|XP_647537.1|	38.28	303	162	10	1	294	1	287	2e-58	198
gi|19112421|ref|NP_595629.1|	c2825A	44.05	227	116	4	1	224	842	1060	2e-57	201
gi|19112421|ref|NP_595629.1|	gi|459657447|gb|EMH73547.1|	40.61	229	128	4	67	293	7	229	3e-56	185
gi|19112421|ref|NP_595629.1|	c2081A	36.96	303	174	5	1	292	397	693	7e-55	192
gi|19112421|ref|NP_595629.1|	c6345A	36.21	301	176	4	4	297	23	314	7e-55	186
gi|19112421|ref|NP_595629.1|	gi|60466138|gb|EAL64201.1|	36.75	302	174	5	4	297	149	441	7e-55	189
gi|19112421|ref|NP_595629.1|	gi|66807963|ref|XP_637704.1|	36.75	302	174	5	4	297	149	441	7e-55	189
gi|19112421|ref|NP_595629.1|	gi|60467416|gb|EAL65439.1|	35.05	311	175	7	1	297	11	308	9e-51	175
gi|19112421|ref|NP_595629.1|	gi|66810219|ref|XP_638833.1|	35.05	311	175	7	1	297	11	308	9e-51	175
gi|19112421|ref|NP_595629.1|	gi|60472485|gb|EAL70437.1|	40.48	252	136	4	1	249	1	241	7e-50	177
gi|19112421|ref|NP_595629.1|	gi|60473088|gb|EAL71036.1|	40.48	252	136	4	1	249	1	241	7e-50	177
gi|19112421|ref|NP_595629.1|	gi|66822015|ref|XP_644362.1|	40.48	252	136	4	1	249	1	241	7e-50	177
gi|19112421|ref|NP_595629.1|	gi|66823395|ref|XP_645052.1|	40.48	252	136	4	1	249	1	241	7e-50	177
gi|19112421|ref|NP_595629.1|	gi|67476364|ref|XP_653785.1|	31.91	304	173	6	9	296	12	297	2e-49	171
gi|19112421|ref|NP_595629.1|	gi|56470772|gb|EAL48399.1|	31.91	304	173	6	9	296	12	297	2e-49	171
gi|19112421|ref|NP_595629.1|	gi|459662725|gb|EMH77562.1|	31.91	304	173	6	9	296	12	297	2e-49	171
gi|19112421|ref|NP_595629.1|	gi|480525504|gb|ENY64298.1|	31.91	304	173	6	9	296	12	297	2e-49	171
gi|19112421|ref|NP_595629.1|	gi|60463058|gb|EAL61254.1|	35.55	301	172	7	1	293	1	287	3e-48	176
gi|19112421|ref|NP_595629.1|	gi|66801391|ref|XP_629621.1|	35.55	301	172	7	1	293	1	287	3e-48	176
gi|19112421|ref|NP_595629.1|	gi|67473974|ref|XP_652736.1|	34.11	302	155	9	4	289	10	283	3e-47	163
gi|19112421|ref|NP_595629.1|	gi|56469617|gb|EAL47349.1|	34.11	302	155	9	4	289	10	283	3e-47	163
gi|19112421|ref|NP_595629.1|	gi|459662336|gb|EMH77268.1|	34.11	302	155	9	4	289	10	283	3e-47	163
gi|19112421|ref|NP_595629.1|	gi|480522008|gb|ENY61537.1|	34.11	302	155	9	4	289	10	283	3e-47	163
gi|19112421|ref|NP_595629.1|	c2453Abruce_1	38.17	241	139	3	1	233	601	839	3e-45	167
gi|19112421|ref|NP_595629.1|	gi|60470436|gb|EAL68416.1|	32.89	298	182	7	2	295	62	345	4e-45	164
gi|19112421|ref|NP_595629.1|	gi|66816795|ref|XP_642396.1|	32.89	298	182	7	2	295	62	345	4e-45	164
gi|19112421|ref|NP_595629.1|	c1450A	34.23	298	181	7	2	293	10	298	9e-45	159
gi|19112421|ref|NP_595629.1|	gi|60474522|gb|EAL72459.1|	32.67	303	172	10	4	297	91	370	1e-44	160
gi|19112421|ref|NP_595629.1|	gi|66826539|ref|XP_646624.1|	32.67	303	172	10	4	297	91	370	1e-44	160
gi|19112421|ref|NP_595629.1|	gi|183237411|ref|XP_650467.2|	37.96	245	132	6	9	243	25	259	1e-43	154
gi|19112421|ref|NP_595629.1|	gi|169799111|gb|EAL45081.2|	37.96	245	132	6	9	243	25	259	1e-43	154
gi|19112421|ref|NP_595629.1|	c7734A	55.88	136	52	2	1	136	14	141	3e-43	149
gi|19112421|ref|NP_595629.1|	gi|183233722|ref|XP_001913902.1|	37.55	245	133	6	9	243	25	259	5e-43	152
gi|19112421|ref|NP_595629.1|	gi|169801442|gb|EDS89327.1|	37.55	245	133	6	9	243	25	259	5e-43	152
gi|19112421|ref|NP_595629.1|	gi|67484600|ref|XP_657520.1|	33.66	306	178	11	1	296	30	320	4e-41	149
gi|19112421|ref|NP_595629.1|	gi|56474773|gb|EAL52130.1|	33.66	306	178	11	1	296	30	320	4e-41	149
gi|19112421|ref|NP_595629.1|	gi|459659492|gb|EMH75104.1|	33.66	306	178	11	1	296	30	320	4e-41	149
gi|19112421|ref|NP_595629.1|	gi|480520750|gb|ENY60533.1|	33.66	306	178	11	1	296	30	320	4e-41	149
gi|19112421|ref|NP_595629.1|	gi|60473261|gb|EAL71207.1|	35.21	284	156	9	10	282	62	328	8e-41	150
gi|19112421|ref|NP_595629.1|	gi|66823603|ref|XP_645156.1|	35.21	284	156	9	10	282	62	328	8e-41	150
gi|19112421|ref|NP_595629.1|	gi|183236101|ref|XP_001914376.1|	37.33	217	121	4	9	218	25	233	4e-38	138
gi|19112421|ref|NP_595629.1|	gi|169800143|gb|EDS88849.1|	37.33	217	121	4	9	218	25	233	4e-38	138
gi|19112421|ref|NP_595629.1|	gi|67466880|ref|XP_649579.1|	34.62	286	167	11	2	281	27	298	6e-37	137
gi|19112421|ref|NP_595629.1|	gi|56466053|gb|EAL44193.1|	34.62	286	167	11	2	281	27	298	6e-37	137
gi|19112421|ref|NP_595629.1|	gi|459663144|gb|EMH77896.1|	34.62	286	167	11	2	281	27	298	6e-37	137
gi|19112421|ref|NP_595629.1|	gi|480522124|gb|ENY61630.1|	34.62	286	167	11	2	281	27	298	6e-37	137
gi|19112421|ref|NP_595629.1|	gi|67465461|ref|XP_648915.1|	28.48	302	192	7	4	296	33	319	3e-36	136
gi|19112421|ref|NP_595629.1|	gi|56465217|gb|EAL43525.1|	28.48	302	192	7	4	296	33	319	3e-36	136
gi|19112421|ref|NP_595629.1|	gi|459660710|gb|EMH76035.1|	28.48	302	192	7	4	296	33	319	3e-36	136
gi|19112421|ref|NP_595629.1|	gi|480526052|gb|ENY64715.1|	28.48	302	192	7	4	296	33	319	3e-36	136
gi|19112421|ref|NP_595629.1|	gi|67465367|ref|XP_648868.1|	30.03	333	180	10	4	293	97	419	2e-35	135
gi|19112421|ref|NP_595629.1|	gi|56465158|gb|EAL43478.1|	30.03	333	180	10	4	293	97	419	2e-35	135
gi|19112421|ref|NP_595629.1|	gi|459660938|gb|EMH76202.1|	30.03	333	180	10	4	293	97	419	2e-35	135
gi|19112421|ref|NP_595629.1|	gi|480523139|gb|ENY62431.1|	30.03	333	180	10	4	293	97	419	2e-35	135
gi|19112421|ref|NP_595629.1|	gi|60466202|gb|EAL64265.1|	30.99	313	180	13	1	297	309	601	3e-35	135
gi|19112421|ref|NP_595629.1|	gi|66808083|ref|XP_637764.1|	30.99	313	180	13	1	297	309	601	3e-35	135
gi|19112421|ref|NP_595629.1|	gi|183230047|ref|XP_656217.2|	34.2	231	144	4	4	233	111	334	2e-33	130
gi|19112421|ref|NP_595629.1|	gi|169803044|gb|EAL50831.2|	34.2	231	144	4	4	233	111	334	2e-33	130
gi|19112421|ref|NP_595629.1|	gi|480525058|gb|ENY63946.1|	34.2	231	144	4	4	233	111	334	2e-33	130
gi|19112421|ref|NP_595629.1|	gi|459662413|gb|EMH77329.1|	34.2	231	144	4	4	233	111	334	2e-33	130
gi|19112421|ref|NP_595629.1|	gi|459656707|gb|EMH72977.1|	33.87	248	152	6	4	248	54	292	3e-33	130
gi|19112421|ref|NP_595629.1|	gi|67481397|ref|XP_656048.1|	33.87	248	152	6	4	248	110	348	4e-33	130
gi|19112421|ref|NP_595629.1|	gi|56473225|gb|EAL50664.1|	33.87	248	152	6	4	248	110	348	4e-33	130
gi|19112421|ref|NP_595629.1|	gi|480524348|gb|ENY63378.1|	33.87	248	152	6	4	248	110	348	4e-33	130
gi|19112421|ref|NP_595629.1|	gi|60462330|gb|EAL60552.1|	29.41	306	192	9	4	293	605	902	9e-33	130
gi|19112421|ref|NP_595629.1|	gi|66800079|ref|XP_628965.1|	29.41	306	192	9	4	293	605	902	9e-33	130
gi|19112421|ref|NP_595629.1|	c6526A	30.97	310	174	14	2	293	49	336	1e-32	126
gi|19112421|ref|NP_595629.1|	c2921A	43.48	115	65	0	182	296	1	115	2e-31	117
gi|19112421|ref|NP_595629.1|	gi|67471762|ref|XP_651793.1|	27.21	305	191	9	4	296	33	318	5e-31	122
gi|19112421|ref|NP_595629.1|	gi|56468572|gb|EAL46406.1|	27.21	305	191	9	4	296	33	318	5e-31	122
gi|19112421|ref|NP_595629.1|	gi|459655566|gb|EMH72098.1|	27.21	305	191	9	4	296	33	318	5e-31	122
gi|19112421|ref|NP_595629.1|	gi|480525943|gb|ENY64635.1|	27.21	305	191	9	4	296	33	318	5e-31	122
gi|19112421|ref|NP_595629.1|	gi|67478501|ref|XP_654642.1|	31.9	232	141	8	4	229	59	279	3e-30	119
gi|19112421|ref|NP_595629.1|	gi|56471709|gb|EAL49256.1|	31.9	232	141	8	4	229	59	279	3e-30	119
gi|19112421|ref|NP_595629.1|	gi|459655508|gb|EMH72053.1|	31.9	232	141	8	4	229	59	279	3e-30	119
gi|19112421|ref|NP_595629.1|	gi|480520121|gb|ENY60034.1|	31.9	232	141	8	4	229	59	279	3e-30	119
gi|19112421|ref|NP_595629.1|	gi|459662100|gb|EMH77093.1|	32.19	233	145	6	4	233	92	314	4e-30	121
gi|19112421|ref|NP_595629.1|	gi|480522245|gb|ENY61728.1|	32.19	233	145	6	4	233	92	314	4e-30	121
gi|19112421|ref|NP_595629.1|	gi|183232325|ref|XP_651884.2|	32.19	233	145	6	4	233	92	314	4e-30	121
gi|19112421|ref|NP_595629.1|	gi|169802096|gb|EAL46498.2|	32.19	233	145	6	4	233	92	314	4e-30	121
gi|19112421|ref|NP_595629.1|	gi|60475499|gb|EAL73434.1|	34.26	216	132	4	2	217	3	208	7e-30	122
gi|19112421|ref|NP_595629.1|	gi|66828189|ref|XP_647449.1|	34.26	216	132	4	2	217	3	208	7e-30	122
gi|19112421|ref|NP_595629.1|	gi|67470923|ref|XP_651418.1|	28.48	302	167	10	7	293	14	281	2e-29	115
gi|19112421|ref|NP_595629.1|	gi|56468148|gb|EAL46032.1|	28.48	302	167	10	7	293	14	281	2e-29	115
gi|19112421|ref|NP_595629.1|	gi|459657435|gb|EMH73538.1|	28.48	302	167	10	7	293	14	281	2e-29	115
gi|19112421|ref|NP_595629.1|	gi|480520981|gb|ENY60715.1|	28.48	302	167	10	7	293	14	281	2e-29	115
gi|19112421|ref|NP_595629.1|	gi|67475054|ref|XP_653256.1|	33.63	226	137	6	4	227	105	319	4e-29	119
gi|19112421|ref|NP_595629.1|	gi|56470192|gb|EAL47870.1|	33.63	226	137	6	4	227	105	319	4e-29	119
gi|19112421|ref|NP_595629.1|	gi|459657621|gb|EMH73671.1|	33.63	226	137	6	4	227	105	319	4e-29	119
gi|19112421|ref|NP_595629.1|	gi|480527064|gb|ENY65533.1|	33.63	226	137	6	4	227	105	319	4e-29	119
gi|19112421|ref|NP_595629.1|	gi|60470974|gb|EAL68944.1|	29.52	315	174	14	2	294	45	333	6e-29	115
gi|19112421|ref|NP_595629.1|	gi|66818467|ref|XP_642893.1|	29.52	315	174	14	2	294	45	333	6e-29	115
gi|19112421|ref|NP_595629.1|	gi|67469467|ref|XP_650712.1|	32.91	234	143	6	4	233	117	340	3e-28	115
gi|19112421|ref|NP_595629.1|	gi|56467362|gb|EAL45325.1|	32.91	234	143	6	4	233	117	340	3e-28	115
gi|19112421|ref|NP_595629.1|	gi|459659996|gb|EMH75480.1|	32.91	234	143	6	4	233	117	340	3e-28	115
gi|19112421|ref|NP_595629.1|	gi|480523192|gb|ENY62473.1|	32.91	234	143	6	4	233	117	340	3e-28	115
gi|19112421|ref|NP_595629.1|	gi|183230408|ref|XP_653497.2|	31.23	253	152	6	4	243	118	361	3e-28	116
gi|19112421|ref|NP_595629.1|	gi|169802919|gb|EAL48111.2|	31.23	253	152	6	4	243	118	361	3e-28	116
gi|19112421|ref|NP_595629.1|	gi|67478624|ref|XP_654697.1|	30.33	300	178	9	10	296	27	308	2e-27	111
gi|19112421|ref|NP_595629.1|	gi|56471791|gb|EAL49335.1|	30.33	300	178	9	10	296	27	308	2e-27	111
gi|19112421|ref|NP_595629.1|	gi|459659267|gb|EMH74933.1|	30.33	300	178	9	10	296	27	308	2e-27	111
gi|19112421|ref|NP_595629.1|	gi|480525821|gb|ENY64542.1|	30.33	300	178	9	10	296	27	308	2e-27	111
gi|19112421|ref|NP_595629.1|	gi|60474820|gb|EAL72757.1|	31.28	227	145	7	1	222	1	221	2e-27	111
gi|19112421|ref|NP_595629.1|	gi|66826877|ref|XP_646793.1|	31.28	227	145	7	1	222	1	221	2e-27	111
gi|19112421|ref|NP_595629.1|	gi|60467548|gb|EAL65569.1|	32.03	231	142	6	2	227	203	423	5e-27	114
gi|19112421|ref|NP_595629.1|	gi|66810395|ref|XP_638920.1|	32.03	231	142	6	2	227	203	423	5e-27	114
gi|19112421|ref|NP_595629.1|	gi|67478085|ref|XP_654466.1|	30.32	310	162	14	4	288	39	319	8e-27	109
gi|19112421|ref|NP_595629.1|	gi|56471512|gb|EAL49076.1|	30.32	310	162	14	4	288	39	319	8e-27	109
gi|19112421|ref|NP_595629.1|	gi|459657742|gb|EMH73763.1|	30.32	310	162	14	4	288	39	319	8e-27	109
gi|19112421|ref|NP_595629.1|	gi|480523614|gb|ENY62796.1|	30.32	310	162	14	4	288	39	319	8e-27	109
gi|19112421|ref|NP_595629.1|	gi|67467172|ref|XP_649706.1|	34.38	224	133	6	10	229	129	342	8e-27	112
gi|19112421|ref|NP_595629.1|	gi|56466197|gb|EAL44320.1|	34.38	224	133	6	10	229	129	342	8e-27	112
gi|19112421|ref|NP_595629.1|	gi|459658054|gb|EMH74006.1|	34.38	224	133	6	10	229	129	342	8e-27	112
gi|19112421|ref|NP_595629.1|	gi|480521205|gb|ENY60894.1|	34.38	224	133	6	10	229	129	342	8e-27	112
gi|19112421|ref|NP_595629.1|	c10120A	37.09	151	87	3	1	149	48	192	2e-26	105
gi|19112421|ref|NP_595629.1|	c3742A	29.8	255	147	6	4	236	181	425	4e-26	110
gi|19112421|ref|NP_595629.1|	gi|67465996|ref|XP_649156.1|	30.77	234	154	4	1	233	90	316	8e-26	109
gi|19112421|ref|NP_595629.1|	gi|56465523|gb|EAL43769.1|	30.77	234	154	4	1	233	90	316	8e-26	109
gi|19112421|ref|NP_595629.1|	gi|480524877|gb|ENY63802.1|	30.77	234	154	4	1	233	90	316	9e-26	109
gi|19112421|ref|NP_595629.1|	gi|183232883|ref|XP_652198.2|	31.37	271	165	9	4	268	94	349	1e-25	108
gi|19112421|ref|NP_595629.1|	gi|169801841|gb|EAL46812.2|	31.37	271	165	9	4	268	94	349	1e-25	108
gi|19112421|ref|NP_595629.1|	gi|459657811|gb|EMH73816.1|	31.37	271	165	9	4	268	94	349	1e-25	108
gi|19112421|ref|NP_595629.1|	gi|480525877|gb|ENY64586.1|	31.37	271	165	9	4	268	94	349	1e-25	108
gi|19112421|ref|NP_595629.1|	gi|67482195|ref|XP_656447.1|	32.38	210	130	5	2	210	129	327	3e-25	105
gi|19112421|ref|NP_595629.1|	gi|56473645|gb|EAL51061.1|	32.38	210	130	5	2	210	129	327	3e-25	105
gi|19112421|ref|NP_595629.1|	gi|459663378|gb|EMH78071.1|	32.38	210	130	5	2	210	129	327	3e-25	105
gi|19112421|ref|NP_595629.1|	gi|480523222|gb|ENY62496.1|	32.38	210	130	5	2	210	129	327	3e-25	105
gi|19112421|ref|NP_595629.1|	gi|60468970|gb|EAL66969.1|	29.91	224	141	7	82	296	136	352	5e-25	104
gi|19112421|ref|NP_595629.1|	gi|66813532|ref|XP_640945.1|	29.91	224	141	7	82	296	136	352	5e-25	104
gi|19112421|ref|NP_595629.1|	c3244A	26.96	293	176	8	3	295	8	262	1e-24	105
gi|19112421|ref|NP_595629.1|	c2065A	30.42	286	152	10	1	281	302	545	1e-24	105
gi|19112421|ref|NP_595629.1|	c2161A	34.12	255	135	12	4	240	24	263	1e-24	105
gi|19112421|ref|NP_595629.1|	gi|183231744|ref|XP_653850.2|	29.19	298	168	12	3	295	7	266	1e-24	102
gi|19112421|ref|NP_595629.1|	gi|169802357|gb|EAL48464.2|	29.19	298	168	12	3	295	7	266	1e-24	102
gi|19112421|ref|NP_595629.1|	gi|459656652|gb|EMH72929.1|	29.73	259	164	7	4	258	29	273	2e-24	102
gi|19112421|ref|NP_595629.1|	gi|67472749|ref|XP_652162.1|	32.02	228	134	8	4	228	20	229	2e-24	102
gi|19112421|ref|NP_595629.1|	gi|56468979|gb|EAL46776.1|	32.02	228	134	8	4	228	20	229	2e-24	102
gi|19112421|ref|NP_595629.1|	gi|459662518|gb|EMH77409.1|	32.02	228	134	8	4	228	20	229	2e-24	102
gi|19112421|ref|NP_595629.1|	gi|480527122|gb|ENY65574.1|	32.02	228	134	8	4	228	20	229	2e-24	102
gi|19112421|ref|NP_595629.1|	gi|67468216|ref|XP_650162.1|	31.09	238	140	7	2	231	23	244	2e-24	102
gi|19112421|ref|NP_595629.1|	gi|56466736|gb|EAL44776.1|	31.09	238	140	7	2	231	23	244	2e-24	102
gi|19112421|ref|NP_595629.1|	gi|459662258|gb|EMH77211.1|	31.09	238	140	7	2	231	23	244	2e-24	102
gi|19112421|ref|NP_595629.1|	gi|480521888|gb|ENY61447.1|	31.09	238	140	7	2	231	23	244	2e-24	102
gi|19112421|ref|NP_595629.1|	gi|60469637|gb|EAL67626.1|	29.96	227	140	7	1	219	487	702	3e-24	105
gi|19112421|ref|NP_595629.1|	gi|66814997|ref|XP_641608.1|	29.96	227	140	7	1	219	487	702	3e-24	105
gi|19112421|ref|NP_595629.1|	c3612A	28.34	314	184	12	10	295	150	450	3e-24	104
gi|19112421|ref|NP_595629.1|	gi|67462916|ref|XP_648115.1|	32.17	230	133	7	2	225	8	220	3e-24	103
gi|19112421|ref|NP_595629.1|	gi|56464080|gb|EAL42727.1|	32.17	230	133	7	2	225	8	220	3e-24	103
gi|19112421|ref|NP_595629.1|	gi|459658964|gb|EMH74702.1|	32.17	230	133	7	2	225	8	220	3e-24	103
gi|19112421|ref|NP_595629.1|	gi|480526182|gb|ENY64827.1|	32.17	230	133	7	2	225	8	220	3e-24	103
gi|19112421|ref|NP_595629.1|	gi|60470071|gb|EAL68052.1|	32.67	251	143	9	3	243	21	255	5e-24	104
gi|19112421|ref|NP_595629.1|	gi|66828911|ref|XP_647809.1|	32.67	251	143	9	3	243	21	255	5e-24	104
gi|19112421|ref|NP_595629.1|	gi|60469084|gb|EAL67080.1|	29.08	251	157	7	58	297	180	420	6e-24	102
gi|19112421|ref|NP_595629.1|	gi|66813738|ref|XP_641048.1|	29.08	251	157	7	58	297	180	420	6e-24	102
gi|19112421|ref|NP_595629.1|	gi|67471143|ref|XP_651523.1|	30.91	220	138	5	4	222	198	404	7e-24	102
gi|19112421|ref|NP_595629.1|	gi|56468270|gb|EAL46137.1|	30.91	220	138	5	4	222	198	404	7e-24	102
gi|19112421|ref|NP_595629.1|	gi|183234504|ref|XP_654073.2|	31.28	243	151	8	1	237	94	326	1e-23	102
gi|19112421|ref|NP_595629.1|	gi|169801055|gb|EAL48687.2|	31.28	243	151	8	1	237	94	326	1e-23	102
gi|19112421|ref|NP_595629.1|	gi|480523545|gb|ENY62748.1|	31.28	243	151	8	1	237	94	326	1e-23	102
gi|19112421|ref|NP_595629.1|	gi|60471223|gb|EAL69186.1|	30.87	230	132	7	3	224	17	227	1e-23	103
gi|19112421|ref|NP_595629.1|	gi|66818963|ref|XP_643141.1|	30.87	230	132	7	3	224	17	227	1e-23	103
gi|19112421|ref|NP_595629.1|	gi|459656945|gb|EMH73167.1|	31.28	243	151	8	1	237	94	326	1e-23	102
gi|19112421|ref|NP_595629.1|	gi|183231812|ref|XP_656865.2|	27.01	311	183	13	4	294	75	361	1e-23	100
gi|19112421|ref|NP_595629.1|	gi|169802314|gb|EAL51479.2|	27.01	311	183	13	4	294	75	361	1e-23	100
gi|19112421|ref|NP_595629.1|	gi|459663480|gb|EMH78154.1|	27.01	311	183	13	4	294	75	361	1e-23	100
gi|19112421|ref|NP_595629.1|	gi|480520053|gb|ENY59980.1|	27.01	311	183	13	4	294	75	361	1e-23	100
gi|19112421|ref|NP_595629.1|	gi|67484584|ref|XP_657512.1|	30.7	215	129	7	2	210	190	390	1e-23	101
gi|19112421|ref|NP_595629.1|	gi|56474765|gb|EAL52122.1|	30.7	215	129	7	2	210	190	390	1e-23	101
gi|19112421|ref|NP_595629.1|	gi|459657180|gb|EMH73350.1|	30.7	215	129	7	2	210	190	390	1e-23	101
gi|19112421|ref|NP_595629.1|	gi|480524397|gb|ENY63419.1|	30.7	215	129	7	2	210	190	390	1e-23	101
gi|19112421|ref|NP_595629.1|	gi|60467281|gb|EAL65314.1|	29.3	215	143	4	8	222	40	245	2e-23	100
gi|19112421|ref|NP_595629.1|	gi|66809903|ref|XP_638675.1|	29.3	215	143	4	8	222	40	245	2e-23	100
gi|19112421|ref|NP_595629.1|	gi|60471855|gb|EAL69809.1|	30.8	289	162	8	8	293	60	313	2e-23	99
gi|19112421|ref|NP_595629.1|	gi|66820290|ref|XP_643776.1|	30.8	289	162	8	8	293	60	313	2e-23	99
gi|19112421|ref|NP_595629.1|	c5275A	29.33	300	171	10	2	297	192	454	3e-23	100
gi|19112421|ref|NP_595629.1|	gi|60468503|gb|EAL66507.1|	30.04	223	138	6	4	220	46	256	5e-23	101
gi|19112421|ref|NP_595629.1|	gi|66812614|ref|XP_640486.1|	30.04	223	138	6	4	220	46	256	5e-23	101
gi|19112421|ref|NP_595629.1|	gi|480521696|gb|ENY61301.1|	37.4	123	74	2	173	293	1	122	5e-23	94.4
gi|19112421|ref|NP_595629.1|	c1452A	27.27	297	178	8	2	295	33	294	5e-23	98.2
gi|19112421|ref|NP_595629.1|	c4004A	29.19	298	168	8	3	295	294	553	6e-23	101
gi|19112421|ref|NP_595629.1|	gi|90970620|gb|EAL65773.2|	30.88	217	144	4	4	219	495	706	7e-23	101
gi|19112421|ref|NP_595629.1|	gi|111226512|ref|XP_639165.2|	30.88	217	144	4	4	219	495	706	7e-23	101
gi|19112421|ref|NP_595629.1|	gi|60463081|gb|EAL61276.1|	30.4	227	138	7	3	223	108	320	1e-22	100
gi|19112421|ref|NP_595629.1|	gi|66801527|ref|XP_629689.1|	30.4	227	138	7	3	223	108	320	1e-22	100
gi|19112421|ref|NP_595629.1|	gi|183232501|ref|XP_652502.2|	30.08	256	164	8	1	254	103	345	2e-22	99
gi|19112421|ref|NP_595629.1|	gi|169802008|gb|EAL47115.2|	30.08	256	164	8	1	254	103	345	2e-22	99
gi|19112421|ref|NP_595629.1|	gi|67469175|ref|XP_650579.1|	26.61	327	190	12	8	294	70	386	3e-22	96.3
gi|19112421|ref|NP_595629.1|	gi|56467220|gb|EAL45193.1|	26.61	327	190	12	8	294	70	386	3e-22	96.3
gi|19112421|ref|NP_595629.1|	gi|459657689|gb|EMH73721.1|	26.61	327	190	12	8	294	70	386	3e-22	96.3
gi|19112421|ref|NP_595629.1|	gi|480522643|gb|ENY62038.1|	26.61	327	190	12	8	294	70	386	3e-22	96.3
gi|19112421|ref|NP_595629.1|	gi|60468794|gb|EAL66794.1|	29.08	306	165	14	4	294	714	982	3e-22	99
gi|19112421|ref|NP_595629.1|	gi|66813158|ref|XP_640758.1|	29.08	306	165	14	4	294	714	982	3e-22	99
gi|19112421|ref|NP_595629.1|	gi|183235464|ref|XP_651259.2|	33.99	203	122	6	4	203	117	310	3e-22	98.2
gi|19112421|ref|NP_595629.1|	gi|169800538|gb|EAL45873.2|	33.99	203	122	6	4	203	117	310	3e-22	98.2
gi|19112421|ref|NP_595629.1|	c4513A	38.61	101	60	1	111	211	21	119	4e-22	91.7
gi|19112421|ref|NP_595629.1|	c6052A	26.6	297	180	8	2	295	23	284	5e-22	95.1
gi|19112421|ref|NP_595629.1|	c22A	34.5	200	119	6	4	200	8	198	7e-22	95.9
gi|19112421|ref|NP_595629.1|	c1333A	31.11	225	134	10	7	224	810	1020	1e-21	97.1
gi|19112421|ref|NP_595629.1|	gi|459661903|gb|EMH76948.1|	31.25	224	133	10	2	214	233	446	4e-21	94.7
gi|19112421|ref|NP_595629.1|	gi|67482287|ref|XP_656493.1|	31.25	224	133	10	2	214	279	492	4e-21	94.7
gi|19112421|ref|NP_595629.1|	gi|56473696|gb|EAL51108.1|	31.25	224	133	10	2	214	279	492	4e-21	94.7
gi|19112421|ref|NP_595629.1|	gi|480521540|gb|ENY61169.1|	31.25	224	133	10	2	214	279	492	4e-21	94.7
gi|19112421|ref|NP_595629.1|	gi|67476816|ref|XP_653953.1|	25.69	288	166	10	10	293	70	313	6e-21	91.7
gi|19112421|ref|NP_595629.1|	gi|56470958|gb|EAL48567.1|	25.69	288	166	10	10	293	70	313	6e-21	91.7
gi|19112421|ref|NP_595629.1|	gi|60462634|gb|EAL60837.1|	31.14	228	130	8	1	221	229	436	8e-21	93.6
gi|19112421|ref|NP_595629.1|	gi|66800645|ref|XP_629248.1|	31.14	228	130	8	1	221	229	436	8e-21	93.6
gi|74675947|sp|O14098.1|CTK1_SCHPO RecName:
# 272 hits found
gi|74675947|sp|O14098.1|CTK1_SCHPO	gi|60472600|gb|EAL70551.1|	49.24	329	150	5	276	589	208	534	2e-98	319
gi|74675947|sp|O14098.1|CTK1_SCHPO	gi|60472872|gb|EAL70821.1|	49.24	329	150	5	276	589	208	534	2e-98	319
gi|74675947|sp|O14098.1|CTK1_SCHPO	gi|66822245|ref|XP_644477.1|	49.24	329	150	5	276	589	208	534	2e-98	319
gi|74675947|sp|O14098.1|CTK1_SCHPO	gi|66822837|ref|XP_644773.1|	49.24	329	150	5	276	589	208	534	2e-98	319
gi|74675947|sp|O14098.1|CTK1_SCHPO	c9059A	43.36	286	157	3	277	561	61	342	3e-74	245
gi|74675947|sp|O14098.1|CTK1_SCHPO	gi|67470734|ref|XP_651330.1|	40.39	307	171	6	277	575	15	317	3e-73	243
gi|74675947|sp|O14098.1|CTK1_SCHPO	gi|56468061|gb|EAL45951.1|	40.39	307	171	6	277	575	15	317	3e-73	243
gi|74675947|sp|O14098.1|CTK1_SCHPO	gi|459660020|gb|EMH75498.1|	40.39	307	171	6	277	575	15	317	3e-73	243
gi|74675947|sp|O14098.1|CTK1_SCHPO	gi|480527091|gb|ENY65553.1|	40.39	307	171	6	277	575	15	317	3e-73	243
gi|74675947|sp|O14098.1|CTK1_SCHPO	gi|60464959|gb|EAL63070.1|	41.98	293	161	4	277	566	4	290	7e-71	234
gi|74675947|sp|O14098.1|CTK1_SCHPO	gi|66805759|ref|XP_636601.1|	41.98	293	161	4	277	566	4	290	7e-71	234
gi|74675947|sp|O14098.1|CTK1_SCHPO	gi|60467764|gb|EAL65780.1|	40.67	300	174	3	276	573	51	348	7e-71	236
gi|74675947|sp|O14098.1|CTK1_SCHPO	gi|66810856|ref|XP_639135.1|	40.67	300	174	3	276	573	51	348	7e-71	236
gi|74675947|sp|O14098.1|CTK1_SCHPO	gi|60475758|gb|EAL73693.1|	40.6	298	170	5	276	569	6	300	3e-70	234
gi|74675947|sp|O14098.1|CTK1_SCHPO	gi|66827511|ref|XP_647110.1|	40.6	298	170	5	276	569	6	300	3e-70	234
gi|74675947|sp|O14098.1|CTK1_SCHPO	gi|60473096|gb|EAL71044.1|	43.51	285	155	5	277	561	10	288	6e-68	226
gi|74675947|sp|O14098.1|CTK1_SCHPO	gi|66823249|ref|XP_644979.1|	43.51	285	155	5	277	561	10	288	6e-68	226
gi|74675947|sp|O14098.1|CTK1_SCHPO	gi|60466494|gb|EAL64546.1|	43	293	159	4	283	571	10	298	5e-67	226
gi|74675947|sp|O14098.1|CTK1_SCHPO	gi|66809013|ref|XP_638229.1|	43	293	159	4	283	571	10	298	5e-67	226
gi|74675947|sp|O14098.1|CTK1_SCHPO	gi|67473263|ref|XP_652398.1|	42.47	292	161	5	277	567	4	289	2e-66	222
gi|74675947|sp|O14098.1|CTK1_SCHPO	gi|56469247|gb|EAL47010.1|	42.47	292	161	5	277	567	4	289	2e-66	222
gi|74675947|sp|O14098.1|CTK1_SCHPO	gi|459658778|gb|EMH74564.1|	42.47	292	161	5	277	567	4	289	2e-66	222
gi|74675947|sp|O14098.1|CTK1_SCHPO	gi|480525991|gb|ENY64674.1|	42.47	292	161	5	277	567	4	289	2e-66	222
gi|74675947|sp|O14098.1|CTK1_SCHPO	c5845A	40	290	164	6	277	561	12	296	6e-64	216
gi|74675947|sp|O14098.1|CTK1_SCHPO	gi|67482103|ref|XP_656401.1|	36.93	287	176	4	277	562	26	308	2e-58	201
gi|74675947|sp|O14098.1|CTK1_SCHPO	gi|56473543|gb|EAL50962.1|	36.93	287	176	4	277	562	26	308	2e-58	201
gi|74675947|sp|O14098.1|CTK1_SCHPO	gi|67476364|ref|XP_653785.1|	39.27	303	169	6	282	575	12	308	4e-58	201
gi|74675947|sp|O14098.1|CTK1_SCHPO	gi|56470772|gb|EAL48399.1|	39.27	303	169	6	282	575	12	308	4e-58	201
gi|74675947|sp|O14098.1|CTK1_SCHPO	gi|459662725|gb|EMH77562.1|	39.27	303	169	6	282	575	12	308	4e-58	201
gi|74675947|sp|O14098.1|CTK1_SCHPO	gi|480525504|gb|ENY64298.1|	39.27	303	169	6	282	575	12	308	4e-58	201
gi|74675947|sp|O14098.1|CTK1_SCHPO	gi|67476782|ref|XP_653941.1|	41.18	289	161	6	277	562	20	302	1e-57	199
gi|74675947|sp|O14098.1|CTK1_SCHPO	gi|56470943|gb|EAL48554.1|	41.18	289	161	6	277	562	20	302	1e-57	199
gi|74675947|sp|O14098.1|CTK1_SCHPO	gi|459661063|gb|EMH76292.1|	41.18	289	161	6	277	562	20	302	1e-57	199
gi|74675947|sp|O14098.1|CTK1_SCHPO	gi|480525861|gb|ENY64575.1|	41.18	289	161	6	277	562	20	302	1e-57	199
gi|74675947|sp|O14098.1|CTK1_SCHPO	c1450A	37.92	327	184	8	277	593	12	329	2e-57	201
gi|74675947|sp|O14098.1|CTK1_SCHPO	gi|60475238|gb|EAL73173.1|	35.84	346	183	9	245	570	30	356	2e-55	196
gi|74675947|sp|O14098.1|CTK1_SCHPO	gi|66828493|ref|XP_647600.1|	35.84	346	183	9	245	570	30	356	2e-55	196
gi|74675947|sp|O14098.1|CTK1_SCHPO	gi|67483393|ref|XP_656968.1|	37.28	287	177	3	277	563	9	292	3e-55	192
gi|74675947|sp|O14098.1|CTK1_SCHPO	gi|56474203|gb|EAL51586.1|	37.28	287	177	3	277	563	9	292	3e-55	192
gi|74675947|sp|O14098.1|CTK1_SCHPO	gi|480520959|gb|ENY60698.1|	37.28	287	177	3	277	563	9	292	3e-55	192
gi|74675947|sp|O14098.1|CTK1_SCHPO	gi|60470436|gb|EAL68416.1|	37.9	314	180	7	269	579	56	357	3e-53	194
gi|74675947|sp|O14098.1|CTK1_SCHPO	gi|66816795|ref|XP_642396.1|	37.9	314	180	7	269	579	56	357	3e-53	194
gi|74675947|sp|O14098.1|CTK1_SCHPO	gi|67476830|ref|XP_653959.1|	36.24	298	183	4	277	571	24	317	7e-53	187
gi|74675947|sp|O14098.1|CTK1_SCHPO	gi|56470967|gb|EAL48573.1|	36.24	298	183	4	277	571	24	317	7e-53	187
gi|74675947|sp|O14098.1|CTK1_SCHPO	gi|459661493|gb|EMH76630.1|	36.24	298	183	4	277	571	24	317	7e-53	187
gi|74675947|sp|O14098.1|CTK1_SCHPO	gi|480520967|gb|ENY60704.1|	36.24	298	183	4	277	571	24	317	7e-53	187
gi|74675947|sp|O14098.1|CTK1_SCHPO	gi|60475557|gb|EAL73492.1|	37.33	292	177	6	277	566	4	291	4e-51	186
gi|74675947|sp|O14098.1|CTK1_SCHPO	gi|66828365|ref|XP_647537.1|	37.33	292	177	6	277	566	4	291	4e-51	186
gi|74675947|sp|O14098.1|CTK1_SCHPO	gi|60472485|gb|EAL70437.1|	39.83	236	135	4	277	509	4	235	5e-51	189
gi|74675947|sp|O14098.1|CTK1_SCHPO	gi|60473088|gb|EAL71036.1|	39.83	236	135	4	277	509	4	235	5e-51	189
gi|74675947|sp|O14098.1|CTK1_SCHPO	gi|66822015|ref|XP_644362.1|	39.83	236	135	4	277	509	4	235	5e-51	189
gi|74675947|sp|O14098.1|CTK1_SCHPO	gi|66823395|ref|XP_645052.1|	39.83	236	135	4	277	509	4	235	5e-51	189
gi|74675947|sp|O14098.1|CTK1_SCHPO	c2081A	33.23	322	196	6	268	575	391	707	8e-51	188
gi|74675947|sp|O14098.1|CTK1_SCHPO	c683A	37.68	284	156	6	281	563	42	305	1e-50	180
gi|74675947|sp|O14098.1|CTK1_SCHPO	gi|60463058|gb|EAL61254.1|	37.46	307	174	7	276	572	3	301	6e-49	186
gi|74675947|sp|O14098.1|CTK1_SCHPO	gi|66801391|ref|XP_629621.1|	37.46	307	174	7	276	572	3	301	6e-49	186
gi|74675947|sp|O14098.1|CTK1_SCHPO	gi|60466138|gb|EAL64201.1|	32.72	324	205	7	270	585	143	461	7e-49	181
gi|74675947|sp|O14098.1|CTK1_SCHPO	gi|66807963|ref|XP_637704.1|	32.72	324	205	7	270	585	143	461	7e-49	181
gi|74675947|sp|O14098.1|CTK1_SCHPO	c6345A	36.03	297	177	4	275	563	21	312	4e-48	175
gi|74675947|sp|O14098.1|CTK1_SCHPO	gi|67473974|ref|XP_652736.1|	37.58	298	157	10	277	563	10	289	3e-46	167
gi|74675947|sp|O14098.1|CTK1_SCHPO	gi|56469617|gb|EAL47349.1|	37.58	298	157	10	277	563	10	289	3e-46	167
gi|74675947|sp|O14098.1|CTK1_SCHPO	gi|459662336|gb|EMH77268.1|	37.58	298	157	10	277	563	10	289	3e-46	167
gi|74675947|sp|O14098.1|CTK1_SCHPO	gi|480522008|gb|ENY61537.1|	37.58	298	157	10	277	563	10	289	3e-46	167
gi|74675947|sp|O14098.1|CTK1_SCHPO	c1284A	36.16	307	181	7	277	572	13	315	3e-45	167
gi|74675947|sp|O14098.1|CTK1_SCHPO	gi|67482935|ref|XP_656764.1|	33.7	276	179	3	288	562	35	307	4e-45	164
gi|74675947|sp|O14098.1|CTK1_SCHPO	gi|56473985|gb|EAL51379.1|	33.7	276	179	3	288	562	35	307	4e-45	164
gi|74675947|sp|O14098.1|CTK1_SCHPO	gi|459663041|gb|EMH77813.1|	33.7	276	179	3	288	562	35	307	4e-45	164
gi|74675947|sp|O14098.1|CTK1_SCHPO	gi|480520100|gb|ENY60017.1|	33.7	276	179	3	288	562	35	307	4e-45	164
gi|74675947|sp|O14098.1|CTK1_SCHPO	gi|60467416|gb|EAL65439.1|	38.24	306	172	7	277	570	14	314	5e-44	163
gi|74675947|sp|O14098.1|CTK1_SCHPO	gi|66810219|ref|XP_638833.1|	38.24	306	172	7	277	570	14	314	5e-44	163
gi|74675947|sp|O14098.1|CTK1_SCHPO	c2825A	40.37	218	122	6	277	489	845	1059	6e-43	167
gi|74675947|sp|O14098.1|CTK1_SCHPO	gi|183237411|ref|XP_650467.2|	37.14	245	141	5	282	517	25	265	2e-41	152
gi|74675947|sp|O14098.1|CTK1_SCHPO	gi|169799111|gb|EAL45081.2|	37.14	245	141	5	282	517	25	265	2e-41	152
gi|74675947|sp|O14098.1|CTK1_SCHPO	gi|60474522|gb|EAL72459.1|	33.22	295	177	8	271	561	88	366	1e-40	155
gi|74675947|sp|O14098.1|CTK1_SCHPO	gi|66826539|ref|XP_646624.1|	33.22	295	177	8	271	561	88	366	1e-40	155
gi|74675947|sp|O14098.1|CTK1_SCHPO	gi|183233722|ref|XP_001913902.1|	36.71	237	139	4	282	509	25	259	2e-39	147
gi|74675947|sp|O14098.1|CTK1_SCHPO	gi|169801442|gb|EDS89327.1|	36.71	237	139	4	282	509	25	259	2e-39	147
gi|74675947|sp|O14098.1|CTK1_SCHPO	gi|459657447|gb|EMH73547.1|	34.8	227	143	4	337	562	8	230	2e-37	140
gi|74675947|sp|O14098.1|CTK1_SCHPO	gi|67471762|ref|XP_651793.1|	29.75	326	202	9	283	592	39	353	9e-37	142
gi|74675947|sp|O14098.1|CTK1_SCHPO	gi|56468572|gb|EAL46406.1|	29.75	326	202	9	283	592	39	353	9e-37	142
gi|74675947|sp|O14098.1|CTK1_SCHPO	gi|459655566|gb|EMH72098.1|	29.75	326	202	9	283	592	39	353	9e-37	142
gi|74675947|sp|O14098.1|CTK1_SCHPO	gi|480525943|gb|ENY64635.1|	29.75	326	202	9	283	592	39	353	9e-37	142
gi|74675947|sp|O14098.1|CTK1_SCHPO	gi|183236101|ref|XP_001914376.1|	37.38	214	126	3	282	489	25	236	3e-36	137
gi|74675947|sp|O14098.1|CTK1_SCHPO	gi|169800143|gb|EDS88849.1|	37.38	214	126	3	282	489	25	236	3e-36	137
gi|74675947|sp|O14098.1|CTK1_SCHPO	c2453Abruce_1	32.19	233	143	3	277	495	604	835	3e-35	143
gi|74675947|sp|O14098.1|CTK1_SCHPO	gi|60473261|gb|EAL71207.1|	32.01	303	157	10	283	561	62	339	9e-34	135
gi|74675947|sp|O14098.1|CTK1_SCHPO	gi|66823603|ref|XP_645156.1|	32.01	303	157	10	283	561	62	339	9e-34	135
gi|74675947|sp|O14098.1|CTK1_SCHPO	gi|60474486|gb|EAL72423.1|	35.42	192	122	1	283	474	83	272	7e-32	131
gi|74675947|sp|O14098.1|CTK1_SCHPO	gi|66826441|ref|XP_646575.1|	35.42	192	122	1	283	474	83	272	7e-32	131
gi|74675947|sp|O14098.1|CTK1_SCHPO	gi|60467503|gb|EAL65525.1|	32.83	198	131	1	277	474	13	208	8e-32	132
gi|74675947|sp|O14098.1|CTK1_SCHPO	gi|66810331|ref|XP_638889.1|	32.83	198	131	1	277	474	13	208	8e-32	132
gi|74675947|sp|O14098.1|CTK1_SCHPO	gi|67482195|ref|XP_656447.1|	37.25	204	121	4	273	474	127	325	9e-32	129
gi|74675947|sp|O14098.1|CTK1_SCHPO	gi|56473645|gb|EAL51061.1|	37.25	204	121	4	273	474	127	325	9e-32	129
gi|74675947|sp|O14098.1|CTK1_SCHPO	gi|459663378|gb|EMH78071.1|	37.25	204	121	4	273	474	127	325	9e-32	129
gi|74675947|sp|O14098.1|CTK1_SCHPO	gi|480523222|gb|ENY62496.1|	37.25	204	121	4	273	474	127	325	9e-32	129
gi|74675947|sp|O14098.1|CTK1_SCHPO	gi|67484600|ref|XP_657520.1|	31.76	296	178	12	277	560	33	316	1e-31	127
gi|74675947|sp|O14098.1|CTK1_SCHPO	gi|56474773|gb|EAL52130.1|	31.76	296	178	12	277	560	33	316	1e-31	127
gi|74675947|sp|O14098.1|CTK1_SCHPO	gi|459659492|gb|EMH75104.1|	31.76	296	178	12	277	560	33	316	1e-31	127
gi|74675947|sp|O14098.1|CTK1_SCHPO	gi|480520750|gb|ENY60533.1|	31.76	296	178	12	277	560	33	316	1e-31	127
gi|74675947|sp|O14098.1|CTK1_SCHPO	c10120A	42.25	142	78	2	277	414	51	192	1e-31	123
gi|74675947|sp|O14098.1|CTK1_SCHPO	c7734A	41.73	139	81	0	263	401	3	141	2e-31	122
gi|74675947|sp|O14098.1|CTK1_SCHPO	gi|60471223|gb|EAL69186.1|	36.79	193	116	3	283	474	24	211	3e-31	130
gi|74675947|sp|O14098.1|CTK1_SCHPO	gi|66818963|ref|XP_643141.1|	36.79	193	116	3	283	474	24	211	3e-31	130
gi|74675947|sp|O14098.1|CTK1_SCHPO	gi|60466202|gb|EAL64265.1|	32.09	296	180	10	277	561	312	597	5e-31	129
gi|74675947|sp|O14098.1|CTK1_SCHPO	gi|66808083|ref|XP_637764.1|	32.09	296	180	10	277	561	312	597	5e-31	129
gi|74675947|sp|O14098.1|CTK1_SCHPO	gi|67465461|ref|XP_648915.1|	33.18	220	133	4	283	495	39	251	8e-31	125
gi|74675947|sp|O14098.1|CTK1_SCHPO	gi|56465217|gb|EAL43525.1|	33.18	220	133	4	283	495	39	251	8e-31	125
gi|74675947|sp|O14098.1|CTK1_SCHPO	gi|459660710|gb|EMH76035.1|	33.18	220	133	4	283	495	39	251	8e-31	125
gi|74675947|sp|O14098.1|CTK1_SCHPO	gi|480526052|gb|ENY64715.1|	33.18	220	133	4	283	495	39	251	8e-31	125
gi|74675947|sp|O14098.1|CTK1_SCHPO	gi|67479651|ref|XP_655207.1|	30.66	287	156	8	280	562	171	418	1e-30	125
gi|74675947|sp|O14098.1|CTK1_SCHPO	gi|56472342|gb|EAL49835.1|	30.66	287	156	8	280	562	171	418	1e-30	125
gi|74675947|sp|O14098.1|CTK1_SCHPO	gi|459656862|gb|EMH73100.1|	30.66	287	156	8	280	562	171	418	1e-30	125
gi|74675947|sp|O14098.1|CTK1_SCHPO	gi|480524363|gb|ENY63391.1|	30.66	287	156	8	280	562	171	418	1e-30	125
gi|74675947|sp|O14098.1|CTK1_SCHPO	gi|60475499|gb|EAL73434.1|	36.5	200	124	3	277	476	5	201	3e-30	128
gi|74675947|sp|O14098.1|CTK1_SCHPO	gi|66828189|ref|XP_647449.1|	36.5	200	124	3	277	476	5	201	3e-30	128
gi|74675947|sp|O14098.1|CTK1_SCHPO	gi|183231812|ref|XP_656865.2|	30.68	339	210	12	239	563	35	362	4e-30	123
gi|74675947|sp|O14098.1|CTK1_SCHPO	gi|169802314|gb|EAL51479.2|	30.68	339	210	12	239	563	35	362	4e-30	123
gi|74675947|sp|O14098.1|CTK1_SCHPO	gi|459663480|gb|EMH78154.1|	30.68	339	210	12	239	563	35	362	4e-30	123
gi|74675947|sp|O14098.1|CTK1_SCHPO	gi|480520053|gb|ENY59980.1|	30.68	339	210	12	239	563	35	362	4e-30	123
gi|74675947|sp|O14098.1|CTK1_SCHPO	c3742A	32.93	246	130	7	277	495	181	418	4e-30	127
gi|74675947|sp|O14098.1|CTK1_SCHPO	gi|67466880|ref|XP_649579.1|	29.35	310	175	10	269	558	22	307	5e-30	122
gi|74675947|sp|O14098.1|CTK1_SCHPO	gi|56466053|gb|EAL44193.1|	29.35	310	175	10	269	558	22	307	5e-30	122
gi|74675947|sp|O14098.1|CTK1_SCHPO	gi|459663144|gb|EMH77896.1|	29.35	310	175	10	269	558	22	307	5e-30	122
gi|74675947|sp|O14098.1|CTK1_SCHPO	gi|480522124|gb|ENY61630.1|	29.35	310	175	10	269	558	22	307	5e-30	122
gi|74675947|sp|O14098.1|CTK1_SCHPO	gi|60472236|gb|EAL70189.1|	29.97	297	170	8	273	566	25	286	2e-29	124
gi|74675947|sp|O14098.1|CTK1_SCHPO	gi|66820650|ref|XP_643908.1|	29.97	297	170	8	273	566	25	286	2e-29	124
gi|74675947|sp|O14098.1|CTK1_SCHPO	c6526A	30.19	308	193	11	277	572	51	348	3e-29	120
gi|74675947|sp|O14098.1|CTK1_SCHPO	gi|60462330|gb|EAL60552.1|	32.02	228	138	6	277	495	605	824	3e-29	124
gi|74675947|sp|O14098.1|CTK1_SCHPO	gi|66800079|ref|XP_628965.1|	32.02	228	138	6	277	495	605	824	3e-29	124
gi|74675947|sp|O14098.1|CTK1_SCHPO	gi|60475383|gb|EAL73318.1|	29.97	307	172	11	273	573	16	285	8e-29	123
gi|74675947|sp|O14098.1|CTK1_SCHPO	gi|66827815|ref|XP_647262.1|	29.97	307	172	11	273	573	16	285	8e-29	123
gi|74675947|sp|O14098.1|CTK1_SCHPO	gi|60467548|gb|EAL65569.1|	34.82	224	134	7	277	493	205	423	1e-28	123
gi|74675947|sp|O14098.1|CTK1_SCHPO	gi|66810395|ref|XP_638920.1|	34.82	224	134	7	277	493	205	423	1e-28	123
gi|74675947|sp|O14098.1|CTK1_SCHPO	c3244A	32.83	198	130	2	277	474	9	203	1e-28	122
gi|74675947|sp|O14098.1|CTK1_SCHPO	c6185A	27.34	289	176	6	273	561	33	287	2e-28	119
gi|74675947|sp|O14098.1|CTK1_SCHPO	gi|67478568|ref|XP_654672.1|	28.62	311	180	9	274	578	417	691	2e-28	122
gi|74675947|sp|O14098.1|CTK1_SCHPO	gi|56471739|gb|EAL49284.1|	28.62	311	180	9	274	578	417	691	2e-28	122
gi|74675947|sp|O14098.1|CTK1_SCHPO	gi|60467281|gb|EAL65314.1|	30.74	309	166	11	281	579	40	310	2e-28	120
gi|74675947|sp|O14098.1|CTK1_SCHPO	gi|66809903|ref|XP_638675.1|	30.74	309	166	11	281	579	40	310	2e-28	120
gi|74675947|sp|O14098.1|CTK1_SCHPO	gi|183232251|ref|XP_653898.2|	33.98	206	126	6	273	474	145	344	3e-28	118
gi|74675947|sp|O14098.1|CTK1_SCHPO	gi|169802136|gb|EAL48512.2|	33.98	206	126	6	273	474	145	344	3e-28	118
gi|74675947|sp|O14098.1|CTK1_SCHPO	gi|459661497|gb|EMH76633.1|	33.98	206	126	6	273	474	145	344	3e-28	118
gi|74675947|sp|O14098.1|CTK1_SCHPO	gi|480521048|gb|ENY60770.1|	33.98	206	126	6	273	474	145	344	3e-28	118
gi|74675947|sp|O14098.1|CTK1_SCHPO	gi|67472749|ref|XP_652162.1|	33.78	296	174	11	277	561	20	304	3e-28	116
gi|74675947|sp|O14098.1|CTK1_SCHPO	gi|56468979|gb|EAL46776.1|	33.78	296	174	11	277	561	20	304	3e-28	116
gi|74675947|sp|O14098.1|CTK1_SCHPO	gi|459662518|gb|EMH77409.1|	33.78	296	174	11	277	561	20	304	3e-28	116
gi|74675947|sp|O14098.1|CTK1_SCHPO	gi|480527122|gb|ENY65574.1|	33.78	296	174	11	277	561	20	304	3e-28	116
gi|74675947|sp|O14098.1|CTK1_SCHPO	gi|60473996|gb|EAL71933.1|	30.08	236	148	8	273	500	907	1133	3e-28	121
gi|74675947|sp|O14098.1|CTK1_SCHPO	gi|66825755|ref|XP_646232.1|	30.08	236	148	8	273	500	907	1133	3e-28	121
gi|74675947|sp|O14098.1|CTK1_SCHPO	gi|90970620|gb|EAL65773.2|	31.53	203	132	3	277	474	495	695	9e-28	120
gi|74675947|sp|O14098.1|CTK1_SCHPO	gi|111226512|ref|XP_639165.2|	31.53	203	132	3	277	474	495	695	9e-28	120
gi|74675947|sp|O14098.1|CTK1_SCHPO	gi|67484712|ref|XP_657576.1|	33.33	204	127	5	273	474	200	396	3e-27	116
gi|74675947|sp|O14098.1|CTK1_SCHPO	gi|56474805|gb|EAL52161.1|	33.33	204	127	5	273	474	200	396	3e-27	116
gi|74675947|sp|O14098.1|CTK1_SCHPO	gi|480524235|gb|ENY63282.1|	33.33	204	127	5	273	474	200	396	3e-27	116
gi|74675947|sp|O14098.1|CTK1_SCHPO	gi|60466141|gb|EAL64204.1|	30.2	202	137	3	273	474	8	205	3e-27	116
gi|74675947|sp|O14098.1|CTK1_SCHPO	gi|66808053|ref|XP_637749.1|	30.2	202	137	3	273	474	8	205	3e-27	116
gi|74675947|sp|O14098.1|CTK1_SCHPO	gi|67484584|ref|XP_657512.1|	33.98	206	127	6	273	474	188	388	4e-27	115
gi|74675947|sp|O14098.1|CTK1_SCHPO	gi|56474765|gb|EAL52122.1|	33.98	206	127	6	273	474	188	388	4e-27	115
gi|74675947|sp|O14098.1|CTK1_SCHPO	gi|459657180|gb|EMH73350.1|	33.98	206	127	6	273	474	188	388	4e-27	115
gi|74675947|sp|O14098.1|CTK1_SCHPO	gi|480524397|gb|ENY63419.1|	33.98	206	127	6	273	474	188	388	4e-27	115
gi|74675947|sp|O14098.1|CTK1_SCHPO	c4513A	43.8	121	64	2	356	475	1	118	4e-27	108
gi|74675947|sp|O14098.1|CTK1_SCHPO	c4674A	34.51	226	136	6	256	474	398	618	8e-27	116
gi|74675947|sp|O14098.1|CTK1_SCHPO	gi|67478501|ref|XP_654642.1|	27.91	326	188	11	277	563	59	376	9e-27	114
gi|74675947|sp|O14098.1|CTK1_SCHPO	gi|56471709|gb|EAL49256.1|	27.91	326	188	11	277	563	59	376	9e-27	114
gi|74675947|sp|O14098.1|CTK1_SCHPO	gi|459655508|gb|EMH72053.1|	27.91	326	188	11	277	563	59	376	9e-27	114
gi|74675947|sp|O14098.1|CTK1_SCHPO	gi|480520121|gb|ENY60034.1|	27.91	326	188	11	277	563	59	376	9e-27	114
gi|74675947|sp|O14098.1|CTK1_SCHPO	gi|67476077|ref|XP_653642.1|	31.8	217	136	5	283	494	6	215	1e-26	112
gi|74675947|sp|O14098.1|CTK1_SCHPO	gi|56470617|gb|EAL48256.1|	31.8	217	136	5	283	494	6	215	1e-26	112
gi|74675947|sp|O14098.1|CTK1_SCHPO	gi|459659283|gb|EMH74946.1|	31.8	217	136	5	283	494	6	215	1e-26	112
gi|74675947|sp|O14098.1|CTK1_SCHPO	gi|480522833|gb|ENY62190.1|	31.8	217	136	5	283	494	6	215	1e-26	112
gi|74675947|sp|O14098.1|CTK1_SCHPO	gi|67484376|ref|XP_657408.1|	32.08	293	172	9	273	563	122	389	2e-26	113
gi|74675947|sp|O14098.1|CTK1_SCHPO	gi|56474660|gb|EAL52022.1|	32.08	293	172	9	273	563	122	389	2e-26	113
gi|74675947|sp|O14098.1|CTK1_SCHPO	gi|459660270|gb|EMH75693.1|	32.08	293	172	9	273	563	122	389	2e-26	113
gi|74675947|sp|O14098.1|CTK1_SCHPO	gi|480519969|gb|ENY59912.1|	32.08	293	172	9	273	563	122	389	2e-26	113
gi|74675947|sp|O14098.1|CTK1_SCHPO	gi|60463104|gb|EAL61299.1|	31.5	327	173	14	249	563	907	1194	2e-26	116
gi|74675947|sp|O14098.1|CTK1_SCHPO	gi|66801575|ref|XP_629713.1|	31.5	327	173	14	249	563	907	1194	2e-26	116
gi|74675947|sp|O14098.1|CTK1_SCHPO	c1862A	31.03	261	147	7	247	485	485	734	2e-26	116
gi|74675947|sp|O14098.1|CTK1_SCHPO	gi|60475275|gb|EAL73210.1|	34.53	223	138	6	282	501	667	884	3e-26	115
gi|74675947|sp|O14098.1|CTK1_SCHPO	gi|66827479|ref|XP_647094.1|	34.53	223	138	6	282	501	667	884	3e-26	115
gi|74675947|sp|O14098.1|CTK1_SCHPO	c2065A	30.26	228	152	4	282	506	310	533	3e-26	114
gi|74675947|sp|O14098.1|CTK1_SCHPO	gi|67470923|ref|XP_651418.1|	33.17	202	116	6	280	469	14	208	4e-26	110
gi|74675947|sp|O14098.1|CTK1_SCHPO	gi|56468148|gb|EAL46032.1|	33.17	202	116	6	280	469	14	208	4e-26	110
gi|74675947|sp|O14098.1|CTK1_SCHPO	gi|459657435|gb|EMH73538.1|	33.17	202	116	6	280	469	14	208	4e-26	110
gi|74675947|sp|O14098.1|CTK1_SCHPO	gi|480520981|gb|ENY60715.1|	33.17	202	116	6	280	469	14	208	4e-26	110
gi|74675947|sp|O14098.1|CTK1_SCHPO	gi|67468390|ref|XP_650235.1|	33.33	201	120	7	281	474	6	199	6e-26	114
gi|74675947|sp|O14098.1|CTK1_SCHPO	gi|56466828|gb|EAL44848.1|	33.33	201	120	7	281	474	6	199	6e-26	114
gi|74675947|sp|O14098.1|CTK1_SCHPO	gi|60467246|gb|EAL65279.1|	28.08	292	175	8	273	562	16	274	6e-26	112
gi|74675947|sp|O14098.1|CTK1_SCHPO	gi|66809853|ref|XP_638650.1|	28.08	292	175	8	273	562	16	274	6e-26	112
gi|74675947|sp|O14098.1|CTK1_SCHPO	gi|67475054|ref|XP_653256.1|	30.94	223	140	6	277	493	105	319	7e-26	114
gi|74675947|sp|O14098.1|CTK1_SCHPO	gi|56470192|gb|EAL47870.1|	30.94	223	140	6	277	493	105	319	7e-26	114
gi|74675947|sp|O14098.1|CTK1_SCHPO	gi|459657621|gb|EMH73671.1|	30.94	223	140	6	277	493	105	319	7e-26	114
gi|74675947|sp|O14098.1|CTK1_SCHPO	gi|480527064|gb|ENY65533.1|	30.94	223	140	6	277	493	105	319	7e-26	114
gi|74675947|sp|O14098.1|CTK1_SCHPO	c4004A	30.41	296	158	8	277	562	295	552	1e-25	113
gi|74675947|sp|O14098.1|CTK1_SCHPO	gi|60469393|gb|EAL67387.1|	28.76	306	166	8	273	561	141	411	2e-25	112
gi|74675947|sp|O14098.1|CTK1_SCHPO	gi|66814390|ref|XP_641374.1|	28.76	306	166	8	273	561	141	411	2e-25	112
gi|74675947|sp|O14098.1|CTK1_SCHPO	gi|459656652|gb|EMH72929.1|	35.12	205	122	5	273	474	25	221	4e-25	107
gi|74675947|sp|O14098.1|CTK1_SCHPO	gi|60465950|gb|EAL64018.1|	29.23	325	170	10	273	562	60	359	4e-25	109
gi|74675947|sp|O14098.1|CTK1_SCHPO	gi|66807599|ref|XP_637522.1|	29.23	325	170	10	273	562	60	359	4e-25	109
gi|74675947|sp|O14098.1|CTK1_SCHPO	gi|67471143|ref|XP_651523.1|	35.29	204	123	5	273	474	194	390	5e-25	109
gi|74675947|sp|O14098.1|CTK1_SCHPO	gi|56468270|gb|EAL46137.1|	35.29	204	123	5	273	474	194	390	5e-25	109
gi|74675947|sp|O14098.1|CTK1_SCHPO	c394A	34.33	201	113	8	282	474	47	236	1e-24	110
gi|74675947|sp|O14098.1|CTK1_SCHPO	gi|183232325|ref|XP_651884.2|	31	229	140	6	276	495	91	310	2e-24	109
gi|74675947|sp|O14098.1|CTK1_SCHPO	gi|169802096|gb|EAL46498.2|	31	229	140	6	276	495	91	310	2e-24	109
gi|74675947|sp|O14098.1|CTK1_SCHPO	gi|459662100|gb|EMH77093.1|	31	229	140	6	276	495	91	310	2e-24	109
gi|74675947|sp|O14098.1|CTK1_SCHPO	gi|480522245|gb|ENY61728.1|	31	229	140	6	276	495	91	310	2e-24	109
gi|74675947|sp|O14098.1|CTK1_SCHPO	gi|60470974|gb|EAL68944.1|	29.24	301	182	11	277	561	47	332	2e-24	105
gi|74675947|sp|O14098.1|CTK1_SCHPO	gi|66818467|ref|XP_642893.1|	29.24	301	182	11	277	561	47	332	2e-24	105
gi|74675947|sp|O14098.1|CTK1_SCHPO	gi|67478085|ref|XP_654466.1|	28.71	310	180	12	277	565	39	328	2e-24	105
gi|74675947|sp|O14098.1|CTK1_SCHPO	gi|56471512|gb|EAL49076.1|	28.71	310	180	12	277	565	39	328	2e-24	105
gi|74675947|sp|O14098.1|CTK1_SCHPO	gi|459657742|gb|EMH73763.1|	28.71	310	180	12	277	565	39	328	2e-24	105
gi|74675947|sp|O14098.1|CTK1_SCHPO	gi|480523614|gb|ENY62796.1|	28.71	310	180	12	277	565	39	328	2e-24	105
gi|74675947|sp|O14098.1|CTK1_SCHPO	gi|67474938|ref|XP_653200.1|	33.79	219	128	7	273	481	120	331	2e-24	107
gi|74675947|sp|O14098.1|CTK1_SCHPO	gi|56470133|gb|EAL47814.1|	33.79	219	128	7	273	481	120	331	2e-24	107
gi|74675947|sp|O14098.1|CTK1_SCHPO	gi|459663160|gb|EMH77908.1|	33.79	219	128	7	273	481	120	331	2e-24	107
gi|74675947|sp|O14098.1|CTK1_SCHPO	gi|480523342|gb|ENY62585.1|	33.79	219	128	7	273	481	120	331	2e-24	107
gi|74675947|sp|O14098.1|CTK1_SCHPO	c5564A	31.14	228	127	7	268	474	253	471	2e-24	108
gi|74675947|sp|O14098.1|CTK1_SCHPO	gi|60470052|gb|EAL68033.1|	32.08	212	129	6	272	474	90	295	4e-24	108
gi|74675947|sp|O14098.1|CTK1_SCHPO	gi|66828867|ref|XP_647787.1|	32.08	212	129	6	272	474	90	295	4e-24	108
gi|74675947|sp|O14098.1|CTK1_SCHPO	c943A	26.88	346	189	16	277	563	298	638	6e-24	107
gi|74675947|sp|O14098.1|CTK1_SCHPO	c5041A	29.95	217	145	4	277	491	4	215	7e-24	104
gi|74675947|sp|O14098.1|CTK1_SCHPO	gi|60470071|gb|EAL68052.1|	32.86	210	128	4	277	478	22	226	8e-24	108
gi|74675947|sp|O14098.1|CTK1_SCHPO	gi|66828911|ref|XP_647809.1|	32.86	210	128	4	277	478	22	226	8e-24	108
gi|74675947|sp|O14098.1|CTK1_SCHPO	gi|60469164|gb|EAL67160.1|	25.86	321	192	9	255	563	64	350	2e-23	104
gi|74675947|sp|O14098.1|CTK1_SCHPO	gi|66813922|ref|XP_641140.1|	25.86	321	192	9	255	563	64	350	2e-23	104
gi|74675947|sp|O14098.1|CTK1_SCHPO	c3612A	29.57	230	139	7	283	497	150	371	2e-23	105
gi|74675947|sp|O14098.1|CTK1_SCHPO	gi|60472672|gb|EAL70623.1|	29	200	136	4	276	474	41	235	2e-23	105
gi|74675947|sp|O14098.1|CTK1_SCHPO	gi|60472829|gb|EAL70778.1|	29	200	136	4	276	474	41	235	2e-23	105
gi|74675947|sp|O14098.1|CTK1_SCHPO	gi|66822389|ref|XP_644549.1|	29	200	136	4	276	474	41	235	2e-23	105
gi|74675947|sp|O14098.1|CTK1_SCHPO	gi|66822695|ref|XP_644702.1|	29	200	136	4	276	474	41	235	2e-23	105
gi|74675947|sp|O14098.1|CTK1_SCHPO	gi|67478624|ref|XP_654697.1|	25.62	281	201	4	283	559	27	303	3e-23	102
gi|74675947|sp|O14098.1|CTK1_SCHPO	gi|56471791|gb|EAL49335.1|	25.62	281	201	4	283	559	27	303	3e-23	102
gi|74675947|sp|O14098.1|CTK1_SCHPO	gi|459659267|gb|EMH74933.1|	25.62	281	201	4	283	559	27	303	3e-23	102
gi|74675947|sp|O14098.1|CTK1_SCHPO	gi|480525821|gb|ENY64542.1|	25.62	281	201	4	283	559	27	303	3e-23	102
gi|74675947|sp|O14098.1|CTK1_SCHPO	gi|60474261|gb|EAL72198.1|	28.94	235	142	5	260	474	1359	1588	4e-23	105
gi|74675947|sp|O14098.1|CTK1_SCHPO	gi|66825685|ref|XP_646197.1|	28.94	235	142	5	260	474	1359	1588	4e-23	105
gi|74675947|sp|O14098.1|CTK1_SCHPO	gi|67481397|ref|XP_656048.1|	30.26	228	142	6	277	495	110	329	4e-23	105
gi|74675947|sp|O14098.1|CTK1_SCHPO	gi|56473225|gb|EAL50664.1|	30.26	228	142	6	277	495	110	329	4e-23	105
gi|74675947|sp|O14098.1|CTK1_SCHPO	gi|480524348|gb|ENY63378.1|	30.26	228	142	6	277	495	110	329	4e-23	105
gi|74675947|sp|O14098.1|CTK1_SCHPO	gi|459657176|gb|EMH73348.1|	28.51	228	154	5	277	501	770	991	4e-23	105
gi|74675947|sp|O14098.1|CTK1_SCHPO	gi|459656707|gb|EMH72977.1|	30.26	228	142	6	277	495	54	273	5e-23	104
gi|74675947|sp|O14098.1|CTK1_SCHPO	c446A	33.17	202	132	3	283	481	14	215	5e-23	103
gi|74675947|sp|O14098.1|CTK1_SCHPO	c114A	31.88	207	124	4	283	480	359	557	6e-23	104
gi|74675947|sp|O14098.1|CTK1_SCHPO	gi|60468503|gb|EAL66507.1|	29.82	218	145	3	276	490	45	257	8e-23	104
gi|74675947|sp|O14098.1|CTK1_SCHPO	gi|66812614|ref|XP_640486.1|	29.82	218	145	3	276	490	45	257	8e-23	104
gi|74675947|sp|O14098.1|CTK1_SCHPO	gi|67476816|ref|XP_653953.1|	33.99	203	123	6	283	481	70	265	1e-22	100
gi|74675947|sp|O14098.1|CTK1_SCHPO	gi|56470958|gb|EAL48567.1|	33.99	203	123	6	283	481	70	265	1e-22	100
gi|74675947|sp|O14098.1|CTK1_SCHPO	gi|67468216|ref|XP_650162.1|	31.37	204	123	7	277	474	25	217	1e-22	100
gi|74675947|sp|O14098.1|CTK1_SCHPO	gi|56466736|gb|EAL44776.1|	31.37	204	123	7	277	474	25	217	1e-22	100
gi|74675947|sp|O14098.1|CTK1_SCHPO	gi|459662258|gb|EMH77211.1|	31.37	204	123	7	277	474	25	217	1e-22	100
gi|74675947|sp|O14098.1|CTK1_SCHPO	gi|480521888|gb|ENY61447.1|	31.37	204	123	7	277	474	25	217	1e-22	100
gi|74675947|sp|O14098.1|CTK1_SCHPO	gi|67472469|ref|XP_652038.1|	27.75	227	157	4	277	501	770	991	2e-22	103
gi|74675947|sp|O14098.1|CTK1_SCHPO	gi|56468844|gb|EAL46652.1|	27.75	227	157	4	277	501	770	991	2e-22	103
gi|74675947|sp|O14098.1|CTK1_SCHPO	gi|480520978|gb|ENY60713.1|	27.75	227	157	4	277	501	770	991	2e-22	103
gi|74675947|sp|O14098.1|CTK1_SCHPO	gi|60463899|gb|EAL62067.1|	30.24	205	129	6	274	474	435	629	2e-22	102
gi|74675947|sp|O14098.1|CTK1_SCHPO	gi|66803458|ref|XP_635572.1|	30.24	205	129	6	274	474	435	629	2e-22	102
gi|74675947|sp|O14098.1|CTK1_SCHPO	gi|60473699|gb|EAL71639.1|	26.58	301	165	9	277	562	20	279	4e-22	99.8
gi|74675947|sp|O14098.1|CTK1_SCHPO	gi|66824483|ref|XP_645596.1|	26.58	301	165	9	277	562	20	279	4e-22	99.8
gi|74675947|sp|O14098.1|CTK1_SCHPO	c788A	28.42	292	160	9	281	561	72	325	5e-22	100
gi|74675947|sp|O14098.1|CTK1_SCHPO	gi|67479357|ref|XP_655060.1|	26.25	381	218	14	198	565	71	401	1e-21	99
gi|74675947|sp|O14098.1|CTK1_SCHPO	gi|56472164|gb|EAL49672.1|	26.25	381	218	14	198	565	71	401	1e-21	99
gi|74675947|sp|O14098.1|CTK1_SCHPO	gi|459660962|gb|EMH76221.1|	26.25	381	218	14	198	565	71	401	1e-21	99
gi|74675947|sp|O14098.1|CTK1_SCHPO	gi|480522540|gb|ENY61960.1|	26.25	381	218	14	198	565	71	401	1e-21	99
gi|74675947|sp|O14098.1|CTK1_SCHPO	gi|60467059|gb|EAL65100.1|	31.62	234	145	8	259	488	1	223	2e-21	99
gi|74675947|sp|O14098.1|CTK1_SCHPO	gi|66809477|ref|XP_638461.1|	31.62	234	145	8	259	488	1	223	2e-21	99
gi|74675947|sp|O14098.1|CTK1_SCHPO	c6052A	26.33	300	170	10	277	564	25	285	3e-21	96.3
gi|74675947|sp|O14098.1|CTK1_SCHPO	gi|60471855|gb|EAL69809.1|	29.44	231	138	6	282	502	61	276	3e-21	96.7
gi|74675947|sp|O14098.1|CTK1_SCHPO	gi|66820290|ref|XP_643776.1|	29.44	231	138	6	282	502	61	276	3e-21	96.7
gi|74675947|sp|O14098.1|CTK1_SCHPO	gi|183235767|ref|XP_001914305.1|	32.52	206	125	7	283	482	46	243	4e-21	95.9
gi|74675947|sp|O14098.1|CTK1_SCHPO	gi|169800356|gb|EDS88914.1|	32.52	206	125	7	283	482	46	243	4e-21	95.9
gi|74675947|sp|O14098.1|CTK1_SCHPO	c680A	32.27	220	136	9	268	480	247	460	4e-21	99.8
gi|74675947|sp|O14098.1|CTK1_SCHPO	gi|183231375|ref|XP_655957.2|	32.51	203	129	5	283	482	46	243	7e-21	97.4
gi|74675947|sp|O14098.1|CTK1_SCHPO	gi|169802499|gb|EAL50571.2|	32.51	203	129	5	283	482	46	243	7e-21	97.4
gi|26399885|sp|O13286.1|SRW1_SCHPO RecName:
# 15 hits found
gi|26399885|sp|O13286.1|SRW1_SCHPO	gi|60465754|gb|EAL63831.1|	47.96	367	158	3	211	544	374	740	2e-112	356
gi|26399885|sp|O13286.1|SRW1_SCHPO	gi|66807223|ref|XP_637334.1|	47.96	367	158	3	211	544	374	740	2e-112	356
gi|26399885|sp|O13286.1|SRW1_SCHPO	gi|60466586|gb|EAL64638.1|	45.13	339	180	3	205	539	138	474	6e-107	334
gi|26399885|sp|O13286.1|SRW1_SCHPO	gi|66808855|ref|XP_638150.1|	45.13	339	180	3	205	539	138	474	6e-107	334
gi|26399885|sp|O13286.1|SRW1_SCHPO	c6025A	47.6	334	161	6	228	547	118	451	1e-102	322
gi|26399885|sp|O13286.1|SRW1_SCHPO	c5988A	47.6	334	161	6	228	547	116	449	2e-102	322
gi|26399885|sp|O13286.1|SRW1_SCHPO	c1514A	40	470	259	8	72	538	13	462	2e-100	317
gi|26399885|sp|O13286.1|SRW1_SCHPO	c4584A	47.15	316	156	4	228	532	77	392	1e-99	311
gi|26399885|sp|O13286.1|SRW1_SCHPO	c4033A	43.03	323	163	4	232	535	249	569	1e-88	290
gi|26399885|sp|O13286.1|SRW1_SCHPO	c10324A	47.29	258	126	5	228	475	47	304	5e-73	239
gi|26399885|sp|O13286.1|SRW1_SCHPO	gi|67483688|ref|XP_657064.1|	33.33	309	197	5	232	536	28	331	3e-48	174
gi|26399885|sp|O13286.1|SRW1_SCHPO	gi|56474300|gb|EAL51678.1|	33.33	309	197	5	232	536	28	331	3e-48	174
gi|26399885|sp|O13286.1|SRW1_SCHPO	gi|480523282|gb|ENY62540.1|	33.33	309	197	5	232	536	28	331	3e-48	174
gi|26399885|sp|O13286.1|SRW1_SCHPO	gi|459657561|gb|EMH73632.1|	34.95	206	128	4	332	536	6	206	6e-35	132
gi|26399885|sp|O13286.1|SRW1_SCHPO	c4163A	45.98	87	43	1	465	547	1	87	4e-22	94
gi|26399334|sp|Q9UST5.1|RRN7_SCHPO RecName:
# 0 hits found
gi|74582014|sp|O14336.1|MUG80_SCHPO RecName:
# 0 hits found
gi|26392384|sp|Q12126.1|CRK1_SCHPO RecName:
# 212 hits found
gi|26392384|sp|Q12126.1|CRK1_SCHPO	gi|60466494|gb|EAL64546.1|	50.67	300	141	3	11	305	4	301	1e-95	292
gi|26392384|sp|Q12126.1|CRK1_SCHPO	gi|66809013|ref|XP_638229.1|	50.67	300	141	3	11	305	4	301	1e-95	292
gi|26392384|sp|Q12126.1|CRK1_SCHPO	gi|60475758|gb|EAL73693.1|	40.4	302	175	4	10	306	6	307	2e-76	243
gi|26392384|sp|Q12126.1|CRK1_SCHPO	gi|66827511|ref|XP_647110.1|	40.4	302	175	4	10	306	6	307	2e-76	243
gi|26392384|sp|Q12126.1|CRK1_SCHPO	c9059A	44.48	290	155	3	11	297	61	347	6e-76	241
gi|26392384|sp|Q12126.1|CRK1_SCHPO	gi|60464959|gb|EAL63070.1|	42.31	286	163	2	11	295	4	288	2e-74	235
gi|26392384|sp|Q12126.1|CRK1_SCHPO	gi|66805759|ref|XP_636601.1|	42.31	286	163	2	11	295	4	288	2e-74	235
gi|26392384|sp|Q12126.1|CRK1_SCHPO	gi|60473096|gb|EAL71044.1|	43.21	287	156	5	11	295	10	291	2e-73	233
gi|26392384|sp|Q12126.1|CRK1_SCHPO	gi|66823249|ref|XP_644979.1|	43.21	287	156	5	11	295	10	291	2e-73	233
gi|26392384|sp|Q12126.1|CRK1_SCHPO	gi|60467764|gb|EAL65780.1|	39.25	293	173	3	17	305	58	349	1e-67	220
gi|26392384|sp|Q12126.1|CRK1_SCHPO	gi|66810856|ref|XP_639135.1|	39.25	293	173	3	17	305	58	349	1e-67	220
gi|26392384|sp|Q12126.1|CRK1_SCHPO	c5845A	40.83	289	158	5	16	296	17	300	1e-66	216
gi|26392384|sp|Q12126.1|CRK1_SCHPO	gi|67483393|ref|XP_656968.1|	39.3	285	171	2	11	294	9	292	1e-61	202
gi|26392384|sp|Q12126.1|CRK1_SCHPO	gi|56474203|gb|EAL51586.1|	39.3	285	171	2	11	294	9	292	1e-61	202
gi|26392384|sp|Q12126.1|CRK1_SCHPO	gi|480520959|gb|ENY60698.1|	39.3	285	171	2	11	294	9	292	1e-61	202
gi|26392384|sp|Q12126.1|CRK1_SCHPO	gi|60472600|gb|EAL70551.1|	36.83	315	181	5	10	306	208	522	3e-61	211
gi|26392384|sp|Q12126.1|CRK1_SCHPO	gi|60472872|gb|EAL70821.1|	36.83	315	181	5	10	306	208	522	3e-61	211
gi|26392384|sp|Q12126.1|CRK1_SCHPO	gi|66822245|ref|XP_644477.1|	36.83	315	181	5	10	306	208	522	3e-61	211
gi|26392384|sp|Q12126.1|CRK1_SCHPO	gi|66822837|ref|XP_644773.1|	36.83	315	181	5	10	306	208	522	3e-61	211
gi|26392384|sp|Q12126.1|CRK1_SCHPO	c683A	37.97	295	165	4	2	295	29	306	8e-61	201
gi|26392384|sp|Q12126.1|CRK1_SCHPO	gi|67482103|ref|XP_656401.1|	37.46	283	175	2	11	292	26	307	3e-60	199
gi|26392384|sp|Q12126.1|CRK1_SCHPO	gi|56473543|gb|EAL50962.1|	37.46	283	175	2	11	292	26	307	3e-60	199
gi|26392384|sp|Q12126.1|CRK1_SCHPO	gi|67476830|ref|XP_653959.1|	33.76	311	197	6	1	307	16	321	4e-58	195
gi|26392384|sp|Q12126.1|CRK1_SCHPO	gi|56470967|gb|EAL48573.1|	33.76	311	197	6	1	307	16	321	4e-58	195
gi|26392384|sp|Q12126.1|CRK1_SCHPO	gi|459661493|gb|EMH76630.1|	33.76	311	197	6	1	307	16	321	4e-58	195
gi|26392384|sp|Q12126.1|CRK1_SCHPO	gi|480520967|gb|ENY60704.1|	33.76	311	197	6	1	307	16	321	4e-58	195
gi|26392384|sp|Q12126.1|CRK1_SCHPO	gi|67473263|ref|XP_652398.1|	36.73	294	176	5	11	300	4	291	7e-57	190
gi|26392384|sp|Q12126.1|CRK1_SCHPO	gi|56469247|gb|EAL47010.1|	36.73	294	176	5	11	300	4	291	7e-57	190
gi|26392384|sp|Q12126.1|CRK1_SCHPO	gi|459658778|gb|EMH74564.1|	36.73	294	176	5	11	300	4	291	7e-57	190
gi|26392384|sp|Q12126.1|CRK1_SCHPO	gi|480525991|gb|ENY64674.1|	36.73	294	176	5	11	300	4	291	7e-57	190
gi|26392384|sp|Q12126.1|CRK1_SCHPO	gi|67476782|ref|XP_653941.1|	38.46	286	170	4	11	293	20	302	2e-55	186
gi|26392384|sp|Q12126.1|CRK1_SCHPO	gi|56470943|gb|EAL48554.1|	38.46	286	170	4	11	293	20	302	2e-55	186
gi|26392384|sp|Q12126.1|CRK1_SCHPO	gi|459661063|gb|EMH76292.1|	38.46	286	170	4	11	293	20	302	2e-55	186
gi|26392384|sp|Q12126.1|CRK1_SCHPO	gi|480525861|gb|ENY64575.1|	38.46	286	170	4	11	293	20	302	2e-55	186
gi|26392384|sp|Q12126.1|CRK1_SCHPO	gi|60475238|gb|EAL73173.1|	34.8	319	183	9	3	298	38	354	3e-55	188
gi|26392384|sp|Q12126.1|CRK1_SCHPO	gi|66828493|ref|XP_647600.1|	34.8	319	183	9	3	298	38	354	3e-55	188
gi|26392384|sp|Q12126.1|CRK1_SCHPO	gi|67470734|ref|XP_651330.1|	34.29	315	184	7	6	306	12	317	4e-55	188
gi|26392384|sp|Q12126.1|CRK1_SCHPO	gi|56468061|gb|EAL45951.1|	34.29	315	184	7	6	306	12	317	4e-55	188
gi|26392384|sp|Q12126.1|CRK1_SCHPO	gi|459660020|gb|EMH75498.1|	34.29	315	184	7	6	306	12	317	4e-55	188
gi|26392384|sp|Q12126.1|CRK1_SCHPO	gi|480527091|gb|ENY65553.1|	34.29	315	184	7	6	306	12	317	4e-55	188
gi|26392384|sp|Q12126.1|CRK1_SCHPO	gi|60466138|gb|EAL64201.1|	37.62	303	168	9	11	299	149	444	3e-54	189
gi|26392384|sp|Q12126.1|CRK1_SCHPO	gi|66807963|ref|XP_637704.1|	37.62	303	168	9	11	299	149	444	3e-54	189
gi|26392384|sp|Q12126.1|CRK1_SCHPO	c2081A	36.31	314	180	7	11	308	400	709	2e-53	189
gi|26392384|sp|Q12126.1|CRK1_SCHPO	c1284A	34.65	303	182	8	17	306	19	318	2e-53	184
gi|26392384|sp|Q12126.1|CRK1_SCHPO	gi|60467416|gb|EAL65439.1|	34.52	310	188	7	2	299	5	311	2e-52	181
gi|26392384|sp|Q12126.1|CRK1_SCHPO	gi|66810219|ref|XP_638833.1|	34.52	310	188	7	2	299	5	311	2e-52	181
gi|26392384|sp|Q12126.1|CRK1_SCHPO	gi|67476364|ref|XP_653785.1|	33.56	295	184	5	16	301	12	303	4e-52	179
gi|26392384|sp|Q12126.1|CRK1_SCHPO	gi|56470772|gb|EAL48399.1|	33.56	295	184	5	16	301	12	303	4e-52	179
gi|26392384|sp|Q12126.1|CRK1_SCHPO	gi|459662725|gb|EMH77562.1|	33.56	295	184	5	16	301	12	303	4e-52	179
gi|26392384|sp|Q12126.1|CRK1_SCHPO	gi|480525504|gb|ENY64298.1|	33.56	295	184	5	16	301	12	303	4e-52	179
gi|26392384|sp|Q12126.1|CRK1_SCHPO	gi|60475557|gb|EAL73492.1|	33.91	289	184	5	7	292	2	286	1e-51	181
gi|26392384|sp|Q12126.1|CRK1_SCHPO	gi|66828365|ref|XP_647537.1|	33.91	289	184	5	7	292	2	286	1e-51	181
gi|26392384|sp|Q12126.1|CRK1_SCHPO	c6345A	35.93	295	163	8	17	295	29	313	3e-49	172
gi|26392384|sp|Q12126.1|CRK1_SCHPO	gi|60470436|gb|EAL68416.1|	33.11	293	188	5	16	305	69	356	4e-49	176
gi|26392384|sp|Q12126.1|CRK1_SCHPO	gi|66816795|ref|XP_642396.1|	33.11	293	188	5	16	305	69	356	4e-49	176
gi|26392384|sp|Q12126.1|CRK1_SCHPO	gi|183237411|ref|XP_650467.2|	41.55	219	120	3	16	227	25	242	4e-47	164
gi|26392384|sp|Q12126.1|CRK1_SCHPO	gi|169799111|gb|EAL45081.2|	41.55	219	120	3	16	227	25	242	4e-47	164
gi|26392384|sp|Q12126.1|CRK1_SCHPO	gi|183233722|ref|XP_001913902.1|	41.1	219	121	3	16	227	25	242	3e-46	162
gi|26392384|sp|Q12126.1|CRK1_SCHPO	gi|169801442|gb|EDS89327.1|	41.1	219	121	3	16	227	25	242	3e-46	162
gi|26392384|sp|Q12126.1|CRK1_SCHPO	gi|60474522|gb|EAL72459.1|	33.1	284	172	8	15	292	95	366	5e-46	166
gi|26392384|sp|Q12126.1|CRK1_SCHPO	gi|66826539|ref|XP_646624.1|	33.1	284	172	8	15	292	95	366	5e-46	166
gi|26392384|sp|Q12126.1|CRK1_SCHPO	gi|67482935|ref|XP_656764.1|	33.57	286	185	4	11	293	24	307	3e-45	160
gi|26392384|sp|Q12126.1|CRK1_SCHPO	gi|56473985|gb|EAL51379.1|	33.57	286	185	4	11	293	24	307	3e-45	160
gi|26392384|sp|Q12126.1|CRK1_SCHPO	gi|459663041|gb|EMH77813.1|	33.57	286	185	4	11	293	24	307	3e-45	160
gi|26392384|sp|Q12126.1|CRK1_SCHPO	gi|480520100|gb|ENY60017.1|	33.57	286	185	4	11	293	24	307	3e-45	160
gi|26392384|sp|Q12126.1|CRK1_SCHPO	gi|67466880|ref|XP_649579.1|	33.78	296	171	10	6	289	25	307	3e-44	158
gi|26392384|sp|Q12126.1|CRK1_SCHPO	gi|56466053|gb|EAL44193.1|	33.78	296	171	10	6	289	25	307	3e-44	158
gi|26392384|sp|Q12126.1|CRK1_SCHPO	gi|459663144|gb|EMH77896.1|	33.78	296	171	10	6	289	25	307	3e-44	158
gi|26392384|sp|Q12126.1|CRK1_SCHPO	gi|480522124|gb|ENY61630.1|	33.78	296	171	10	6	289	25	307	3e-44	158
gi|26392384|sp|Q12126.1|CRK1_SCHPO	c2453Abruce_1	38.98	236	129	4	11	231	604	839	5e-44	164
gi|26392384|sp|Q12126.1|CRK1_SCHPO	gi|183236101|ref|XP_001914376.1|	40.85	213	118	3	16	221	25	236	1e-43	154
gi|26392384|sp|Q12126.1|CRK1_SCHPO	gi|169800143|gb|EDS88849.1|	40.85	213	118	3	16	221	25	236	1e-43	154
gi|26392384|sp|Q12126.1|CRK1_SCHPO	gi|60473261|gb|EAL71207.1|	33.55	307	184	7	3	298	48	345	2e-43	158
gi|26392384|sp|Q12126.1|CRK1_SCHPO	gi|66823603|ref|XP_645156.1|	33.55	307	184	7	3	298	48	345	2e-43	158
gi|26392384|sp|Q12126.1|CRK1_SCHPO	gi|60472485|gb|EAL70437.1|	36.4	239	143	4	11	244	4	238	1e-42	158
gi|26392384|sp|Q12126.1|CRK1_SCHPO	gi|60473088|gb|EAL71036.1|	36.4	239	143	4	11	244	4	238	1e-42	158
gi|26392384|sp|Q12126.1|CRK1_SCHPO	gi|66822015|ref|XP_644362.1|	36.4	239	143	4	11	244	4	238	1e-42	158
gi|26392384|sp|Q12126.1|CRK1_SCHPO	gi|66823395|ref|XP_645052.1|	36.4	239	143	4	11	244	4	238	1e-42	158
gi|26392384|sp|Q12126.1|CRK1_SCHPO	gi|459657447|gb|EMH73547.1|	35.27	224	143	2	70	292	7	229	2e-42	150
gi|26392384|sp|Q12126.1|CRK1_SCHPO	c1450A	33.33	303	181	8	16	305	17	311	1e-41	152
gi|26392384|sp|Q12126.1|CRK1_SCHPO	gi|67471762|ref|XP_651793.1|	31.68	303	184	9	5	295	27	318	9e-41	149
gi|26392384|sp|Q12126.1|CRK1_SCHPO	gi|56468572|gb|EAL46406.1|	31.68	303	184	9	5	295	27	318	9e-41	149
gi|26392384|sp|Q12126.1|CRK1_SCHPO	gi|459655566|gb|EMH72098.1|	31.68	303	184	9	5	295	27	318	9e-41	149
gi|26392384|sp|Q12126.1|CRK1_SCHPO	gi|480525943|gb|ENY64635.1|	31.68	303	184	9	5	295	27	318	9e-41	149
gi|26392384|sp|Q12126.1|CRK1_SCHPO	gi|67484600|ref|XP_657520.1|	34.38	288	166	9	17	291	39	316	2e-40	148
gi|26392384|sp|Q12126.1|CRK1_SCHPO	gi|56474773|gb|EAL52130.1|	34.38	288	166	9	17	291	39	316	2e-40	148
gi|26392384|sp|Q12126.1|CRK1_SCHPO	gi|459659492|gb|EMH75104.1|	34.38	288	166	9	17	291	39	316	2e-40	148
gi|26392384|sp|Q12126.1|CRK1_SCHPO	gi|480520750|gb|ENY60533.1|	34.38	288	166	9	17	291	39	316	2e-40	148
gi|26392384|sp|Q12126.1|CRK1_SCHPO	gi|60463058|gb|EAL61254.1|	33.11	299	174	6	17	301	10	296	2e-40	154
gi|26392384|sp|Q12126.1|CRK1_SCHPO	gi|66801391|ref|XP_629621.1|	33.11	299	174	6	17	301	10	296	2e-40	154
gi|26392384|sp|Q12126.1|CRK1_SCHPO	c2825A	37.33	217	130	5	11	222	845	1060	4e-40	153
gi|26392384|sp|Q12126.1|CRK1_SCHPO	gi|67473974|ref|XP_652736.1|	32.53	292	167	9	16	294	15	289	4e-37	138
gi|26392384|sp|Q12126.1|CRK1_SCHPO	gi|56469617|gb|EAL47349.1|	32.53	292	167	9	16	294	15	289	4e-37	138
gi|26392384|sp|Q12126.1|CRK1_SCHPO	gi|459662336|gb|EMH77268.1|	32.53	292	167	9	16	294	15	289	4e-37	138
gi|26392384|sp|Q12126.1|CRK1_SCHPO	gi|480522008|gb|ENY61537.1|	32.53	292	167	9	16	294	15	289	4e-37	138
gi|26392384|sp|Q12126.1|CRK1_SCHPO	gi|67465461|ref|XP_648915.1|	31.35	303	174	11	11	295	33	319	4e-37	140
gi|26392384|sp|Q12126.1|CRK1_SCHPO	gi|56465217|gb|EAL43525.1|	31.35	303	174	11	11	295	33	319	4e-37	140
gi|26392384|sp|Q12126.1|CRK1_SCHPO	gi|459660710|gb|EMH76035.1|	31.35	303	174	11	11	295	33	319	4e-37	140
gi|26392384|sp|Q12126.1|CRK1_SCHPO	gi|480526052|gb|ENY64715.1|	31.35	303	174	11	11	295	33	319	4e-37	140
gi|26392384|sp|Q12126.1|CRK1_SCHPO	gi|60467281|gb|EAL65314.1|	27.93	290	174	5	11	297	36	293	9e-31	122
gi|26392384|sp|Q12126.1|CRK1_SCHPO	gi|66809903|ref|XP_638675.1|	27.93	290	174	5	11	297	36	293	9e-31	122
gi|26392384|sp|Q12126.1|CRK1_SCHPO	gi|60466202|gb|EAL64265.1|	31.67	300	165	11	15	292	316	597	1e-30	123
gi|26392384|sp|Q12126.1|CRK1_SCHPO	gi|66808083|ref|XP_637764.1|	31.67	300	165	11	15	292	316	597	1e-30	123
gi|26392384|sp|Q12126.1|CRK1_SCHPO	gi|67472749|ref|XP_652162.1|	29.74	306	178	9	3	289	12	299	4e-30	119
gi|26392384|sp|Q12126.1|CRK1_SCHPO	gi|56468979|gb|EAL46776.1|	29.74	306	178	9	3	289	12	299	4e-30	119
gi|26392384|sp|Q12126.1|CRK1_SCHPO	gi|459662518|gb|EMH77409.1|	29.74	306	178	9	3	289	12	299	4e-30	119
gi|26392384|sp|Q12126.1|CRK1_SCHPO	gi|480527122|gb|ENY65574.1|	29.74	306	178	9	3	289	12	299	4e-30	119
gi|26392384|sp|Q12126.1|CRK1_SCHPO	gi|67462916|ref|XP_648115.1|	32.76	232	148	7	10	238	9	235	2e-29	118
gi|26392384|sp|Q12126.1|CRK1_SCHPO	gi|56464080|gb|EAL42727.1|	32.76	232	148	7	10	238	9	235	2e-29	118
gi|26392384|sp|Q12126.1|CRK1_SCHPO	gi|459658964|gb|EMH74702.1|	32.76	232	148	7	10	238	9	235	2e-29	118
gi|26392384|sp|Q12126.1|CRK1_SCHPO	gi|480526182|gb|ENY64827.1|	32.76	232	148	7	10	238	9	235	2e-29	118
gi|26392384|sp|Q12126.1|CRK1_SCHPO	gi|67465367|ref|XP_648868.1|	28.31	325	180	9	16	293	102	420	3e-28	116
gi|26392384|sp|Q12126.1|CRK1_SCHPO	gi|56465158|gb|EAL43478.1|	28.31	325	180	9	16	293	102	420	3e-28	116
gi|26392384|sp|Q12126.1|CRK1_SCHPO	gi|459660938|gb|EMH76202.1|	28.31	325	180	9	16	293	102	420	3e-28	116
gi|26392384|sp|Q12126.1|CRK1_SCHPO	gi|480523139|gb|ENY62431.1|	28.31	325	180	9	16	293	102	420	3e-28	116
gi|26392384|sp|Q12126.1|CRK1_SCHPO	gi|60471855|gb|EAL69809.1|	34.33	233	130	9	11	230	56	278	9e-28	112
gi|26392384|sp|Q12126.1|CRK1_SCHPO	gi|66820290|ref|XP_643776.1|	34.33	233	130	9	11	230	56	278	9e-28	112
gi|26392384|sp|Q12126.1|CRK1_SCHPO	gi|90970620|gb|EAL65773.2|	28.23	294	175	8	8	295	494	757	1e-27	116
gi|26392384|sp|Q12126.1|CRK1_SCHPO	gi|111226512|ref|XP_639165.2|	28.23	294	175	8	8	295	494	757	1e-27	116
gi|26392384|sp|Q12126.1|CRK1_SCHPO	gi|67478085|ref|XP_654466.1|	28.95	304	178	9	15	297	43	329	1e-26	109
gi|26392384|sp|Q12126.1|CRK1_SCHPO	gi|56471512|gb|EAL49076.1|	28.95	304	178	9	15	297	43	329	1e-26	109
gi|26392384|sp|Q12126.1|CRK1_SCHPO	gi|459657742|gb|EMH73763.1|	28.95	304	178	9	15	297	43	329	1e-26	109
gi|26392384|sp|Q12126.1|CRK1_SCHPO	gi|480523614|gb|ENY62796.1|	28.95	304	178	9	15	297	43	329	1e-26	109
gi|26392384|sp|Q12126.1|CRK1_SCHPO	c6526A	29.06	320	179	11	6	299	46	343	6e-26	107
gi|26392384|sp|Q12126.1|CRK1_SCHPO	gi|67483750|ref|XP_657095.1|	32.18	289	153	15	11	289	150	405	7e-26	108
gi|26392384|sp|Q12126.1|CRK1_SCHPO	gi|56474334|gb|EAL51708.1|	32.18	289	153	15	11	289	150	405	7e-26	108
gi|26392384|sp|Q12126.1|CRK1_SCHPO	gi|459659009|gb|EMH74738.1|	32.18	289	153	15	11	289	150	405	7e-26	108
gi|26392384|sp|Q12126.1|CRK1_SCHPO	gi|480523766|gb|ENY62908.1|	32.18	289	153	15	11	289	150	405	7e-26	108
gi|26392384|sp|Q12126.1|CRK1_SCHPO	gi|60462330|gb|EAL60552.1|	28.16	309	192	11	17	302	611	912	8e-26	110
gi|26392384|sp|Q12126.1|CRK1_SCHPO	gi|66800079|ref|XP_628965.1|	28.16	309	192	11	17	302	611	912	8e-26	110
gi|26392384|sp|Q12126.1|CRK1_SCHPO	gi|60467503|gb|EAL65525.1|	28.78	205	145	1	3	206	4	208	9e-26	110
gi|26392384|sp|Q12126.1|CRK1_SCHPO	gi|66810331|ref|XP_638889.1|	28.78	205	145	1	3	206	4	208	9e-26	110
gi|26392384|sp|Q12126.1|CRK1_SCHPO	gi|67470923|ref|XP_651418.1|	28.42	292	174	11	16	295	16	284	1e-25	105
gi|26392384|sp|Q12126.1|CRK1_SCHPO	gi|56468148|gb|EAL46032.1|	28.42	292	174	11	16	295	16	284	1e-25	105
gi|26392384|sp|Q12126.1|CRK1_SCHPO	gi|459657435|gb|EMH73538.1|	28.42	292	174	11	16	295	16	284	1e-25	105
gi|26392384|sp|Q12126.1|CRK1_SCHPO	gi|480520981|gb|ENY60715.1|	28.42	292	174	11	16	295	16	284	1e-25	105
gi|26392384|sp|Q12126.1|CRK1_SCHPO	gi|67478624|ref|XP_654697.1|	27.09	299	199	9	11	298	21	311	2e-25	105
gi|26392384|sp|Q12126.1|CRK1_SCHPO	gi|56471791|gb|EAL49335.1|	27.09	299	199	9	11	298	21	311	2e-25	105
gi|26392384|sp|Q12126.1|CRK1_SCHPO	gi|459659267|gb|EMH74933.1|	27.09	299	199	9	11	298	21	311	2e-25	105
gi|26392384|sp|Q12126.1|CRK1_SCHPO	gi|480525821|gb|ENY64542.1|	27.09	299	199	9	11	298	21	311	2e-25	105
gi|26392384|sp|Q12126.1|CRK1_SCHPO	c4513A	40.34	119	69	2	90	207	1	118	4e-25	100
gi|26392384|sp|Q12126.1|CRK1_SCHPO	c394A	28.23	294	172	8	15	301	46	307	1e-24	107
gi|26392384|sp|Q12126.1|CRK1_SCHPO	c7734A	42.4	125	72	0	11	135	17	141	2e-24	99.8
gi|26392384|sp|Q12126.1|CRK1_SCHPO	c5356A	30.59	255	134	9	11	231	103	348	2e-24	105
gi|26392384|sp|Q12126.1|CRK1_SCHPO	gi|60463081|gb|EAL61276.1|	26.27	316	197	5	11	325	109	389	2e-24	106
gi|26392384|sp|Q12126.1|CRK1_SCHPO	gi|66801527|ref|XP_629689.1|	26.27	316	197	5	11	325	109	389	2e-24	106
gi|26392384|sp|Q12126.1|CRK1_SCHPO	gi|60466141|gb|EAL64204.1|	29.57	301	153	10	11	297	12	267	4e-24	103
gi|26392384|sp|Q12126.1|CRK1_SCHPO	gi|66808053|ref|XP_637749.1|	29.57	301	153	10	11	297	12	267	4e-24	103
gi|26392384|sp|Q12126.1|CRK1_SCHPO	gi|60471223|gb|EAL69186.1|	27.6	308	182	9	17	290	24	324	4e-24	105
gi|26392384|sp|Q12126.1|CRK1_SCHPO	gi|66818963|ref|XP_643141.1|	27.6	308	182	9	17	290	24	324	4e-24	105
gi|26392384|sp|Q12126.1|CRK1_SCHPO	gi|60475499|gb|EAL73434.1|	28.57	231	156	6	16	244	10	233	5e-24	105
gi|26392384|sp|Q12126.1|CRK1_SCHPO	gi|66828189|ref|XP_647449.1|	28.57	231	156	6	16	244	10	233	5e-24	105
gi|26392384|sp|Q12126.1|CRK1_SCHPO	gi|256013098|gb|EAL73178.2|	27.97	286	169	10	11	291	204	457	8e-24	102
gi|26392384|sp|Q12126.1|CRK1_SCHPO	gi|268638284|ref|XP_647081.2|	27.97	286	169	10	11	291	204	457	8e-24	102
gi|26392384|sp|Q12126.1|CRK1_SCHPO	gi|60473699|gb|EAL71639.1|	27.97	286	167	9	16	293	25	279	1e-23	101
gi|26392384|sp|Q12126.1|CRK1_SCHPO	gi|66824483|ref|XP_645596.1|	27.97	286	167	9	16	293	25	279	1e-23	101
gi|26392384|sp|Q12126.1|CRK1_SCHPO	gi|60471947|gb|EAL69901.1|	30.54	203	131	5	7	201	2	202	2e-23	103
gi|26392384|sp|Q12126.1|CRK1_SCHPO	gi|66820194|ref|XP_643733.1|	30.54	203	131	5	7	201	2	202	2e-23	103
gi|26392384|sp|Q12126.1|CRK1_SCHPO	gi|90970503|gb|EAS66833.1|	32.51	203	124	6	10	206	17	212	4e-23	102
gi|26392384|sp|Q12126.1|CRK1_SCHPO	gi|111226347|ref|XP_001134516.1|	32.51	203	124	6	10	206	17	212	4e-23	102
gi|26392384|sp|Q12126.1|CRK1_SCHPO	gi|60468542|gb|EAL66545.1|	29.69	293	154	12	17	293	224	480	6e-23	100
gi|26392384|sp|Q12126.1|CRK1_SCHPO	gi|66812844|ref|XP_640601.1|	29.69	293	154	12	17	293	224	480	6e-23	100
gi|26392384|sp|Q12126.1|CRK1_SCHPO	gi|67484712|ref|XP_657576.1|	26.9	290	168	10	7	292	205	454	7e-23	99.8
gi|26392384|sp|Q12126.1|CRK1_SCHPO	gi|56474805|gb|EAL52161.1|	26.9	290	168	10	7	292	205	454	7e-23	99.8
gi|26392384|sp|Q12126.1|CRK1_SCHPO	gi|480524235|gb|ENY63282.1|	26.9	290	168	10	7	292	205	454	7e-23	99.8
gi|26392384|sp|Q12126.1|CRK1_SCHPO	gi|480523545|gb|ENY62748.1|	31.64	256	155	11	1	245	89	335	8e-23	100
gi|26392384|sp|Q12126.1|CRK1_SCHPO	c3244A	26.58	301	179	8	17	309	15	281	8e-23	100
gi|26392384|sp|Q12126.1|CRK1_SCHPO	gi|183234504|ref|XP_654073.2|	31.64	256	155	11	1	245	89	335	8e-23	100
gi|26392384|sp|Q12126.1|CRK1_SCHPO	gi|169801055|gb|EAL48687.2|	31.64	256	155	11	1	245	89	335	8e-23	100
gi|26392384|sp|Q12126.1|CRK1_SCHPO	gi|459656945|gb|EMH73167.1|	31.64	256	155	11	1	245	89	335	8e-23	100
gi|26392384|sp|Q12126.1|CRK1_SCHPO	gi|67465996|ref|XP_649156.1|	28.7	324	184	12	17	296	99	419	1e-22	100
gi|26392384|sp|Q12126.1|CRK1_SCHPO	gi|56465523|gb|EAL43769.1|	28.7	324	184	12	17	296	99	419	1e-22	100
gi|26392384|sp|Q12126.1|CRK1_SCHPO	gi|480524877|gb|ENY63802.1|	28.7	324	184	12	17	296	99	419	1e-22	100
gi|26392384|sp|Q12126.1|CRK1_SCHPO	gi|60469084|gb|EAL67080.1|	26.37	311	192	7	20	295	111	419	2e-22	98.6
gi|26392384|sp|Q12126.1|CRK1_SCHPO	gi|66813738|ref|XP_641048.1|	26.37	311	192	7	20	295	111	419	2e-22	98.6
gi|26392384|sp|Q12126.1|CRK1_SCHPO	gi|60467548|gb|EAL65569.1|	32.87	216	135	7	17	225	211	423	2e-22	100
gi|26392384|sp|Q12126.1|CRK1_SCHPO	gi|66810395|ref|XP_638920.1|	32.87	216	135	7	17	225	211	423	2e-22	100
gi|26392384|sp|Q12126.1|CRK1_SCHPO	gi|60470974|gb|EAL68944.1|	27.85	298	185	7	15	295	51	335	2e-22	96.7
gi|26392384|sp|Q12126.1|CRK1_SCHPO	gi|66818467|ref|XP_642893.1|	27.85	298	185	7	15	295	51	335	2e-22	96.7
gi|26392384|sp|Q12126.1|CRK1_SCHPO	gi|183231812|ref|XP_656865.2|	27.33	300	182	10	16	295	80	363	3e-22	97.1
gi|26392384|sp|Q12126.1|CRK1_SCHPO	gi|169802314|gb|EAL51479.2|	27.33	300	182	10	16	295	80	363	3e-22	97.1
gi|26392384|sp|Q12126.1|CRK1_SCHPO	gi|459663480|gb|EMH78154.1|	27.33	300	182	10	16	295	80	363	3e-22	97.1
gi|26392384|sp|Q12126.1|CRK1_SCHPO	gi|480520053|gb|ENY59980.1|	27.33	300	182	10	16	295	80	363	3e-22	97.1
gi|26392384|sp|Q12126.1|CRK1_SCHPO	gi|183231947|ref|XP_650701.2|	32.47	231	147	8	16	241	111	337	3e-22	99.4
gi|26392384|sp|Q12126.1|CRK1_SCHPO	gi|169802260|gb|EAL45331.2|	32.47	231	147	8	16	241	111	337	3e-22	99.4
gi|26392384|sp|Q12126.1|CRK1_SCHPO	gi|60467059|gb|EAL65100.1|	25.68	296	183	9	17	306	19	283	3e-22	98.2
gi|26392384|sp|Q12126.1|CRK1_SCHPO	gi|66809477|ref|XP_638461.1|	25.68	296	183	9	17	306	19	283	3e-22	98.2
gi|26392384|sp|Q12126.1|CRK1_SCHPO	c1333A	33	200	120	8	15	206	811	1004	5e-22	99
gi|26392384|sp|Q12126.1|CRK1_SCHPO	gi|183232251|ref|XP_653898.2|	24.65	288	178	10	16	297	154	408	5e-22	96.7
gi|26392384|sp|Q12126.1|CRK1_SCHPO	gi|169802136|gb|EAL48512.2|	24.65	288	178	10	16	297	154	408	5e-22	96.7
gi|26392384|sp|Q12126.1|CRK1_SCHPO	gi|459661497|gb|EMH76633.1|	24.65	288	178	10	16	297	154	408	5e-22	96.7
gi|26392384|sp|Q12126.1|CRK1_SCHPO	gi|480521048|gb|ENY60770.1|	24.65	288	178	10	16	297	154	408	5e-22	96.7
gi|26392384|sp|Q12126.1|CRK1_SCHPO	c788A	27.59	290	178	6	7	292	64	325	6e-22	97.4
gi|26392384|sp|Q12126.1|CRK1_SCHPO	c10120A	35.51	138	83	3	16	148	56	192	8e-22	92.8
gi|26392384|sp|Q12126.1|CRK1_SCHPO	gi|60470052|gb|EAL68033.1|	29.47	285	172	8	17	297	103	362	9e-22	97.4
gi|26392384|sp|Q12126.1|CRK1_SCHPO	gi|66828867|ref|XP_647787.1|	29.47	285	172	8	17	297	103	362	9e-22	97.4
gi|26392384|sp|Q12126.1|CRK1_SCHPO	gi|60469441|gb|EAL67434.1|	29.81	208	136	5	11	212	8	211	9e-22	94.4
gi|26392384|sp|Q12126.1|CRK1_SCHPO	gi|66814490|ref|XP_641424.1|	29.81	208	136	5	11	212	8	211	9e-22	94.4
gi|26392384|sp|Q12126.1|CRK1_SCHPO	gi|60469637|gb|EAL67626.1|	26.69	236	157	6	17	241	496	726	1e-21	97.8
gi|26392384|sp|Q12126.1|CRK1_SCHPO	gi|66814997|ref|XP_641608.1|	26.69	236	157	6	17	241	496	726	1e-21	97.8
gi|26392384|sp|Q12126.1|CRK1_SCHPO	gi|480521696|gb|ENY61301.1|	34.71	121	79	0	172	292	2	122	1e-21	90.5
gi|26392384|sp|Q12126.1|CRK1_SCHPO	c2065A	32.47	194	126	4	15	206	309	499	3e-21	95.5
gi|26392384|sp|Q12126.1|CRK1_SCHPO	gi|60468970|gb|EAL66969.1|	28.06	310	190	9	13	292	43	349	3e-21	94.4
gi|26392384|sp|Q12126.1|CRK1_SCHPO	gi|66813532|ref|XP_640945.1|	28.06	310	190	9	13	292	43	349	3e-21	94.4
gi|26392384|sp|Q12126.1|CRK1_SCHPO	c9086Agoro_1	28.79	323	188	14	15	322	47	342	4e-21	93.6
gi|26392384|sp|Q12126.1|CRK1_SCHPO	gi|459662100|gb|EMH77093.1|	28.57	245	156	8	10	240	91	330	4e-21	95.5
gi|26392384|sp|Q12126.1|CRK1_SCHPO	gi|480522245|gb|ENY61728.1|	28.57	245	156	8	10	240	91	330	4e-21	95.5
gi|26392384|sp|Q12126.1|CRK1_SCHPO	gi|183232325|ref|XP_651884.2|	28.57	245	156	8	10	240	91	330	4e-21	95.5
gi|26392384|sp|Q12126.1|CRK1_SCHPO	gi|169802096|gb|EAL46498.2|	28.57	245	156	8	10	240	91	330	4e-21	95.5
gi|26392384|sp|Q12126.1|CRK1_SCHPO	gi|459656652|gb|EMH72929.1|	31.09	193	124	5	17	206	35	221	4e-21	92.4
gi|26392384|sp|Q12126.1|CRK1_SCHPO	gi|60469164|gb|EAL67160.1|	26.47	306	156	11	15	295	90	351	4e-21	94
gi|26392384|sp|Q12126.1|CRK1_SCHPO	gi|66813922|ref|XP_641140.1|	26.47	306	156	11	15	295	90	351	4e-21	94
gi|20138890|sp|O74456.2|PEF1_SCHPO RecName:
# 375 hits found
gi|20138890|sp|O74456.2|PEF1_SCHPO	gi|60464959|gb|EAL63070.1|	63.86	285	100	2	2	285	3	285	1e-132	382
gi|20138890|sp|O74456.2|PEF1_SCHPO	gi|66805759|ref|XP_636601.1|	63.86	285	100	2	2	285	3	285	1e-132	382
gi|20138890|sp|O74456.2|PEF1_SCHPO	c9059A	60.35	285	110	2	2	285	60	342	6e-123	360
gi|20138890|sp|O74456.2|PEF1_SCHPO	gi|60473096|gb|EAL71044.1|	55.83	283	121	2	3	285	10	288	5e-116	340
gi|20138890|sp|O74456.2|PEF1_SCHPO	gi|66823249|ref|XP_644979.1|	55.83	283	121	2	3	285	10	288	5e-116	340
gi|20138890|sp|O74456.2|PEF1_SCHPO	c5845A	54.67	289	121	4	3	285	12	296	2e-107	319
gi|20138890|sp|O74456.2|PEF1_SCHPO	c683A	51.07	280	118	3	7	285	42	303	2e-95	288
gi|20138890|sp|O74456.2|PEF1_SCHPO	gi|67473263|ref|XP_652398.1|	45.07	284	151	3	3	285	4	283	9e-85	260
gi|20138890|sp|O74456.2|PEF1_SCHPO	gi|56469247|gb|EAL47010.1|	45.07	284	151	3	3	285	4	283	9e-85	260
gi|20138890|sp|O74456.2|PEF1_SCHPO	gi|459658778|gb|EMH74564.1|	45.07	284	151	3	3	285	4	283	9e-85	260
gi|20138890|sp|O74456.2|PEF1_SCHPO	gi|480525991|gb|ENY64674.1|	45.07	284	151	3	3	285	4	283	9e-85	260
gi|20138890|sp|O74456.2|PEF1_SCHPO	gi|60475758|gb|EAL73693.1|	44.33	291	154	4	1	285	5	293	1e-83	260
gi|20138890|sp|O74456.2|PEF1_SCHPO	gi|66827511|ref|XP_647110.1|	44.33	291	154	4	1	285	5	293	1e-83	260
gi|20138890|sp|O74456.2|PEF1_SCHPO	gi|67476782|ref|XP_653941.1|	41.75	285	161	3	3	285	20	301	2e-78	244
gi|20138890|sp|O74456.2|PEF1_SCHPO	gi|56470943|gb|EAL48554.1|	41.75	285	161	3	3	285	20	301	2e-78	244
gi|20138890|sp|O74456.2|PEF1_SCHPO	gi|459661063|gb|EMH76292.1|	41.75	285	161	3	3	285	20	301	2e-78	244
gi|20138890|sp|O74456.2|PEF1_SCHPO	gi|480525861|gb|ENY64575.1|	41.75	285	161	3	3	285	20	301	2e-78	244
gi|20138890|sp|O74456.2|PEF1_SCHPO	gi|60467764|gb|EAL65780.1|	42.91	289	157	5	3	286	52	337	9e-77	242
gi|20138890|sp|O74456.2|PEF1_SCHPO	gi|66810856|ref|XP_639135.1|	42.91	289	157	5	3	286	52	337	9e-77	242
gi|20138890|sp|O74456.2|PEF1_SCHPO	gi|60466494|gb|EAL64546.1|	42.81	285	155	3	9	288	10	291	4e-76	240
gi|20138890|sp|O74456.2|PEF1_SCHPO	gi|66809013|ref|XP_638229.1|	42.81	285	155	3	9	288	10	291	4e-76	240
gi|20138890|sp|O74456.2|PEF1_SCHPO	gi|67483393|ref|XP_656968.1|	39.44	284	169	2	3	285	9	290	7e-74	232
gi|20138890|sp|O74456.2|PEF1_SCHPO	gi|56474203|gb|EAL51586.1|	39.44	284	169	2	3	285	9	290	7e-74	232
gi|20138890|sp|O74456.2|PEF1_SCHPO	gi|480520959|gb|ENY60698.1|	39.44	284	169	2	3	285	9	290	7e-74	232
gi|20138890|sp|O74456.2|PEF1_SCHPO	gi|60472600|gb|EAL70551.1|	41.37	307	153	7	3	287	209	510	2e-71	236
gi|20138890|sp|O74456.2|PEF1_SCHPO	gi|60472872|gb|EAL70821.1|	41.37	307	153	7	3	287	209	510	2e-71	236
gi|20138890|sp|O74456.2|PEF1_SCHPO	gi|66822245|ref|XP_644477.1|	41.37	307	153	7	3	287	209	510	2e-71	236
gi|20138890|sp|O74456.2|PEF1_SCHPO	gi|66822837|ref|XP_644773.1|	41.37	307	153	7	3	287	209	510	2e-71	236
gi|20138890|sp|O74456.2|PEF1_SCHPO	gi|67470734|ref|XP_651330.1|	38.28	290	171	3	3	285	15	303	9e-71	228
gi|20138890|sp|O74456.2|PEF1_SCHPO	gi|56468061|gb|EAL45951.1|	38.28	290	171	3	3	285	15	303	9e-71	228
gi|20138890|sp|O74456.2|PEF1_SCHPO	gi|459660020|gb|EMH75498.1|	38.28	290	171	3	3	285	15	303	9e-71	228
gi|20138890|sp|O74456.2|PEF1_SCHPO	gi|480527091|gb|ENY65553.1|	38.28	290	171	3	3	285	15	303	9e-71	228
gi|20138890|sp|O74456.2|PEF1_SCHPO	gi|67482103|ref|XP_656401.1|	40.07	287	165	5	3	286	26	308	6e-69	220
gi|20138890|sp|O74456.2|PEF1_SCHPO	gi|56473543|gb|EAL50962.1|	40.07	287	165	5	3	286	26	308	6e-69	220
gi|20138890|sp|O74456.2|PEF1_SCHPO	gi|67482935|ref|XP_656764.1|	34.27	286	181	3	4	284	22	305	4e-65	210
gi|20138890|sp|O74456.2|PEF1_SCHPO	gi|56473985|gb|EAL51379.1|	34.27	286	181	3	4	284	22	305	4e-65	210
gi|20138890|sp|O74456.2|PEF1_SCHPO	gi|459663041|gb|EMH77813.1|	34.27	286	181	3	4	284	22	305	4e-65	210
gi|20138890|sp|O74456.2|PEF1_SCHPO	gi|480520100|gb|ENY60017.1|	34.27	286	181	3	4	284	22	305	4e-65	210
gi|20138890|sp|O74456.2|PEF1_SCHPO	gi|60463058|gb|EAL61254.1|	40.68	295	156	8	2	286	3	288	1e-58	206
gi|20138890|sp|O74456.2|PEF1_SCHPO	gi|66801391|ref|XP_629621.1|	40.68	295	156	8	2	286	3	288	1e-58	206
gi|20138890|sp|O74456.2|PEF1_SCHPO	c2081A	38.93	298	164	6	3	285	400	694	3e-58	201
gi|20138890|sp|O74456.2|PEF1_SCHPO	gi|60475557|gb|EAL73492.1|	38.89	288	166	6	3	285	4	286	5e-58	197
gi|20138890|sp|O74456.2|PEF1_SCHPO	gi|66828365|ref|XP_647537.1|	38.89	288	166	6	3	285	4	286	5e-58	197
gi|20138890|sp|O74456.2|PEF1_SCHPO	gi|60472485|gb|EAL70437.1|	44.81	241	126	4	2	239	3	239	8e-58	199
gi|20138890|sp|O74456.2|PEF1_SCHPO	gi|60473088|gb|EAL71036.1|	44.81	241	126	4	2	239	3	239	8e-58	199
gi|20138890|sp|O74456.2|PEF1_SCHPO	gi|66822015|ref|XP_644362.1|	44.81	241	126	4	2	239	3	239	8e-58	199
gi|20138890|sp|O74456.2|PEF1_SCHPO	gi|66823395|ref|XP_645052.1|	44.81	241	126	4	2	239	3	239	8e-58	199
gi|20138890|sp|O74456.2|PEF1_SCHPO	gi|60475238|gb|EAL73173.1|	37.95	303	160	9	8	285	49	348	4e-56	189
gi|20138890|sp|O74456.2|PEF1_SCHPO	gi|66828493|ref|XP_647600.1|	37.95	303	160	9	8	285	49	348	4e-56	189
gi|20138890|sp|O74456.2|PEF1_SCHPO	gi|67476830|ref|XP_653959.1|	38.41	289	164	7	3	284	24	305	3e-55	186
gi|20138890|sp|O74456.2|PEF1_SCHPO	gi|56470967|gb|EAL48573.1|	38.41	289	164	7	3	284	24	305	3e-55	186
gi|20138890|sp|O74456.2|PEF1_SCHPO	gi|459661493|gb|EMH76630.1|	38.41	289	164	7	3	284	24	305	3e-55	186
gi|20138890|sp|O74456.2|PEF1_SCHPO	gi|480520967|gb|ENY60704.1|	38.41	289	164	7	3	284	24	305	3e-55	186
gi|20138890|sp|O74456.2|PEF1_SCHPO	c6345A	36.86	293	170	5	3	285	23	310	1e-54	185
gi|20138890|sp|O74456.2|PEF1_SCHPO	c1284A	38.72	297	163	8	3	285	13	304	2e-54	185
gi|20138890|sp|O74456.2|PEF1_SCHPO	gi|60470436|gb|EAL68416.1|	38.41	289	165	8	2	285	63	343	8e-53	185
gi|20138890|sp|O74456.2|PEF1_SCHPO	gi|66816795|ref|XP_642396.1|	38.41	289	165	8	2	285	63	343	8e-53	185
gi|20138890|sp|O74456.2|PEF1_SCHPO	c2825A	42.01	219	119	4	3	216	845	1060	2e-52	187
gi|20138890|sp|O74456.2|PEF1_SCHPO	gi|67476364|ref|XP_653785.1|	41.18	221	121	3	8	221	12	230	2e-50	172
gi|20138890|sp|O74456.2|PEF1_SCHPO	gi|56470772|gb|EAL48399.1|	41.18	221	121	3	8	221	12	230	2e-50	172
gi|20138890|sp|O74456.2|PEF1_SCHPO	gi|459662725|gb|EMH77562.1|	41.18	221	121	3	8	221	12	230	2e-50	172
gi|20138890|sp|O74456.2|PEF1_SCHPO	gi|480525504|gb|ENY64298.1|	41.18	221	121	3	8	221	12	230	2e-50	172
gi|20138890|sp|O74456.2|PEF1_SCHPO	gi|60466138|gb|EAL64201.1|	36.18	293	173	6	3	285	149	437	2e-49	174
gi|20138890|sp|O74456.2|PEF1_SCHPO	gi|66807963|ref|XP_637704.1|	36.18	293	173	6	3	285	149	437	2e-49	174
gi|20138890|sp|O74456.2|PEF1_SCHPO	gi|67473974|ref|XP_652736.1|	35.03	294	170	7	3	288	10	290	1e-48	167
gi|20138890|sp|O74456.2|PEF1_SCHPO	gi|56469617|gb|EAL47349.1|	35.03	294	170	7	3	288	10	290	1e-48	167
gi|20138890|sp|O74456.2|PEF1_SCHPO	gi|459662336|gb|EMH77268.1|	35.03	294	170	7	3	288	10	290	1e-48	167
gi|20138890|sp|O74456.2|PEF1_SCHPO	gi|480522008|gb|ENY61537.1|	35.03	294	170	7	3	288	10	290	1e-48	167
gi|20138890|sp|O74456.2|PEF1_SCHPO	gi|459657447|gb|EMH73547.1|	38.67	225	132	4	64	286	10	230	5e-48	163
gi|20138890|sp|O74456.2|PEF1_SCHPO	c7734A	60.16	128	48	2	2	128	16	141	6e-47	159
gi|20138890|sp|O74456.2|PEF1_SCHPO	gi|60467416|gb|EAL65439.1|	36.09	302	161	10	3	284	14	303	1e-45	161
gi|20138890|sp|O74456.2|PEF1_SCHPO	gi|66810219|ref|XP_638833.1|	36.09	302	161	10	3	284	14	303	1e-45	161
gi|20138890|sp|O74456.2|PEF1_SCHPO	c1450A	32.54	295	187	6	2	288	11	301	1e-43	156
gi|20138890|sp|O74456.2|PEF1_SCHPO	gi|60474522|gb|EAL72459.1|	32.06	287	180	5	3	285	91	366	2e-43	157
gi|20138890|sp|O74456.2|PEF1_SCHPO	gi|66826539|ref|XP_646624.1|	32.06	287	180	5	3	285	91	366	2e-43	157
gi|20138890|sp|O74456.2|PEF1_SCHPO	gi|183237411|ref|XP_650467.2|	37.19	242	136	6	8	237	25	262	4e-43	152
gi|20138890|sp|O74456.2|PEF1_SCHPO	gi|169799111|gb|EAL45081.2|	37.19	242	136	6	8	237	25	262	4e-43	152
gi|20138890|sp|O74456.2|PEF1_SCHPO	gi|183233722|ref|XP_001913902.1|	36.4	239	137	5	8	235	25	259	2e-42	150
gi|20138890|sp|O74456.2|PEF1_SCHPO	gi|169801442|gb|EDS89327.1|	36.4	239	137	5	8	235	25	259	2e-42	150
gi|20138890|sp|O74456.2|PEF1_SCHPO	gi|67484600|ref|XP_657520.1|	35.15	293	170	8	3	284	33	316	3e-42	152
gi|20138890|sp|O74456.2|PEF1_SCHPO	gi|56474773|gb|EAL52130.1|	35.15	293	170	8	3	284	33	316	3e-42	152
gi|20138890|sp|O74456.2|PEF1_SCHPO	gi|459659492|gb|EMH75104.1|	35.15	293	170	8	3	284	33	316	3e-42	152
gi|20138890|sp|O74456.2|PEF1_SCHPO	gi|480520750|gb|ENY60533.1|	35.15	293	170	8	3	284	33	316	3e-42	152
gi|20138890|sp|O74456.2|PEF1_SCHPO	gi|60473261|gb|EAL71207.1|	34.62	286	170	8	9	285	62	339	5e-41	150
gi|20138890|sp|O74456.2|PEF1_SCHPO	gi|66823603|ref|XP_645156.1|	34.62	286	170	8	9	285	62	339	5e-41	150
gi|20138890|sp|O74456.2|PEF1_SCHPO	c2453Abruce_1	37.07	232	133	3	7	225	608	839	3e-40	152
gi|20138890|sp|O74456.2|PEF1_SCHPO	gi|67465461|ref|XP_648915.1|	30.27	294	185	8	2	284	31	315	1e-39	145
gi|20138890|sp|O74456.2|PEF1_SCHPO	gi|56465217|gb|EAL43525.1|	30.27	294	185	8	2	284	31	315	1e-39	145
gi|20138890|sp|O74456.2|PEF1_SCHPO	gi|459660710|gb|EMH76035.1|	30.27	294	185	8	2	284	31	315	1e-39	145
gi|20138890|sp|O74456.2|PEF1_SCHPO	gi|480526052|gb|ENY64715.1|	30.27	294	185	8	2	284	31	315	1e-39	145
gi|20138890|sp|O74456.2|PEF1_SCHPO	gi|183236101|ref|XP_001914376.1|	37.09	213	123	3	8	213	25	233	2e-39	141
gi|20138890|sp|O74456.2|PEF1_SCHPO	gi|169800143|gb|EDS88849.1|	37.09	213	123	3	8	213	25	233	2e-39	141
gi|20138890|sp|O74456.2|PEF1_SCHPO	gi|67466880|ref|XP_649579.1|	32.09	296	179	11	3	288	30	313	4e-37	137
gi|20138890|sp|O74456.2|PEF1_SCHPO	gi|56466053|gb|EAL44193.1|	32.09	296	179	11	3	288	30	313	4e-37	137
gi|20138890|sp|O74456.2|PEF1_SCHPO	gi|459663144|gb|EMH77896.1|	32.09	296	179	11	3	288	30	313	4e-37	137
gi|20138890|sp|O74456.2|PEF1_SCHPO	gi|480522124|gb|ENY61630.1|	32.09	296	179	11	3	288	30	313	4e-37	137
gi|20138890|sp|O74456.2|PEF1_SCHPO	gi|67471762|ref|XP_651793.1|	34.51	226	132	8	5	222	34	251	3e-36	136
gi|20138890|sp|O74456.2|PEF1_SCHPO	gi|56468572|gb|EAL46406.1|	34.51	226	132	8	5	222	34	251	3e-36	136
gi|20138890|sp|O74456.2|PEF1_SCHPO	gi|459655566|gb|EMH72098.1|	34.51	226	132	8	5	222	34	251	3e-36	136
gi|20138890|sp|O74456.2|PEF1_SCHPO	gi|480525943|gb|ENY64635.1|	34.51	226	132	8	5	222	34	251	3e-36	136
gi|20138890|sp|O74456.2|PEF1_SCHPO	c2921A	51.79	112	54	0	174	285	1	112	1e-35	128
gi|20138890|sp|O74456.2|PEF1_SCHPO	gi|60467281|gb|EAL65314.1|	31.1	283	161	8	7	287	40	290	1e-33	129
gi|20138890|sp|O74456.2|PEF1_SCHPO	gi|66809903|ref|XP_638675.1|	31.1	283	161	8	7	287	40	290	1e-33	129
gi|20138890|sp|O74456.2|PEF1_SCHPO	gi|60466202|gb|EAL64265.1|	31.7	306	166	13	3	285	312	597	1e-33	130
gi|20138890|sp|O74456.2|PEF1_SCHPO	gi|66808083|ref|XP_637764.1|	31.7	306	166	13	3	285	312	597	1e-33	130
gi|20138890|sp|O74456.2|PEF1_SCHPO	gi|60462330|gb|EAL60552.1|	35.84	226	120	8	9	221	611	824	3e-32	128
gi|20138890|sp|O74456.2|PEF1_SCHPO	gi|66800079|ref|XP_628965.1|	35.84	226	120	8	9	221	611	824	3e-32	128
gi|20138890|sp|O74456.2|PEF1_SCHPO	gi|60463081|gb|EAL61276.1|	29.72	286	167	7	2	285	108	361	6e-32	127
gi|20138890|sp|O74456.2|PEF1_SCHPO	gi|66801527|ref|XP_629689.1|	29.72	286	167	7	2	285	108	361	6e-32	127
gi|20138890|sp|O74456.2|PEF1_SCHPO	gi|90970620|gb|EAL65773.2|	34.47	206	126	4	1	200	493	695	1e-31	127
gi|20138890|sp|O74456.2|PEF1_SCHPO	gi|111226512|ref|XP_639165.2|	34.47	206	126	4	1	200	493	695	1e-31	127
gi|20138890|sp|O74456.2|PEF1_SCHPO	c10120A	41.55	142	80	2	3	141	51	192	1e-31	119
gi|20138890|sp|O74456.2|PEF1_SCHPO	gi|67478085|ref|XP_654466.1|	30.46	302	175	11	3	285	39	324	5e-31	120
gi|20138890|sp|O74456.2|PEF1_SCHPO	gi|56471512|gb|EAL49076.1|	30.46	302	175	11	3	285	39	324	5e-31	120
gi|20138890|sp|O74456.2|PEF1_SCHPO	gi|459657742|gb|EMH73763.1|	30.46	302	175	11	3	285	39	324	5e-31	120
gi|20138890|sp|O74456.2|PEF1_SCHPO	gi|480523614|gb|ENY62796.1|	30.46	302	175	11	3	285	39	324	5e-31	120
gi|20138890|sp|O74456.2|PEF1_SCHPO	c788A	31.91	282	157	8	9	285	74	325	6e-31	122
gi|20138890|sp|O74456.2|PEF1_SCHPO	gi|60475499|gb|EAL73434.1|	31.58	209	138	3	2	209	4	208	8e-31	125
gi|20138890|sp|O74456.2|PEF1_SCHPO	gi|66828189|ref|XP_647449.1|	31.58	209	138	3	2	209	4	208	8e-31	125
gi|20138890|sp|O74456.2|PEF1_SCHPO	gi|67476816|ref|XP_653953.1|	28.47	281	162	9	9	286	70	314	1e-30	119
gi|20138890|sp|O74456.2|PEF1_SCHPO	gi|56470958|gb|EAL48567.1|	28.47	281	162	9	9	286	70	314	1e-30	119
gi|20138890|sp|O74456.2|PEF1_SCHPO	c1452A	26.48	287	180	4	2	285	34	292	2e-30	119
gi|20138890|sp|O74456.2|PEF1_SCHPO	gi|60468503|gb|EAL66507.1|	29.97	287	163	6	3	284	46	299	2e-30	122
gi|20138890|sp|O74456.2|PEF1_SCHPO	gi|66812614|ref|XP_640486.1|	29.97	287	163	6	3	284	46	299	2e-30	122
gi|20138890|sp|O74456.2|PEF1_SCHPO	c5275A	30.07	286	168	7	3	285	194	450	3e-30	120
gi|20138890|sp|O74456.2|PEF1_SCHPO	gi|60470974|gb|EAL68944.1|	29.14	302	181	10	2	285	46	332	5e-30	118
gi|20138890|sp|O74456.2|PEF1_SCHPO	gi|66818467|ref|XP_642893.1|	29.14	302	181	10	2	285	46	332	5e-30	118
gi|20138890|sp|O74456.2|PEF1_SCHPO	c6526A	29.97	297	185	10	2	285	50	336	6e-30	118
gi|20138890|sp|O74456.2|PEF1_SCHPO	c3661A	26.3	289	176	6	3	285	47	304	1e-29	120
gi|20138890|sp|O74456.2|PEF1_SCHPO	gi|60467246|gb|EAL65279.1|	30.69	290	158	10	6	288	23	276	2e-29	117
gi|20138890|sp|O74456.2|PEF1_SCHPO	gi|66809853|ref|XP_638650.1|	30.69	290	158	10	6	288	23	276	2e-29	117
gi|20138890|sp|O74456.2|PEF1_SCHPO	gi|183235767|ref|XP_001914305.1|	27.92	283	161	8	9	286	46	290	2e-29	115
gi|20138890|sp|O74456.2|PEF1_SCHPO	gi|169800356|gb|EDS88914.1|	27.92	283	161	8	9	286	46	290	2e-29	115
gi|20138890|sp|O74456.2|PEF1_SCHPO	c2161A	30.2	298	157	9	3	284	24	286	4e-29	119
gi|20138890|sp|O74456.2|PEF1_SCHPO	c2161A	31.63	215	129	6	3	207	329	535	1e-23	102
gi|20138890|sp|O74456.2|PEF1_SCHPO	c6052A	26.13	287	181	5	2	285	24	282	4e-29	115
gi|20138890|sp|O74456.2|PEF1_SCHPO	gi|183232251|ref|XP_653898.2|	31.84	201	133	3	3	202	149	346	6e-29	115
gi|20138890|sp|O74456.2|PEF1_SCHPO	gi|169802136|gb|EAL48512.2|	31.84	201	133	3	3	202	149	346	6e-29	115
gi|20138890|sp|O74456.2|PEF1_SCHPO	gi|459661497|gb|EMH76633.1|	31.84	201	133	3	3	202	149	346	6e-29	115
gi|20138890|sp|O74456.2|PEF1_SCHPO	gi|480521048|gb|ENY60770.1|	31.84	201	133	3	3	202	149	346	6e-29	115
gi|20138890|sp|O74456.2|PEF1_SCHPO	gi|60469833|gb|EAL67820.1|	28.62	283	156	7	9	284	116	359	6e-29	115
gi|20138890|sp|O74456.2|PEF1_SCHPO	gi|66815573|ref|XP_641803.1|	28.62	283	156	7	9	284	116	359	6e-29	115
gi|20138890|sp|O74456.2|PEF1_SCHPO	gi|60470796|gb|EAL68768.1|	30.14	282	162	6	9	287	15	264	7e-29	118
gi|20138890|sp|O74456.2|PEF1_SCHPO	gi|66818255|ref|XP_642787.1|	30.14	282	162	6	9	287	15	264	7e-29	118
gi|20138890|sp|O74456.2|PEF1_SCHPO	gi|67465367|ref|XP_648868.1|	26.97	330	187	8	3	285	97	419	8e-29	117
gi|20138890|sp|O74456.2|PEF1_SCHPO	gi|56465158|gb|EAL43478.1|	26.97	330	187	8	3	285	97	419	8e-29	117
gi|20138890|sp|O74456.2|PEF1_SCHPO	gi|459660938|gb|EMH76202.1|	26.97	330	187	8	3	285	97	419	8e-29	117
gi|20138890|sp|O74456.2|PEF1_SCHPO	gi|480523139|gb|ENY62431.1|	26.97	330	187	8	3	285	97	419	8e-29	117
gi|20138890|sp|O74456.2|PEF1_SCHPO	gi|67478501|ref|XP_654642.1|	29.01	324	181	11	3	285	59	374	1e-28	114
gi|20138890|sp|O74456.2|PEF1_SCHPO	gi|56471709|gb|EAL49256.1|	29.01	324	181	11	3	285	59	374	1e-28	114
gi|20138890|sp|O74456.2|PEF1_SCHPO	gi|459655508|gb|EMH72053.1|	29.01	324	181	11	3	285	59	374	1e-28	114
gi|20138890|sp|O74456.2|PEF1_SCHPO	gi|480520121|gb|ENY60034.1|	29.01	324	181	11	3	285	59	374	1e-28	114
gi|20138890|sp|O74456.2|PEF1_SCHPO	gi|60469441|gb|EAL67434.1|	27.87	287	174	7	3	285	8	265	2e-28	112
gi|20138890|sp|O74456.2|PEF1_SCHPO	gi|66814490|ref|XP_641424.1|	27.87	287	174	7	3	285	8	265	2e-28	112
gi|20138890|sp|O74456.2|PEF1_SCHPO	c443A	27.99	293	165	7	2	284	1646	1902	2e-28	117
gi|20138890|sp|O74456.2|PEF1_SCHPO	c3244A	33.49	218	134	6	3	216	9	219	3e-28	115
gi|20138890|sp|O74456.2|PEF1_SCHPO	gi|67474938|ref|XP_653200.1|	28.03	289	176	7	3	285	124	386	4e-28	113
gi|20138890|sp|O74456.2|PEF1_SCHPO	gi|56470133|gb|EAL47814.1|	28.03	289	176	7	3	285	124	386	4e-28	113
gi|20138890|sp|O74456.2|PEF1_SCHPO	gi|459663160|gb|EMH77908.1|	28.03	289	176	7	3	285	124	386	4e-28	113
gi|20138890|sp|O74456.2|PEF1_SCHPO	gi|480523342|gb|ENY62585.1|	28.03	289	176	7	3	285	124	386	4e-28	113
gi|20138890|sp|O74456.2|PEF1_SCHPO	gi|60467503|gb|EAL65525.1|	35.78	204	121	6	3	202	13	210	4e-28	116
gi|20138890|sp|O74456.2|PEF1_SCHPO	gi|66810331|ref|XP_638889.1|	35.78	204	121	6	3	202	13	210	4e-28	116
gi|20138890|sp|O74456.2|PEF1_SCHPO	c7426A	29.37	286	166	8	8	288	24	278	4e-28	111
gi|20138890|sp|O74456.2|PEF1_SCHPO	gi|60473699|gb|EAL71639.1|	27.92	283	170	6	8	285	25	278	4e-28	113
gi|20138890|sp|O74456.2|PEF1_SCHPO	gi|66824483|ref|XP_645596.1|	27.92	283	170	6	8	285	25	278	4e-28	113
gi|20138890|sp|O74456.2|PEF1_SCHPO	gi|67475054|ref|XP_653256.1|	30.06	336	168	12	3	285	105	426	5e-28	115
gi|20138890|sp|O74456.2|PEF1_SCHPO	gi|56470192|gb|EAL47870.1|	30.06	336	168	12	3	285	105	426	5e-28	115
gi|20138890|sp|O74456.2|PEF1_SCHPO	gi|459657621|gb|EMH73671.1|	30.06	336	168	12	3	285	105	426	5e-28	115
gi|20138890|sp|O74456.2|PEF1_SCHPO	gi|480527064|gb|ENY65533.1|	30.06	336	168	12	3	285	105	426	5e-28	115
gi|20138890|sp|O74456.2|PEF1_SCHPO	c2065A	30.37	270	152	9	7	273	309	545	5e-28	114
gi|20138890|sp|O74456.2|PEF1_SCHPO	gi|67470923|ref|XP_651418.1|	29.15	295	167	9	6	285	14	281	5e-28	111
gi|20138890|sp|O74456.2|PEF1_SCHPO	gi|56468148|gb|EAL46032.1|	29.15	295	167	9	6	285	14	281	5e-28	111
gi|20138890|sp|O74456.2|PEF1_SCHPO	gi|459657435|gb|EMH73538.1|	29.15	295	167	9	6	285	14	281	5e-28	111
gi|20138890|sp|O74456.2|PEF1_SCHPO	gi|480520981|gb|ENY60715.1|	29.15	295	167	9	6	285	14	281	5e-28	111
gi|20138890|sp|O74456.2|PEF1_SCHPO	gi|67472749|ref|XP_652162.1|	34.08	223	129	8	3	220	20	229	6e-28	112
gi|20138890|sp|O74456.2|PEF1_SCHPO	gi|56468979|gb|EAL46776.1|	34.08	223	129	8	3	220	20	229	6e-28	112
gi|20138890|sp|O74456.2|PEF1_SCHPO	gi|459662518|gb|EMH77409.1|	34.08	223	129	8	3	220	20	229	6e-28	112
gi|20138890|sp|O74456.2|PEF1_SCHPO	gi|480527122|gb|ENY65574.1|	34.08	223	129	8	3	220	20	229	6e-28	112
gi|20138890|sp|O74456.2|PEF1_SCHPO	gi|67462916|ref|XP_648115.1|	32.26	217	139	6	3	217	10	220	6e-28	113
gi|20138890|sp|O74456.2|PEF1_SCHPO	gi|56464080|gb|EAL42727.1|	32.26	217	139	6	3	217	10	220	6e-28	113
gi|20138890|sp|O74456.2|PEF1_SCHPO	gi|459658964|gb|EMH74702.1|	32.26	217	139	6	3	217	10	220	6e-28	113
gi|20138890|sp|O74456.2|PEF1_SCHPO	gi|480526182|gb|ENY64827.1|	32.26	217	139	6	3	217	10	220	6e-28	113
gi|20138890|sp|O74456.2|PEF1_SCHPO	c3612A	28.25	308	183	10	9	286	150	449	8e-28	114
gi|20138890|sp|O74456.2|PEF1_SCHPO	gi|60472236|gb|EAL70189.1|	33.66	205	118	6	3	200	29	222	9e-28	114
gi|20138890|sp|O74456.2|PEF1_SCHPO	gi|66820650|ref|XP_643908.1|	33.66	205	118	6	3	200	29	222	9e-28	114
gi|20138890|sp|O74456.2|PEF1_SCHPO	gi|60474486|gb|EAL72423.1|	28.78	278	164	7	9	284	83	328	1e-27	114
gi|20138890|sp|O74456.2|PEF1_SCHPO	gi|66826441|ref|XP_646575.1|	28.78	278	164	7	9	284	83	328	1e-27	114
gi|20138890|sp|O74456.2|PEF1_SCHPO	c3213A	27.97	286	172	7	3	284	51	306	2e-27	110
gi|20138890|sp|O74456.2|PEF1_SCHPO	gi|67466731|ref|XP_649507.1|	27.4	281	165	8	9	286	68	312	3e-27	110
gi|20138890|sp|O74456.2|PEF1_SCHPO	gi|56465965|gb|EAL44121.1|	27.4	281	165	8	9	286	68	312	3e-27	110
gi|20138890|sp|O74456.2|PEF1_SCHPO	gi|60470731|gb|EAL68705.1|	29.08	337	173	12	3	287	304	626	3e-27	113
gi|20138890|sp|O74456.2|PEF1_SCHPO	gi|66817490|ref|XP_642598.1|	29.08	337	173	12	3	287	304	626	3e-27	113
gi|20138890|sp|O74456.2|PEF1_SCHPO	gi|60462978|gb|EAL61174.1|	29.41	289	159	8	7	284	11	265	3e-27	113
gi|20138890|sp|O74456.2|PEF1_SCHPO	gi|66801431|ref|XP_629641.1|	29.41	289	159	8	7	284	11	265	3e-27	113
gi|20138890|sp|O74456.2|PEF1_SCHPO	gi|60471855|gb|EAL69809.1|	27.92	283	171	7	7	285	60	313	3e-27	110
gi|20138890|sp|O74456.2|PEF1_SCHPO	gi|66820290|ref|XP_643776.1|	27.92	283	171	7	7	285	60	313	3e-27	110
gi|20138890|sp|O74456.2|PEF1_SCHPO	gi|60469637|gb|EAL67626.1|	30.22	225	136	7	3	215	490	705	4e-27	113
gi|20138890|sp|O74456.2|PEF1_SCHPO	gi|66814997|ref|XP_641608.1|	30.22	225	136	7	3	215	490	705	4e-27	113
gi|20138890|sp|O74456.2|PEF1_SCHPO	gi|67483750|ref|XP_657095.1|	28.52	291	166	10	3	284	150	407	4e-27	110
gi|20138890|sp|O74456.2|PEF1_SCHPO	gi|56474334|gb|EAL51708.1|	28.52	291	166	10	3	284	150	407	4e-27	110
gi|20138890|sp|O74456.2|PEF1_SCHPO	gi|459659009|gb|EMH74738.1|	28.52	291	166	10	3	284	150	407	4e-27	110
gi|20138890|sp|O74456.2|PEF1_SCHPO	gi|480523766|gb|ENY62908.1|	28.52	291	166	10	3	284	150	407	4e-27	110
gi|20138890|sp|O74456.2|PEF1_SCHPO	gi|183232325|ref|XP_651884.2|	32.6	227	143	6	3	224	92	313	4e-27	112
gi|20138890|sp|O74456.2|PEF1_SCHPO	gi|169802096|gb|EAL46498.2|	32.6	227	143	6	3	224	92	313	4e-27	112
gi|20138890|sp|O74456.2|PEF1_SCHPO	gi|459662100|gb|EMH77093.1|	32.6	227	143	6	3	224	92	313	5e-27	112
gi|20138890|sp|O74456.2|PEF1_SCHPO	gi|480522245|gb|ENY61728.1|	32.6	227	143	6	3	224	92	313	5e-27	112
gi|20138890|sp|O74456.2|PEF1_SCHPO	gi|60471223|gb|EAL69186.1|	29.83	295	153	10	2	285	17	268	8e-27	112
gi|20138890|sp|O74456.2|PEF1_SCHPO	gi|66818963|ref|XP_643141.1|	29.83	295	153	10	2	285	17	268	8e-27	112
gi|20138890|sp|O74456.2|PEF1_SCHPO	c8469A	27.62	286	173	7	3	284	46	301	9e-27	108
gi|20138890|sp|O74456.2|PEF1_SCHPO	gi|183231375|ref|XP_655957.2|	31.75	211	130	5	9	214	46	247	1e-26	110
gi|20138890|sp|O74456.2|PEF1_SCHPO	gi|169802499|gb|EAL50571.2|	31.75	211	130	5	9	214	46	247	1e-26	110
gi|20138890|sp|O74456.2|PEF1_SCHPO	c377A	32.13	221	135	6	9	221	112	325	1e-26	110
gi|20138890|sp|O74456.2|PEF1_SCHPO	gi|183231744|ref|XP_653850.2|	26.04	288	179	6	2	285	7	264	1e-26	107
gi|20138890|sp|O74456.2|PEF1_SCHPO	gi|169802357|gb|EAL48464.2|	26.04	288	179	6	2	285	7	264	1e-26	107
gi|20138890|sp|O74456.2|PEF1_SCHPO	c394A	30.18	285	167	6	3	286	42	295	2e-26	112
gi|20138890|sp|O74456.2|PEF1_SCHPO	gi|60466607|gb|EAL64659.1|	34	200	126	4	2	199	64	259	2e-26	111
gi|20138890|sp|O74456.2|PEF1_SCHPO	gi|66808937|ref|XP_638191.1|	34	200	126	4	2	199	64	259	2e-26	111
gi|20138890|sp|O74456.2|PEF1_SCHPO	gi|67482195|ref|XP_656447.1|	27.87	287	174	7	3	287	131	386	2e-26	108
gi|20138890|sp|O74456.2|PEF1_SCHPO	gi|56473645|gb|EAL51061.1|	27.87	287	174	7	3	287	131	386	2e-26	108
gi|20138890|sp|O74456.2|PEF1_SCHPO	gi|459663378|gb|EMH78071.1|	27.87	287	174	7	3	287	131	386	2e-26	108
gi|20138890|sp|O74456.2|PEF1_SCHPO	gi|480523222|gb|ENY62496.1|	27.87	287	174	7	3	287	131	386	2e-26	108
gi|20138890|sp|O74456.2|PEF1_SCHPO	gi|67468390|ref|XP_650235.1|	27.27	286	166	9	9	287	8	258	2e-26	111
gi|20138890|sp|O74456.2|PEF1_SCHPO	gi|56466828|gb|EAL44848.1|	27.27	286	166	9	9	287	8	258	2e-26	111
gi|20138890|sp|O74456.2|PEF1_SCHPO	c432A	30.25	281	149	8	9	286	28	264	2e-26	107
gi|20138890|sp|O74456.2|PEF1_SCHPO	gi|183233715|ref|XP_648271.2|	26.86	283	164	8	9	286	68	312	3e-26	107
gi|20138890|sp|O74456.2|PEF1_SCHPO	gi|169801439|gb|EAL42885.2|	26.86	283	164	8	9	286	68	312	3e-26	107
gi|20138890|sp|O74456.2|PEF1_SCHPO	gi|183234881|ref|XP_001914100.1|	26.5	283	165	8	9	286	46	290	4e-26	106
gi|20138890|sp|O74456.2|PEF1_SCHPO	gi|169800858|gb|EDS89122.1|	26.5	283	165	8	9	286	46	290	4e-26	106
gi|20138890|sp|O74456.2|PEF1_SCHPO	gi|183234027|ref|XP_001913949.1|	26.5	283	165	8	9	286	46	290	4e-26	106
gi|20138890|sp|O74456.2|PEF1_SCHPO	gi|169801294|gb|EDS89275.1|	26.5	283	165	8	9	286	46	290	4e-26	106
gi|20138890|sp|O74456.2|PEF1_SCHPO	c4513A	40.98	122	68	2	81	202	1	118	4e-26	102
gi|20138890|sp|O74456.2|PEF1_SCHPO	gi|60473996|gb|EAL71933.1|	33.17	202	128	6	3	202	911	1107	5e-26	110
gi|20138890|sp|O74456.2|PEF1_SCHPO	gi|66825755|ref|XP_646232.1|	33.17	202	128	6	3	202	911	1107	5e-26	110
gi|20138890|sp|O74456.2|PEF1_SCHPO	gi|67479651|ref|XP_655207.1|	32.65	196	124	4	6	200	171	359	1e-25	106
gi|20138890|sp|O74456.2|PEF1_SCHPO	gi|56472342|gb|EAL49835.1|	32.65	196	124	4	6	200	171	359	1e-25	106
gi|20138890|sp|O74456.2|PEF1_SCHPO	gi|459656862|gb|EMH73100.1|	32.65	196	124	4	6	200	171	359	1e-25	106
gi|20138890|sp|O74456.2|PEF1_SCHPO	gi|480524363|gb|ENY63391.1|	32.65	196	124	4	6	200	171	359	1e-25	106
gi|20138890|sp|O74456.2|PEF1_SCHPO	gi|459656707|gb|EMH72977.1|	31	229	143	7	3	223	54	275	1e-25	108
gi|20138890|sp|O74456.2|PEF1_SCHPO	gi|67481397|ref|XP_656048.1|	31	229	143	7	3	223	110	331	2e-25	108
gi|20138890|sp|O74456.2|PEF1_SCHPO	gi|56473225|gb|EAL50664.1|	31	229	143	7	3	223	110	331	2e-25	108
gi|20138890|sp|O74456.2|PEF1_SCHPO	gi|480524348|gb|ENY63378.1|	31	229	143	7	3	223	110	331	2e-25	108
gi|20138890|sp|O74456.2|PEF1_SCHPO	gi|67484712|ref|XP_657576.1|	29.5	200	136	2	3	202	204	398	2e-25	106
gi|20138890|sp|O74456.2|PEF1_SCHPO	gi|56474805|gb|EAL52161.1|	29.5	200	136	2	3	202	204	398	2e-25	106
gi|20138890|sp|O74456.2|PEF1_SCHPO	gi|480524235|gb|ENY63282.1|	29.5	200	136	2	3	202	204	398	2e-25	106
gi|20138890|sp|O74456.2|PEF1_SCHPO	gi|60465288|gb|EAL63380.1|	32.54	209	120	8	3	200	21	219	2e-25	106
gi|20138890|sp|O74456.2|PEF1_SCHPO	gi|66806321|ref|XP_636883.1|	32.54	209	120	8	3	200	21	219	2e-25	106
gi|20138890|sp|O74456.2|PEF1_SCHPO	gi|183230589|ref|XP_001913461.1|	33.02	215	130	6	3	211	203	409	2e-25	108
gi|20138890|sp|O74456.2|PEF1_SCHPO	gi|169802859|gb|EDS89768.1|	33.02	215	130	6	3	211	203	409	2e-25	108
gi|20138890|sp|O74456.2|PEF1_SCHPO	gi|459661661|gb|EMH76754.1|	33.02	215	130	6	3	211	203	409	2e-25	108
gi|20138890|sp|O74456.2|PEF1_SCHPO	gi|480520267|gb|ENY60148.1|	33.02	215	130	6	3	211	203	409	2e-25	108
gi|20138890|sp|O74456.2|PEF1_SCHPO	gi|60472144|gb|EAL70097.1|	29.29	280	166	8	7	285	398	646	3e-25	108
gi|20138890|sp|O74456.2|PEF1_SCHPO	gi|66821489|ref|XP_644216.1|	29.29	280	166	8	7	285	398	646	3e-25	108
gi|20138890|sp|O74456.2|PEF1_SCHPO	gi|183230047|ref|XP_656217.2|	33.33	228	135	7	3	221	111	330	3e-25	107
gi|20138890|sp|O74456.2|PEF1_SCHPO	gi|169803044|gb|EAL50831.2|	33.33	228	135	7	3	221	111	330	3e-25	107
gi|20138890|sp|O74456.2|PEF1_SCHPO	gi|480525058|gb|ENY63946.1|	33.33	228	135	7	3	221	111	330	3e-25	107
gi|20138890|sp|O74456.2|PEF1_SCHPO	gi|459662413|gb|EMH77329.1|	33.33	228	135	7	3	221	111	330	3e-25	107
gi|20138890|sp|O74456.2|PEF1_SCHPO	gi|480524877|gb|ENY63802.1|	29.18	257	161	7	3	251	93	336	6e-25	106
gi|20138890|sp|O74456.2|PEF1_SCHPO	gi|67465996|ref|XP_649156.1|	29.18	257	161	7	3	251	93	336	7e-25	106
gi|20138890|sp|O74456.2|PEF1_SCHPO	gi|56465523|gb|EAL43769.1|	29.18	257	161	7	3	251	93	336	7e-25	106
gi|20138890|sp|O74456.2|PEF1_SCHPO	c3742A	30.36	247	139	7	3	223	181	420	8e-25	106
gi|20138890|sp|O74456.2|PEF1_SCHPO	gi|67478624|ref|XP_654697.1|	28.27	283	187	8	9	282	27	302	8e-25	103
gi|20138890|sp|O74456.2|PEF1_SCHPO	gi|56471791|gb|EAL49335.1|	28.27	283	187	8	9	282	27	302	8e-25	103
gi|20138890|sp|O74456.2|PEF1_SCHPO	gi|459659267|gb|EMH74933.1|	28.27	283	187	8	9	282	27	302	8e-25	103
gi|20138890|sp|O74456.2|PEF1_SCHPO	gi|480525821|gb|ENY64542.1|	28.27	283	187	8	9	282	27	302	8e-25	103
gi|20138890|sp|O74456.2|PEF1_SCHPO	c888A	25.78	287	169	7	3	285	31	277	9e-25	103
gi|20138890|sp|O74456.2|PEF1_SCHPO	c4004A	26.74	288	177	6	2	285	294	551	1e-24	106
gi|20138890|sp|O74456.2|PEF1_SCHPO	gi|183230408|ref|XP_653497.2|	31.25	240	134	7	3	221	118	347	1e-24	105
gi|20138890|sp|O74456.2|PEF1_SCHPO	gi|169802919|gb|EAL48111.2|	31.25	240	134	7	3	221	118	347	1e-24	105
gi|20138890|sp|O74456.2|PEF1_SCHPO	gi|67478568|ref|XP_654672.1|	26.13	287	168	8	9	287	426	676	1e-24	106
gi|20138890|sp|O74456.2|PEF1_SCHPO	gi|56471739|gb|EAL49284.1|	26.13	287	168	8	9	287	426	676	1e-24	106
gi|20138890|sp|O74456.2|PEF1_SCHPO	c6185A	29.27	205	133	3	3	203	37	233	1e-24	103
gi|20138890|sp|O74456.2|PEF1_SCHPO	c7291A	30.14	292	167	10	3	285	11	274	2e-24	104
gi|20138890|sp|O74456.2|PEF1_SCHPO	c9916A	34.38	192	111	6	3	188	27	209	2e-24	100
gi|20138890|sp|O74456.2|PEF1_SCHPO	c9252A	31.71	205	130	5	3	202	65	264	2e-24	101
gi|20138890|sp|O74456.2|PEF1_SCHPO	gi|459661903|gb|EMH76948.1|	32.26	217	131	9	2	206	234	446	2e-24	104
gi|20138890|sp|O74456.2|PEF1_SCHPO	gi|60470071|gb|EAL68052.1|	33.05	239	140	7	2	230	21	249	2e-24	105
gi|20138890|sp|O74456.2|PEF1_SCHPO	gi|66828911|ref|XP_647809.1|	33.05	239	140	7	2	230	21	249	2e-24	105
gi|20138890|sp|O74456.2|PEF1_SCHPO	gi|67469291|ref|XP_650626.1|	28.03	289	170	10	9	288	133	392	2e-24	102
gi|20138890|sp|O74456.2|PEF1_SCHPO	gi|56467271|gb|EAL45240.1|	28.03	289	170	10	9	288	133	392	2e-24	102
gi|20138890|sp|O74456.2|PEF1_SCHPO	gi|459663474|gb|EMH78149.1|	28.03	289	170	10	9	288	133	392	2e-24	102
gi|20138890|sp|O74456.2|PEF1_SCHPO	gi|480524437|gb|ENY63452.1|	28.03	289	170	10	9	288	133	392	2e-24	102
gi|20138890|sp|O74456.2|PEF1_SCHPO	gi|67482287|ref|XP_656493.1|	32.26	217	131	9	2	206	280	492	2e-24	104
gi|20138890|sp|O74456.2|PEF1_SCHPO	gi|56473696|gb|EAL51108.1|	32.26	217	131	9	2	206	280	492	2e-24	104
gi|20138890|sp|O74456.2|PEF1_SCHPO	gi|480521540|gb|ENY61169.1|	32.26	217	131	9	2	206	280	492	2e-24	104
gi|20138890|sp|O74456.2|PEF1_SCHPO	gi|67484584|ref|XP_657512.1|	30.88	204	132	5	3	202	192	390	3e-24	102
gi|20138890|sp|O74456.2|PEF1_SCHPO	gi|56474765|gb|EAL52122.1|	30.88	204	132	5	3	202	192	390	3e-24	102
gi|20138890|sp|O74456.2|PEF1_SCHPO	gi|459657180|gb|EMH73350.1|	30.88	204	132	5	3	202	192	390	3e-24	102
gi|20138890|sp|O74456.2|PEF1_SCHPO	gi|480524397|gb|ENY63419.1|	30.88	204	132	5	3	202	192	390	3e-24	102
gi|20138890|sp|O74456.2|PEF1_SCHPO	c22A	32.56	215	140	3	3	214	8	220	3e-24	102
gi|20138890|sp|O74456.2|PEF1_SCHPO	c4278Abruce_1	31.8	217	138	6	3	217	50	258	3e-24	103
gi|20138890|sp|O74456.2|PEF1_SCHPO	c4674A	30.58	206	130	4	2	202	423	620	3e-24	103
gi|20138890|sp|O74456.2|PEF1_SCHPO	c446A	32.09	215	130	5	9	214	14	221	4e-24	102
gi|20138890|sp|O74456.2|PEF1_SCHPO	gi|60466141|gb|EAL64204.1|	30.2	202	129	3	3	200	12	205	4e-24	102
gi|20138890|sp|O74456.2|PEF1_SCHPO	gi|66808053|ref|XP_637749.1|	30.2	202	129	3	3	200	12	205	4e-24	102
gi|20138890|sp|O74456.2|PEF1_SCHPO	c4292A	28.11	281	164	6	7	284	282	527	5e-24	103
gi|20138890|sp|O74456.2|PEF1_SCHPO	c1333A	34.48	203	121	7	6	202	810	1006	7e-24	103
gi|20138890|sp|O74456.2|PEF1_SCHPO	gi|459656652|gb|EMH72929.1|	30.66	212	142	2	3	214	29	235	8e-24	99.8
gi|20138890|sp|O74456.2|PEF1_SCHPO	gi|60469600|gb|EAL67589.1|	29.81	208	138	4	7	206	44	251	8e-24	102
gi|20138890|sp|O74456.2|PEF1_SCHPO	gi|66814768|ref|XP_641563.1|	29.81	208	138	4	7	206	44	251	8e-24	102
gi|20138890|sp|O74456.2|PEF1_SCHPO	gi|60473989|gb|EAL71926.1|	31.25	192	128	3	9	199	298	486	9e-24	102
gi|20138890|sp|O74456.2|PEF1_SCHPO	gi|66826221|ref|XP_646465.1|	31.25	192	128	3	9	199	298	486	9e-24	102
gi|20138890|sp|O74456.2|PEF1_SCHPO	gi|60472672|gb|EAL70623.1|	28.71	209	137	7	2	206	41	241	9e-24	102
gi|20138890|sp|O74456.2|PEF1_SCHPO	gi|60472829|gb|EAL70778.1|	28.71	209	137	7	2	206	41	241	9e-24	102
gi|20138890|sp|O74456.2|PEF1_SCHPO	gi|66822389|ref|XP_644549.1|	28.71	209	137	7	2	206	41	241	9e-24	102
gi|20138890|sp|O74456.2|PEF1_SCHPO	gi|66822695|ref|XP_644702.1|	28.71	209	137	7	2	206	41	241	9e-24	102
gi|20138890|sp|O74456.2|PEF1_SCHPO	gi|67479357|ref|XP_655060.1|	30.05	213	126	7	3	203	139	340	2e-23	100
gi|20138890|sp|O74456.2|PEF1_SCHPO	gi|56472164|gb|EAL49672.1|	30.05	213	126	7	3	203	139	340	2e-23	100
gi|20138890|sp|O74456.2|PEF1_SCHPO	gi|459660962|gb|EMH76221.1|	30.05	213	126	7	3	203	139	340	2e-23	100
gi|20138890|sp|O74456.2|PEF1_SCHPO	gi|480522540|gb|ENY61960.1|	30.05	213	126	7	3	203	139	340	2e-23	100
gi|20138890|sp|O74456.2|PEF1_SCHPO	c5564A	28.33	233	160	5	8	239	283	509	2e-23	100
gi|20138890|sp|O74456.2|PEF1_SCHPO	gi|60469393|gb|EAL67387.1|	28.14	295	164	9	7	285	149	411	3e-23	101
gi|20138890|sp|O74456.2|PEF1_SCHPO	gi|66814390|ref|XP_641374.1|	28.14	295	164	9	7	285	149	411	3e-23	101
gi|20138890|sp|O74456.2|PEF1_SCHPO	gi|60469299|gb|EAL67293.1|	27.7	296	157	9	9	285	548	805	3e-23	102
gi|20138890|sp|O74456.2|PEF1_SCHPO	gi|66814164|ref|XP_641261.1|	27.7	296	157	9	9	285	548	805	3e-23	102
gi|20138890|sp|O74456.2|PEF1_SCHPO	gi|183231301|ref|XP_651354.2|	29.23	284	179	11	3	277	50	320	3e-23	99
gi|20138890|sp|O74456.2|PEF1_SCHPO	gi|169802534|gb|EAL45968.2|	29.23	284	179	11	3	277	50	320	3e-23	99
gi|20138890|sp|O74456.2|PEF1_SCHPO	gi|480524907|gb|ENY63824.1|	29.23	284	179	11	3	277	50	320	3e-23	99
gi|20138890|sp|O74456.2|PEF1_SCHPO	gi|60468542|gb|EAL66545.1|	26.44	295	172	9	3	285	218	479	3e-23	100
gi|20138890|sp|O74456.2|PEF1_SCHPO	gi|66812844|ref|XP_640601.1|	26.44	295	172	9	3	285	218	479	3e-23	100
gi|20138890|sp|O74456.2|PEF1_SCHPO	c6928A	28.85	208	133	7	2	202	311	510	3e-23	100
gi|20138890|sp|O74456.2|PEF1_SCHPO	gi|67471143|ref|XP_651523.1|	30.66	212	142	2	3	214	198	404	4e-23	99.8
gi|20138890|sp|O74456.2|PEF1_SCHPO	gi|56468270|gb|EAL46137.1|	30.66	212	142	2	3	214	198	404	4e-23	99.8
gi|20138890|sp|O74456.2|PEF1_SCHPO	c9086Agoro_1	25.83	302	177	9	3	285	43	316	4e-23	98.2
gi|20138890|sp|O74456.2|PEF1_SCHPO	c3493A	28	275	162	9	16	285	27	270	6e-23	97.4
gi|20138890|sp|O74456.2|PEF1_SCHPO	gi|60462918|gb|EAL61115.1|	24.74	291	183	6	2	286	5	265	9e-23	97.1
gi|20138890|sp|O74456.2|PEF1_SCHPO	gi|66801211|ref|XP_629531.1|	24.74	291	183	6	2	286	5	265	9e-23	97.1
gi|20138890|sp|O74456.2|PEF1_SCHPO	gi|256013098|gb|EAL73178.2|	30	200	134	5	3	200	204	399	1e-22	98.2
gi|20138890|sp|O74456.2|PEF1_SCHPO	gi|268638284|ref|XP_647081.2|	30	200	134	5	3	200	204	399	1e-22	98.2
gi|20138890|sp|O74456.2|PEF1_SCHPO	gi|183233581|ref|XP_001913879.1|	29.33	208	138	5	2	205	7	209	1e-22	97.4
gi|20138890|sp|O74456.2|PEF1_SCHPO	gi|169801508|gb|EDS89346.1|	29.33	208	138	5	2	205	7	209	1e-22	97.4
gi|20138890|sp|O74456.2|PEF1_SCHPO	gi|60462419|gb|EAL60640.1|	25.95	316	180	9	2	285	179	472	2e-22	99
gi|20138890|sp|O74456.2|PEF1_SCHPO	gi|66800307|ref|XP_629079.1|	25.95	316	180	9	2	285	179	472	2e-22	99
gi|20138890|sp|O74456.2|PEF1_SCHPO	gi|60468064|gb|EAL66074.1|	28.47	288	168	9	1	284	36	289	2e-22	96.3
gi|20138890|sp|O74456.2|PEF1_SCHPO	gi|66811730|ref|XP_640044.1|	28.47	288	168	9	1	284	36	289	2e-22	96.3
gi|20138890|sp|O74456.2|PEF1_SCHPO	gi|60464191|gb|EAL62350.1|	29.29	239	152	6	2	232	152	381	2e-22	97.4
gi|20138890|sp|O74456.2|PEF1_SCHPO	gi|66804103|ref|XP_635853.1|	29.29	239	152	6	2	232	152	381	2e-22	97.4
gi|20138890|sp|O74456.2|PEF1_SCHPO	c4052A	37.14	140	83	2	9	145	27	164	3e-22	92.8
gi|20138890|sp|O74456.2|PEF1_SCHPO	gi|67472813|ref|XP_652194.1|	28.62	283	167	6	7	285	14	265	5e-22	97.1
gi|20138890|sp|O74456.2|PEF1_SCHPO	gi|56469013|gb|EAL46808.1|	28.62	283	167	6	7	285	14	265	5e-22	97.1
gi|20138890|sp|O74456.2|PEF1_SCHPO	gi|459658031|gb|EMH73987.1|	28.62	283	167	6	7	285	14	265	5e-22	97.1
gi|20138890|sp|O74456.2|PEF1_SCHPO	gi|480527148|gb|ENY65593.1|	28.62	283	167	6	7	285	14	265	5e-22	97.1
gi|20138890|sp|O74456.2|PEF1_SCHPO	gi|60467548|gb|EAL65569.1|	31.42	226	139	6	3	219	205	423	6e-22	98.2
gi|20138890|sp|O74456.2|PEF1_SCHPO	gi|66810395|ref|XP_638920.1|	31.42	226	139	6	3	219	205	423	6e-22	98.2
gi|20138890|sp|O74456.2|PEF1_SCHPO	c654A	30.58	206	133	5	9	204	44	249	6e-22	95.1
gi|20138890|sp|O74456.2|PEF1_SCHPO	gi|60474963|gb|EAL72899.1|	27.11	225	140	6	2	214	119	331	6e-22	95.9
gi|20138890|sp|O74456.2|PEF1_SCHPO	gi|66827067|ref|XP_646888.1|	27.11	225	140	6	2	214	119	331	6e-22	95.9
gi|20138890|sp|O74456.2|PEF1_SCHPO	gi|90970503|gb|EAS66833.1|	30.58	206	130	6	2	202	17	214	7e-22	97.1
gi|20138890|sp|O74456.2|PEF1_SCHPO	gi|111226347|ref|XP_001134516.1|	30.58	206	130	6	2	202	17	214	7e-22	97.1
gi|20138890|sp|O74456.2|PEF1_SCHPO	gi|60469084|gb|EAL67080.1|	31.75	189	122	2	106	287	230	418	8e-22	95.9
gi|20138890|sp|O74456.2|PEF1_SCHPO	gi|66813738|ref|XP_641048.1|	31.75	189	122	2	106	287	230	418	8e-22	95.9
gi|20138890|sp|O74456.2|PEF1_SCHPO	gi|60468794|gb|EAL66794.1|	28.09	299	168	11	3	285	714	981	9e-22	97.4
gi|20138890|sp|O74456.2|PEF1_SCHPO	gi|66813158|ref|XP_640758.1|	28.09	299	168	11	3	285	714	981	9e-22	97.4
gi|20138890|sp|O74456.2|PEF1_SCHPO	gi|67482395|ref|XP_656547.1|	27.92	283	165	11	9	285	124	373	9e-22	95.1
gi|20138890|sp|O74456.2|PEF1_SCHPO	gi|56473752|gb|EAL51161.1|	27.92	283	165	11	9	285	124	373	9e-22	95.1
gi|20138890|sp|O74456.2|PEF1_SCHPO	gi|60466976|gb|EAL65019.1|	29.44	214	138	8	3	207	186	395	9e-22	96.7
gi|20138890|sp|O74456.2|PEF1_SCHPO	gi|66809293|ref|XP_638369.1|	29.44	214	138	8	3	207	186	395	9e-22	96.7
gi|20138890|sp|O74456.2|PEF1_SCHPO	c6654A	30.19	212	134	5	1	204	32	237	1e-21	94
gi|20138890|sp|O74456.2|PEF1_SCHPO	gi|67482702|ref|XP_656668.1|	27.92	283	165	11	9	285	124	373	1e-21	95.1
gi|20138890|sp|O74456.2|PEF1_SCHPO	gi|56473883|gb|EAL51282.1|	27.92	283	165	11	9	285	124	373	1e-21	95.1
gi|20138890|sp|O74456.2|PEF1_SCHPO	gi|60462634|gb|EAL60837.1|	27.43	288	166	9	2	285	231	479	1e-21	95.9
gi|20138890|sp|O74456.2|PEF1_SCHPO	gi|66800645|ref|XP_629248.1|	27.43	288	166	9	2	285	231	479	1e-21	95.9
gi|20138890|sp|O74456.2|PEF1_SCHPO	gi|183234077|ref|XP_649292.2|	30.81	198	130	4	6	202	15	206	1e-21	96.7
gi|20138890|sp|O74456.2|PEF1_SCHPO	gi|169801265|gb|EAL43906.2|	30.81	198	130	4	6	202	15	206	1e-21	96.7
gi|20138890|sp|O74456.2|PEF1_SCHPO	gi|459657193|gb|EMH73360.1|	30.81	198	130	4	6	202	15	206	1e-21	96.7
gi|20138890|sp|O74456.2|PEF1_SCHPO	gi|480521104|gb|ENY60814.1|	30.81	198	130	4	6	202	15	206	1e-21	96.7
gi|20138890|sp|O74456.2|PEF1_SCHPO	c1393A	29.17	192	131	3	9	198	14	202	2e-21	92.4
gi|20138890|sp|O74456.2|PEF1_SCHPO	gi|60475383|gb|EAL73318.1|	30.52	213	118	6	3	200	20	217	3e-21	95.9
gi|20138890|sp|O74456.2|PEF1_SCHPO	gi|66827815|ref|XP_647262.1|	30.52	213	118	6	3	200	20	217	3e-21	95.9
gi|20138890|sp|O74456.2|PEF1_SCHPO	gi|60470052|gb|EAL68033.1|	31.19	202	132	4	3	200	97	295	4e-21	94.7
gi|20138890|sp|O74456.2|PEF1_SCHPO	gi|66828867|ref|XP_647787.1|	31.19	202	132	4	3	200	97	295	4e-21	94.7
gi|20138890|sp|O74456.2|PEF1_SCHPO	c8562A	32.14	196	114	6	2	185	3	191	6e-21	91.3
gi|20138890|sp|O74456.2|PEF1_SCHPO	gi|67469465|ref|XP_650711.1|	27.36	212	147	4	2	210	21	228	7e-21	91.7
gi|20138890|sp|O74456.2|PEF1_SCHPO	gi|56467361|gb|EAL45324.1|	27.36	212	147	4	2	210	21	228	7e-21	91.7
gi|20138890|sp|O74456.2|PEF1_SCHPO	gi|60474261|gb|EAL72198.1|	29.68	219	133	5	3	203	1376	1591	8e-21	94.7
gi|20138890|sp|O74456.2|PEF1_SCHPO	gi|66825685|ref|XP_646197.1|	29.68	219	133	5	3	203	1376	1591	8e-21	94.7
gi|135024|sp|P08463.3|CKS1_SCHPO RecName:
# 0 hits found
gi|429242083|ref|NP_593389.2| cyclin-dependent protein Srb mediator subunit kinase Srb10 [Schizosaccharomyces pombe 972h-]
# 132 hits found
gi|429242083|ref|NP_593389.2|	gi|60475238|gb|EAL73173.1|	43.92	337	164	11	11	340	50	368	3e-84	265
gi|429242083|ref|NP_593389.2|	gi|66828493|ref|XP_647600.1|	43.92	337	164	11	11	340	50	368	3e-84	265
gi|429242083|ref|NP_593389.2|	gi|60473096|gb|EAL71044.1|	38.92	316	155	8	5	319	10	288	8e-67	217
gi|429242083|ref|NP_593389.2|	gi|66823249|ref|XP_644979.1|	38.92	316	155	8	5	319	10	288	8e-67	217
gi|429242083|ref|NP_593389.2|	gi|60464959|gb|EAL63070.1|	38.41	315	161	8	5	319	4	285	5e-65	213
gi|429242083|ref|NP_593389.2|	gi|66805759|ref|XP_636601.1|	38.41	315	161	8	5	319	4	285	5e-65	213
gi|429242083|ref|NP_593389.2|	c9059A	36.34	322	170	8	3	323	59	346	9e-64	211
gi|429242083|ref|NP_593389.2|	gi|67473263|ref|XP_652398.1|	38.73	315	146	11	11	319	10	283	5e-62	204
gi|429242083|ref|NP_593389.2|	gi|56469247|gb|EAL47010.1|	38.73	315	146	11	11	319	10	283	5e-62	204
gi|429242083|ref|NP_593389.2|	gi|459658778|gb|EMH74564.1|	38.73	315	146	11	11	319	10	283	5e-62	204
gi|429242083|ref|NP_593389.2|	gi|480525991|gb|ENY64674.1|	38.73	315	146	11	11	319	10	283	5e-62	204
gi|429242083|ref|NP_593389.2|	c5845A	36.71	316	168	7	5	319	12	296	3e-61	203
gi|429242083|ref|NP_593389.2|	gi|60467764|gb|EAL65780.1|	34.89	321	171	9	3	319	50	336	2e-60	202
gi|429242083|ref|NP_593389.2|	gi|66810856|ref|XP_639135.1|	34.89	321	171	9	3	319	50	336	2e-60	202
gi|429242083|ref|NP_593389.2|	gi|60475758|gb|EAL73693.1|	36.66	311	165	7	11	319	13	293	6e-59	199
gi|429242083|ref|NP_593389.2|	gi|66827511|ref|XP_647110.1|	36.66	311	165	7	11	319	13	293	6e-59	199
gi|429242083|ref|NP_593389.2|	gi|60466494|gb|EAL64546.1|	33.23	319	183	6	3	321	2	290	2e-58	197
gi|429242083|ref|NP_593389.2|	gi|66809013|ref|XP_638229.1|	33.23	319	183	6	3	321	2	290	2e-58	197
gi|429242083|ref|NP_593389.2|	c683A	34.5	313	152	9	11	321	44	305	1e-54	186
gi|429242083|ref|NP_593389.2|	gi|67470734|ref|XP_651330.1|	34.23	333	171	10	1	322	11	306	9e-54	186
gi|429242083|ref|NP_593389.2|	gi|56468061|gb|EAL45951.1|	34.23	333	171	10	1	322	11	306	9e-54	186
gi|429242083|ref|NP_593389.2|	gi|459660020|gb|EMH75498.1|	34.23	333	171	10	1	322	11	306	9e-54	186
gi|429242083|ref|NP_593389.2|	gi|480527091|gb|ENY65553.1|	34.23	333	171	10	1	322	11	306	9e-54	186
gi|429242083|ref|NP_593389.2|	gi|67483393|ref|XP_656968.1|	32.4	321	184	6	1	321	5	292	9e-54	183
gi|429242083|ref|NP_593389.2|	gi|56474203|gb|EAL51586.1|	32.4	321	184	6	1	321	5	292	9e-54	183
gi|429242083|ref|NP_593389.2|	gi|480520959|gb|ENY60698.1|	32.4	321	184	6	1	321	5	292	9e-54	183
gi|429242083|ref|NP_593389.2|	gi|67476782|ref|XP_653941.1|	33.33	321	175	9	3	320	18	302	8e-52	178
gi|429242083|ref|NP_593389.2|	gi|56470943|gb|EAL48554.1|	33.33	321	175	9	3	320	18	302	8e-52	178
gi|429242083|ref|NP_593389.2|	gi|459661063|gb|EMH76292.1|	33.33	321	175	9	3	320	18	302	8e-52	178
gi|429242083|ref|NP_593389.2|	gi|480525861|gb|ENY64575.1|	33.33	321	175	9	3	320	18	302	8e-52	178
gi|429242083|ref|NP_593389.2|	c2081A	34.85	330	178	10	11	335	406	703	3e-50	181
gi|429242083|ref|NP_593389.2|	gi|60472600|gb|EAL70551.1|	33.33	342	173	11	3	324	207	513	1e-49	179
gi|429242083|ref|NP_593389.2|	gi|60472872|gb|EAL70821.1|	33.33	342	173	11	3	324	207	513	1e-49	179
gi|429242083|ref|NP_593389.2|	gi|66822245|ref|XP_644477.1|	33.33	342	173	11	3	324	207	513	1e-49	179
gi|429242083|ref|NP_593389.2|	gi|66822837|ref|XP_644773.1|	33.33	342	173	11	3	324	207	513	1e-49	179
gi|429242083|ref|NP_593389.2|	gi|67482103|ref|XP_656401.1|	30.74	309	181	7	11	319	32	307	3e-46	164
gi|429242083|ref|NP_593389.2|	gi|56473543|gb|EAL50962.1|	30.74	309	181	7	11	319	32	307	3e-46	164
gi|429242083|ref|NP_593389.2|	c1284A	32.62	328	174	11	5	320	13	305	3e-44	160
gi|429242083|ref|NP_593389.2|	gi|60475557|gb|EAL73492.1|	31.6	326	173	11	3	319	2	286	1e-43	160
gi|429242083|ref|NP_593389.2|	gi|66828365|ref|XP_647537.1|	31.6	326	173	11	3	319	2	286	1e-43	160
gi|429242083|ref|NP_593389.2|	gi|67482935|ref|XP_656764.1|	29.14	326	180	10	2	320	26	307	2e-43	156
gi|429242083|ref|NP_593389.2|	gi|56473985|gb|EAL51379.1|	29.14	326	180	10	2	320	26	307	2e-43	156
gi|429242083|ref|NP_593389.2|	gi|459663041|gb|EMH77813.1|	29.14	326	180	10	2	320	26	307	2e-43	156
gi|429242083|ref|NP_593389.2|	gi|480520100|gb|ENY60017.1|	29.14	326	180	10	2	320	26	307	2e-43	156
gi|429242083|ref|NP_593389.2|	gi|67476830|ref|XP_653959.1|	32.59	316	177	8	5	318	24	305	3e-43	157
gi|429242083|ref|NP_593389.2|	gi|56470967|gb|EAL48573.1|	32.59	316	177	8	5	318	24	305	3e-43	157
gi|429242083|ref|NP_593389.2|	gi|459661493|gb|EMH76630.1|	32.59	316	177	8	5	318	24	305	3e-43	157
gi|429242083|ref|NP_593389.2|	gi|480520967|gb|ENY60704.1|	32.59	316	177	8	5	318	24	305	3e-43	157
gi|429242083|ref|NP_593389.2|	gi|60466138|gb|EAL64201.1|	30.75	322	187	8	5	321	149	439	3e-41	154
gi|429242083|ref|NP_593389.2|	gi|66807963|ref|XP_637704.1|	30.75	322	187	8	5	321	149	439	3e-41	154
gi|429242083|ref|NP_593389.2|	gi|60463058|gb|EAL61254.1|	30.77	325	192	7	3	326	2	294	1e-40	156
gi|429242083|ref|NP_593389.2|	gi|66801391|ref|XP_629621.1|	30.77	325	192	7	3	326	2	294	1e-40	156
gi|429242083|ref|NP_593389.2|	c6345A	31.08	325	179	10	5	320	23	311	1e-40	150
gi|429242083|ref|NP_593389.2|	gi|60470436|gb|EAL68416.1|	32.37	346	181	12	1	336	60	362	2e-40	152
gi|429242083|ref|NP_593389.2|	gi|66816795|ref|XP_642396.1|	32.37	346	181	12	1	336	60	362	2e-40	152
gi|429242083|ref|NP_593389.2|	gi|60467416|gb|EAL65439.1|	31.75	359	186	12	5	348	14	328	2e-40	149
gi|429242083|ref|NP_593389.2|	gi|66810219|ref|XP_638833.1|	31.75	359	186	12	5	348	14	328	2e-40	149
gi|429242083|ref|NP_593389.2|	gi|60474522|gb|EAL72459.1|	28.04	321	180	10	5	319	91	366	7e-39	147
gi|429242083|ref|NP_593389.2|	gi|66826539|ref|XP_646624.1|	28.04	321	180	10	5	319	91	366	7e-39	147
gi|429242083|ref|NP_593389.2|	gi|67476364|ref|XP_653785.1|	31.19	327	166	12	11	321	13	296	2e-38	143
gi|429242083|ref|NP_593389.2|	gi|56470772|gb|EAL48399.1|	31.19	327	166	12	11	321	13	296	2e-38	143
gi|429242083|ref|NP_593389.2|	gi|459662725|gb|EMH77562.1|	31.19	327	166	12	11	321	13	296	2e-38	143
gi|429242083|ref|NP_593389.2|	gi|480525504|gb|ENY64298.1|	31.19	327	166	12	11	321	13	296	2e-38	143
gi|429242083|ref|NP_593389.2|	c1450A	32.11	327	174	12	3	319	10	298	4e-38	143
gi|429242083|ref|NP_593389.2|	gi|67473974|ref|XP_652736.1|	29.19	322	185	7	3	321	8	289	2e-35	134
gi|429242083|ref|NP_593389.2|	gi|56469617|gb|EAL47349.1|	29.19	322	185	7	3	321	8	289	2e-35	134
gi|429242083|ref|NP_593389.2|	gi|459662336|gb|EMH77268.1|	29.19	322	185	7	3	321	8	289	2e-35	134
gi|429242083|ref|NP_593389.2|	gi|480522008|gb|ENY61537.1|	29.19	322	185	7	3	321	8	289	2e-35	134
gi|429242083|ref|NP_593389.2|	gi|60473261|gb|EAL71207.1|	27.22	316	189	9	9	319	60	339	2e-35	137
[truncated: 1,788 more rows]

## Sheet: Spom_rev
BLASTP 2.2.30+
SpomP.db
query id, subject id, % identity, alignment length, mismatches, gap opens, q. start, q. end, s. start, s. end, evalue, bit score
Query: gi|66826993|ref|XP_646851.1| hypothetical protein DDB_G0268668 [Dictyostelium discoideum AX4]
# 2 hits found
gi|66826993|ref|XP_646851.1|	gi|19112568|ref|NP_595776.1|	31.11	225	136	4	3	214	6	224	2e-30	116
gi|66826993|ref|XP_646851.1|	gi|543985|sp|P36613.1|CGM2_SCHPO	31.11	225	136	4	3	214	6	224	2e-30	116
# Query: gi|66825239|ref|XP_645974.1| hypothetical protein DDB_G0269442 [Dictyostelium discoideum AX4]
# 16 hits found
gi|66825239|ref|XP_645974.1|	gi|19114222|ref|NP_593310.1|	27.59	464	297	12	422	881	109	537	3e-45	171
gi|66825239|ref|XP_645974.1|	gi|3183289|sp|P87053.1|POF1_SCHPO	27.59	464	297	12	422	881	109	537	3e-45	171
gi|66825239|ref|XP_645974.1|	gi|19115868|ref|NP_594956.1|	27.25	367	223	7	584	915	330	687	6e-33	135
gi|66825239|ref|XP_645974.1|	gi|3183124|sp|O14170.1|POP2_SCHPO	27.25	367	223	7	584	915	330	687	6e-33	135
gi|66825239|ref|XP_645974.1|	gi|19115471|ref|NP_594559.1|	25.14	370	216	9	571	922	172	498	7e-33	132
gi|66825239|ref|XP_645974.1|	gi|19862893|sp|Q09855.2|POF11_SCHPO	25.14	370	216	9	571	922	172	498	7e-33	132
gi|66825239|ref|XP_645974.1|	gi|19075884|ref|NP_588384.1|	32.23	273	160	10	620	881	242	500	2e-27	115
gi|66825239|ref|XP_645974.1|	gi|19075884|ref|NP_588384.1|	26.71	322	169	10	662	923	148	462	1e-24	107
gi|66825239|ref|XP_645974.1|	gi|74676120|sp|O74855.1|NLE1_SCHPO	32.23	273	160	10	620	881	242	500	2e-27	115
gi|66825239|ref|XP_645974.1|	gi|74676120|sp|O74855.1|NLE1_SCHPO	26.71	322	169	10	662	923	148	462	1e-24	107
gi|66825239|ref|XP_645974.1|	gi|19113785|ref|NP_592873.1|	30	260	155	10	604	843	357	609	2e-26	114
gi|66825239|ref|XP_645974.1|	gi|1175392|sp|Q09715.1|TUP11_SCHPO	30	260	155	10	604	843	357	609	2e-26	114
gi|66825239|ref|XP_645974.1|	gi|162312293|ref|XP_001713146.1|	25.22	341	183	10	610	892	409	735	8e-26	112
gi|66825239|ref|XP_645974.1|	gi|162312293|ref|XP_001713146.1|	28.63	262	137	6	701	913	416	676	6e-24	107
gi|66825239|ref|XP_645974.1|	gi|3024419|sp|P87060.1|POP1_SCHPO	25.22	341	183	10	610	892	409	735	8e-26	112
gi|66825239|ref|XP_645974.1|	gi|3024419|sp|P87060.1|POP1_SCHPO	28.63	262	137	6	701	913	416	676	6e-24	107
# Query: gi|66812260|ref|XP_640309.1| transcriptional repressor TUP1 [Dictyostelium discoideum AX4]
# 52 hits found
gi|66812260|ref|XP_640309.1|	gi|19113785|ref|NP_592873.1|	39.87	617	311	15	7	578	9	610	3e-143	431
gi|66812260|ref|XP_640309.1|	gi|1175392|sp|Q09715.1|TUP11_SCHPO	39.87	617	311	15	7	578	9	610	3e-143	431
gi|66812260|ref|XP_640309.1|	gi|429241580|ref|NP_592910.2|	39.67	600	298	16	5	578	35	596	1e-136	413
gi|66812260|ref|XP_640309.1|	gi|384872644|sp|Q9UUG8.2|TUP12_SCHPO	39.67	600	298	16	5	578	35	596	1e-136	413
gi|66812260|ref|XP_640309.1|	gi|19113046|ref|NP_596254.1|	28.96	297	186	6	252	531	311	599	3e-29	121
gi|66812260|ref|XP_640309.1|	gi|74676070|sp|O74319.1|TAF73_SCHPO	28.96	297	186	6	252	531	311	599	3e-29	121
gi|66812260|ref|XP_640309.1|	gi|19075402|ref|NP_587902.1|	28.35	254	158	6	335	575	332	574	2e-28	119
gi|66812260|ref|XP_640309.1|	gi|19075402|ref|NP_587902.1|	27.84	255	167	6	286	531	329	575	8e-28	117
gi|66812260|ref|XP_640309.1|	gi|19075402|ref|NP_587902.1|	30.33	211	135	4	278	486	376	576	2e-27	116
gi|66812260|ref|XP_640309.1|	gi|26400378|sp|O13282.1|TAF5_SCHPO	28.35	254	158	6	335	575	332	574	2e-28	119
gi|66812260|ref|XP_640309.1|	gi|26400378|sp|O13282.1|TAF5_SCHPO	27.84	255	167	6	286	531	329	575	8e-28	117
gi|66812260|ref|XP_640309.1|	gi|26400378|sp|O13282.1|TAF5_SCHPO	30.33	211	135	4	278	486	376	576	2e-27	116
gi|66812260|ref|XP_640309.1|	gi|19075884|ref|NP_588384.1|	27.65	340	191	11	280	577	176	502	2e-28	117
gi|66812260|ref|XP_640309.1|	gi|74676120|sp|O74855.1|NLE1_SCHPO	27.65	340	191	11	280	577	176	502	2e-28	117
gi|66812260|ref|XP_640309.1|	gi|19113878|ref|NP_592966.1|	28.36	275	182	6	284	551	175	441	3e-28	116
gi|66812260|ref|XP_640309.1|	gi|19113878|ref|NP_592966.1|	29.28	263	168	5	322	575	167	420	6e-23	100
gi|66812260|ref|XP_640309.1|	gi|74698446|sp|Q9UTC7.1|YIDC_SCHPO	28.36	275	182	6	284	551	175	441	3e-28	116
gi|66812260|ref|XP_640309.1|	gi|74698446|sp|Q9UTC7.1|YIDC_SCHPO	29.28	263	168	5	322	575	167	420	6e-23	100
gi|66812260|ref|XP_640309.1|	gi|19112474|ref|NP_595682.1|	27.17	276	180	7	287	553	46	309	2e-27	112
gi|66812260|ref|XP_640309.1|	gi|51701724|sp|O74184.1|WAT1_SCHPO	27.17	276	180	7	287	553	46	309	2e-27	112
gi|66812260|ref|XP_640309.1|	gi|19114682|ref|NP_593770.1|	32.13	249	148	9	329	567	17	254	2e-27	112
gi|66812260|ref|XP_640309.1|	gi|19114682|ref|NP_593770.1|	29.86	221	141	6	361	575	7	219	2e-22	97.1
gi|66812260|ref|XP_640309.1|	gi|3023853|sp|Q10281.3|GBLP_SCHPO	32.13	249	148	9	329	567	17	254	2e-27	112
gi|66812260|ref|XP_640309.1|	gi|3023853|sp|Q10281.3|GBLP_SCHPO	29.86	221	141	6	361	575	7	219	2e-22	97.1
gi|66812260|ref|XP_640309.1|	gi|19112019|ref|NP_595227.1|	29.33	225	148	5	330	552	57	272	3e-27	112
gi|66812260|ref|XP_640309.1|	gi|19112019|ref|NP_595227.1|	34.97	163	99	3	413	575	52	207	4e-24	103
gi|66812260|ref|XP_640309.1|	gi|74675992|sp|O43017.1|SWD3_SCHPO	29.33	225	148	5	330	552	57	272	3e-27	112
gi|66812260|ref|XP_640309.1|	gi|74675992|sp|O43017.1|SWD3_SCHPO	34.97	163	99	3	413	575	52	207	4e-24	103
gi|66812260|ref|XP_640309.1|	gi|63054427|ref|NP_587989.2|	28.25	269	162	8	280	530	363	618	8e-27	114
gi|66812260|ref|XP_640309.1|	gi|63054427|ref|NP_587989.2|	27.1	310	198	9	281	576	324	619	7e-26	111
gi|66812260|ref|XP_640309.1|	gi|88909701|sp|Q9USN3.3|UTP13_SCHPO	28.25	269	162	8	280	530	363	618	8e-27	114
gi|66812260|ref|XP_640309.1|	gi|88909701|sp|Q9USN3.3|UTP13_SCHPO	27.1	310	198	9	281	576	324	619	7e-26	111
gi|66812260|ref|XP_640309.1|	gi|19112316|ref|NP_595524.1|	27.69	260	166	4	329	576	437	686	1e-25	110
gi|66812260|ref|XP_640309.1|	gi|3183237|sp|P87177.1|YB1C_SCHPO	27.69	260	166	4	329	576	437	686	1e-25	110
gi|66812260|ref|XP_640309.1|	gi|19112396|ref|NP_595604.1|	28.68	265	171	7	280	542	162	410	1e-24	105
gi|66812260|ref|XP_640309.1|	gi|19112396|ref|NP_595604.1|	26.29	251	172	4	329	579	165	402	1e-23	102
gi|66812260|ref|XP_640309.1|	gi|3122623|sp|O13615.1|PRP46_SCHPO	28.68	265	171	7	280	542	162	410	1e-24	105
gi|66812260|ref|XP_640309.1|	gi|3122623|sp|O13615.1|PRP46_SCHPO	26.29	251	172	4	329	579	165	402	1e-23	102
gi|66812260|ref|XP_640309.1|	gi|19115868|ref|NP_594956.1|	30.33	244	129	6	340	550	402	637	2e-24	106
gi|66812260|ref|XP_640309.1|	gi|3183124|sp|O14170.1|POP2_SCHPO	30.33	244	129	6	340	550	402	637	2e-24	106
gi|66812260|ref|XP_640309.1|	gi|19112405|ref|NP_595613.1|	27.74	292	191	9	287	575	27	301	3e-24	102
gi|66812260|ref|XP_640309.1|	gi|12231001|sp|Q10282.2|GBB_SCHPO	27.74	292	191	9	287	575	27	301	3e-24	102
gi|66812260|ref|XP_640309.1|	gi|162312293|ref|XP_001713146.1|	25.4	315	166	8	291	550	415	715	7e-24	105
gi|66812260|ref|XP_640309.1|	gi|3024419|sp|P87060.1|POP1_SCHPO	25.4	315	166	8	291	550	415	715	7e-24	105
gi|66812260|ref|XP_640309.1|	gi|929984516|pdb|3JB9|K	28.68	265	171	7	280	542	162	410	8e-24	103
gi|66812260|ref|XP_640309.1|	gi|929984516|pdb|3JB9|K	26.29	251	172	4	329	579	165	402	9e-23	100
gi|66812260|ref|XP_640309.1|	gi|19114222|ref|NP_593310.1|	31.02	245	147	9	334	578	318	540	3e-23	102
gi|66812260|ref|XP_640309.1|	gi|3183289|sp|P87053.1|POF1_SCHPO	31.02	245	147	9	334	578	318	540	3e-23	102
gi|66812260|ref|XP_640309.1|	gi|19115471|ref|NP_594559.1|	25.6	250	165	7	334	579	226	458	6e-22	98.2
gi|66812260|ref|XP_640309.1|	gi|19862893|sp|Q09855.2|POF11_SCHPO	25.6	250	165	7	334	579	226	458	6e-22	98.2
gi|66812260|ref|XP_640309.1|	gi|19112135|ref|NP_595343.1|	30.2	255	167	5	293	546	308	552	3e-21	97.1
gi|66812260|ref|XP_640309.1|	gi|30580487|sp|Q9C1X1.1|PWP2_SCHPO	30.2	255	167	5	293	546	308	552	3e-21	97.1
# Query: gi|66811242|ref|XP_639329.1| origin recognition complex subunit 1 [Dictyostelium discoideum AX4]
# 4 hits found
gi|66811242|ref|XP_639329.1|	gi|19112852|ref|NP_596060.1|	38.87	337	167	8	218	550	322	623	1e-65	229
gi|66811242|ref|XP_639329.1|	gi|1709487|sp|P54789.1|ORC1_SCHPO	38.87	337	167	8	218	550	322	623	1e-65	229
gi|66811242|ref|XP_639329.1|	gi|19112702|ref|NP_595910.1|	29.9	388	202	15	219	563	154	514	3e-38	147
gi|66811242|ref|XP_639329.1|	gi|1168808|sp|P41411.1|CDC18_SCHPO	29.9	388	202	15	219	563	154	514	3e-38	147
# Query: gi|66810856|ref|XP_639135.1| hypothetical protein DDB_G0283279 [Dictyostelium discoideum AX4]
# 40 hits found
gi|66810856|ref|XP_639135.1|	gi|19112531|ref|NP_595739.1|	49.52	313	157	1	45	356	67	379	1e-111	334
gi|66810856|ref|XP_639135.1|	gi|74626797|sp|O60145.1|PPK23_SCHPO	49.52	313	157	1	45	356	67	379	1e-111	334
gi|66810856|ref|XP_639135.1|	gi|19112408|ref|NP_595616.1|	40.48	331	178	3	45	356	29	359	1e-78	254
gi|66810856|ref|XP_639135.1|	gi|32363142|sp|Q96WV9.1|CDK9_SCHPO	40.48	331	178	3	45	356	29	359	1e-78	254
gi|66810856|ref|XP_639135.1|	gi|19115305|ref|NP_594393.1|	40.67	300	174	3	51	348	276	573	4e-72	236
gi|66810856|ref|XP_639135.1|	gi|74675947|sp|O14098.1|CTK1_SCHPO	40.67	300	174	3	51	348	276	573	4e-72	236
gi|66810856|ref|XP_639135.1|	gi|19075421|ref|NP_587921.1|	42.91	289	157	5	52	337	3	286	5e-72	228
gi|66810856|ref|XP_639135.1|	gi|20138890|sp|O74456.2|PEF1_SCHPO	42.91	289	157	5	52	337	3	286	5e-72	228
gi|66810856|ref|XP_639135.1|	gi|19112421|ref|NP_595629.1|	41.69	295	157	5	52	336	4	293	2e-70	224
gi|66810856|ref|XP_639135.1|	gi|115927|sp|P04551.1|CDK1_SCHPO	41.69	295	157	5	52	336	4	293	2e-70	224
gi|66810856|ref|XP_639135.1|	gi|19113141|ref|NP_596349.1|	39.25	293	173	3	58	349	17	305	2e-68	220
gi|66810856|ref|XP_639135.1|	gi|26392384|sp|Q12126.1|CRK1_SCHPO	39.25	293	173	3	58	349	17	305	2e-68	220
gi|66810856|ref|XP_639135.1|	gi|429242083|ref|NP_593389.2|	34.89	321	171	9	50	336	3	319	2e-61	202
gi|66810856|ref|XP_639135.1|	gi|384872636|sp|O13958.2|SSN3_SCHPO	34.89	321	171	9	50	336	3	319	2e-61	202
gi|66810856|ref|XP_639135.1|	gi|19114921|ref|NP_594009.1|	34.7	317	192	7	30	335	14	326	1e-50	174
gi|66810856|ref|XP_639135.1|	gi|134834|sp|P27638.1|SPK1_SCHPO	34.7	317	192	7	30	335	14	326	1e-50	174
gi|66810856|ref|XP_639135.1|	gi|19113755|ref|NP_592843.1|	35.25	295	182	5	52	344	20	307	2e-45	160
gi|66810856|ref|XP_639135.1|	gi|1351129|sp|Q09892.1|HOG1_SCHPO	35.25	295	182	5	52	344	20	307	2e-45	160
gi|66810856|ref|XP_639135.1|	gi|19112081|ref|NP_595289.1|	35.41	305	182	7	52	344	21	322	2e-43	156
gi|66810856|ref|XP_639135.1|	gi|2499592|sp|Q92398.1|SPM1_SCHPO	35.41	305	182	7	52	344	21	322	2e-43	156
gi|66810856|ref|XP_639135.1|	gi|19114046|ref|NP_593134.1|	31.02	303	178	11	57	345	37	322	8e-39	143
gi|66810856|ref|XP_639135.1|	gi|12643714|sp|Q10452.3|GSK3_SCHPO	31.02	303	178	11	57	345	37	322	8e-39	143
gi|66810856|ref|XP_639135.1|	gi|19112356|ref|NP_595564.1|	30.6	317	186	11	43	348	25	318	5e-36	135
gi|66810856|ref|XP_639135.1|	gi|51701457|sp|Q9URT9.1|GSK31_SCHPO	30.6	317	186	11	43	348	25	318	5e-36	135
gi|66810856|ref|XP_639135.1|	gi|19114519|ref|NP_593607.1|	32.68	257	157	9	28	275	15	264	2e-35	135
gi|66810856|ref|XP_639135.1|	gi|74675951|sp|O14132.1|PIT1_SCHPO	32.68	257	157	9	28	275	15	264	2e-35	135
gi|66810856|ref|XP_639135.1|	gi|19112373|ref|NP_595581.1|	33.33	228	136	7	58	271	27	252	8e-31	121
gi|66810856|ref|XP_639135.1|	gi|74675996|sp|O43077.1|MDE3_SCHPO	33.33	228	136	7	58	271	27	252	8e-31	121
gi|66810856|ref|XP_639135.1|	gi|162312206|ref|NP_595714.2|	27.46	295	160	10	58	335	400	657	3e-28	115
gi|66810856|ref|XP_639135.1|	gi|115195|sp|P28829.1|BYR2_SCHPO	27.46	295	160	10	58	335	400	657	3e-28	115
gi|66810856|ref|XP_639135.1|	gi|19114554|ref|NP_593642.1|	29.57	257	151	8	98	336	84	328	6e-28	111
gi|66810856|ref|XP_639135.1|	gi|3041698|sp|P40231.2|CSK2A_SCHPO	29.57	257	151	8	98	336	84	328	6e-28	111
gi|66810856|ref|XP_639135.1|	gi|19114469|ref|NP_593557.1|	27.09	299	173	10	52	335	1037	1305	2e-24	104
gi|66810856|ref|XP_639135.1|	gi|18201962|sp|O14299.1|WIS4_SCHPO	27.09	299	173	10	52	335	1037	1305	2e-24	104
gi|66810856|ref|XP_639135.1|	gi|19113917|ref|NP_593005.1|	26.71	292	173	8	58	336	831	1094	7e-24	102
gi|66810856|ref|XP_639135.1|	gi|1708621|sp|Q10407.1|MKH1_SCHPO	26.71	292	173	8	58	336	831	1094	7e-24	102
gi|66810856|ref|XP_639135.1|	gi|19113418|ref|NP_596626.1|	27.15	291	167	10	52	336	386	637	2e-23	100
gi|66810856|ref|XP_639135.1|	gi|8488998|sp|P50527.2|STE20_SCHPO	27.15	291	167	10	52	336	386	637	2e-23	100
gi|66810856|ref|XP_639135.1|	gi|63054495|ref|NP_593081.2|	26.45	310	182	10	57	337	523	815	9e-21	92.4
gi|66810856|ref|XP_639135.1|	gi|1170605|sp|Q09815.1|PPK5_SCHPO	26.45	310	182	10	57	337	523	815	9e-21	92.4
# Query: gi|66808855|ref|XP_638150.1| WD40 repeat-containing protein [Dictyostelium discoideum AX4]
# 10 hits found
gi|66808855|ref|XP_638150.1|	gi|19114073|ref|NP_593161.1|	43.86	383	199	7	93	473	102	470	3e-110	338
gi|66808855|ref|XP_638150.1|	gi|21542234|sp|P78972.1|SLP1_SCHPO	43.86	383	199	7	93	473	102	470	3e-110	338
gi|66808855|ref|XP_638150.1|	gi|19115586|ref|NP_594674.1|	45.24	336	178	3	141	474	208	539	8e-108	334
gi|66808855|ref|XP_638150.1|	gi|26399885|sp|O13286.1|SRW1_SCHPO	45.24	336	178	3	141	474	208	539	8e-108	334
gi|66808855|ref|XP_638150.1|	gi|19111873|ref|NP_595081.1|	46.48	327	167	3	152	474	92	414	1e-106	327
gi|66808855|ref|XP_638150.1|	gi|26396380|sp|O94423.1|MFR1_SCHPO	46.48	327	167	3	152	474	92	414	1e-106	327
gi|66808855|ref|XP_638150.1|	gi|19075962|ref|NP_588462.1|	32.74	336	186	10	167	472	147	472	6e-51	182
gi|66808855|ref|XP_638150.1|	gi|74676194|sp|O94411.1|MFR2_SCHPO	32.74	336	186	10	167	472	147	472	6e-51	182
gi|66808855|ref|XP_638150.1|	gi|19113746|ref|NP_592834.1|	32.52	329	189	10	169	471	179	500	8e-50	179
gi|66808855|ref|XP_638150.1|	gi|1175456|sp|Q09786.1|YA98_SCHPO	32.52	329	189	10	169	471	179	500	8e-50	179
# Query: gi|66807223|ref|XP_637334.1| WD40 repeat-containing protein [Dictyostelium discoideum AX4]
# 10 hits found
gi|66807223|ref|XP_637334.1|	gi|19111873|ref|NP_595081.1|	46.63	401	181	3	330	730	42	409	2e-123	378
gi|66807223|ref|XP_637334.1|	gi|26396380|sp|O94423.1|MFR1_SCHPO	46.63	401	181	3	330	730	42	409	2e-123	378
gi|66807223|ref|XP_637334.1|	gi|19115586|ref|NP_594674.1|	37.07	580	305	6	189	745	7	549	4e-110	348
gi|66807223|ref|XP_637334.1|	gi|26399885|sp|O13286.1|SRW1_SCHPO	37.07	580	305	6	189	745	7	549	4e-110	348
gi|66807223|ref|XP_637334.1|	gi|19114073|ref|NP_593161.1|	41.39	360	174	5	373	730	142	466	3e-89	291
gi|66807223|ref|XP_637334.1|	gi|21542234|sp|P78972.1|SLP1_SCHPO	41.39	360	174	5	373	730	142	466	3e-89	291
gi|66807223|ref|XP_637334.1|	gi|19113746|ref|NP_592834.1|	28.64	426	241	13	286	696	75	452	1e-41	158
gi|66807223|ref|XP_637334.1|	gi|1175456|sp|Q09786.1|YA98_SCHPO	28.64	426	241	13	286	696	75	452	1e-41	158
gi|66807223|ref|XP_637334.1|	gi|19075962|ref|NP_588462.1|	27.18	412	229	12	353	730	95	469	1e-37	146
gi|66807223|ref|XP_637334.1|	gi|74676194|sp|O94411.1|MFR2_SCHPO	27.18	412	229	12	353	730	95	469	1e-37	146
# Query: gi|66801663|ref|XP_629756.1| cullin A [Dictyostelium discoideum AX4]
# 6 hits found
gi|66801663|ref|XP_629756.1|	gi|19115171|ref|NP_594259.1|	40.89	768	432	10	10	770	15	767	0	584
gi|66801663|ref|XP_629756.1|	gi|21759078|sp|O13790.1|CUL1_SCHPO	40.89	768	432	10	10	770	15	767	0	584
gi|66801663|ref|XP_629756.1|	gi|19113861|ref|NP_592949.1|	30.95	685	415	18	116	770	129	785	1e-72	253
gi|66801663|ref|XP_629756.1|	gi|6014749|sp|Q09760.2|CUL3_SCHPO	30.95	685	415	18	116	770	129	785	1e-72	253
gi|66801663|ref|XP_629756.1|	gi|19115107|ref|NP_594195.1|	26.75	729	470	18	63	769	47	733	5e-60	216
gi|66801663|ref|XP_629756.1|	gi|25167324|sp|O14122.1|CUL4_SCHPO	26.75	729	470	18	63	769	47	733	5e-60	216
# Query: gi|66822837|ref|XP_644773.1| hypothetical protein DDB_G0273207 [Dictyostelium discoideum AX4]
# 46 hits found
gi|66822837|ref|XP_644773.1|	gi|19112408|ref|NP_595616.1|	39.76	415	219	6	202	601	29	427	2e-102	327
gi|66822837|ref|XP_644773.1|	gi|32363142|sp|Q96WV9.1|CDK9_SCHPO	39.76	415	219	6	202	601	29	427	2e-102	327
gi|66822837|ref|XP_644773.1|	gi|19115305|ref|NP_594393.1|	49.24	329	150	5	208	534	276	589	8e-102	326
gi|66822837|ref|XP_644773.1|	gi|74675947|sp|O14098.1|CTK1_SCHPO	49.24	329	150	5	208	534	276	589	8e-102	326
gi|66822837|ref|XP_644773.1|	gi|19112531|ref|NP_595739.1|	44	325	160	5	205	525	70	376	4e-83	270
gi|66822837|ref|XP_644773.1|	gi|74626797|sp|O60145.1|PPK23_SCHPO	44	325	160	5	205	525	70	376	4e-83	270
gi|66822837|ref|XP_644773.1|	gi|19112421|ref|NP_595629.1|	40	310	162	5	206	508	1	293	5e-72	237
gi|66822837|ref|XP_644773.1|	gi|115927|sp|P04551.1|CDK1_SCHPO	40	310	162	5	206	508	1	293	5e-72	237
gi|66822837|ref|XP_644773.1|	gi|19075421|ref|NP_587921.1|	40.39	307	156	7	209	510	3	287	1e-66	222
gi|66822837|ref|XP_644773.1|	gi|20138890|sp|O74456.2|PEF1_SCHPO	40.39	307	156	7	209	510	3	287	1e-66	222
gi|66822837|ref|XP_644773.1|	gi|19113141|ref|NP_596349.1|	36.42	324	170	7	208	522	10	306	2e-61	209
gi|66822837|ref|XP_644773.1|	gi|26392384|sp|Q12126.1|CRK1_SCHPO	36.42	324	170	7	208	522	10	306	2e-61	209
gi|66822837|ref|XP_644773.1|	gi|429242083|ref|NP_593389.2|	33.04	342	174	12	207	513	3	324	1e-49	178
gi|66822837|ref|XP_644773.1|	gi|384872636|sp|O13958.2|SSN3_SCHPO	33.04	342	174	12	207	513	3	324	1e-49	178
gi|66822837|ref|XP_644773.1|	gi|19114921|ref|NP_594009.1|	35	360	175	11	195	520	15	349	6e-49	176
gi|66822837|ref|XP_644773.1|	gi|134834|sp|P27638.1|SPK1_SCHPO	35	360	175	11	195	520	15	349	6e-49	176
gi|66822837|ref|XP_644773.1|	gi|19113755|ref|NP_592843.1|	35.2	304	169	8	209	508	20	299	7e-46	166
gi|66822837|ref|XP_644773.1|	gi|1351129|sp|Q09892.1|HOG1_SCHPO	35.2	304	169	8	209	508	20	299	7e-46	166
gi|66822837|ref|XP_644773.1|	gi|19112356|ref|NP_595564.1|	33.75	320	181	9	197	508	13	309	2e-42	157
gi|66822837|ref|XP_644773.1|	gi|51701457|sp|Q9URT9.1|GSK31_SCHPO	33.75	320	181	9	197	508	13	309	2e-42	157
gi|66822837|ref|XP_644773.1|	gi|19114046|ref|NP_593134.1|	31.92	307	168	10	215	508	38	316	2e-40	151
gi|66822837|ref|XP_644773.1|	gi|12643714|sp|Q10452.3|GSK3_SCHPO	31.92	307	168	10	215	508	38	316	2e-40	151
gi|66822837|ref|XP_644773.1|	gi|19112081|ref|NP_595289.1|	32.79	308	189	7	212	512	24	320	4e-37	143
gi|66822837|ref|XP_644773.1|	gi|2499592|sp|Q92398.1|SPM1_SCHPO	32.79	308	189	7	212	512	24	320	4e-37	143
gi|66822837|ref|XP_644773.1|	gi|19114554|ref|NP_593642.1|	30.58	327	187	13	194	508	30	328	4e-34	133
gi|66822837|ref|XP_644773.1|	gi|3041698|sp|P40231.2|CSK2A_SCHPO	30.58	327	187	13	194	508	30	328	4e-34	133
gi|66822837|ref|XP_644773.1|	gi|63054495|ref|NP_593081.2|	31.31	329	187	11	199	509	508	815	1e-33	136
gi|66822837|ref|XP_644773.1|	gi|1170605|sp|Q09815.1|PPK5_SCHPO	31.31	329	187	11	199	509	508	815	1e-33	136
gi|66822837|ref|XP_644773.1|	gi|19112373|ref|NP_595581.1|	32.7	263	144	9	207	448	19	269	2e-32	131
gi|66822837|ref|XP_644773.1|	gi|74675996|sp|O43077.1|MDE3_SCHPO	32.7	263	144	9	207	448	19	269	2e-32	131
gi|66822837|ref|XP_644773.1|	gi|19114519|ref|NP_593607.1|	30.25	314	184	10	212	507	39	335	7e-32	130
gi|66822837|ref|XP_644773.1|	gi|74675951|sp|O14132.1|PIT1_SCHPO	30.25	314	184	10	212	507	39	335	7e-32	130
gi|66822837|ref|XP_644773.1|	gi|162312206|ref|NP_595714.2|	29.93	304	156	11	215	507	400	657	3e-30	125
gi|66822837|ref|XP_644773.1|	gi|115195|sp|P28829.1|BYR2_SCHPO	29.93	304	156	11	215	507	400	657	3e-30	125
gi|66822837|ref|XP_644773.1|	gi|19114742|ref|NP_593830.1|	29.76	252	163	7	188	437	111	350	2e-26	112
gi|66822837|ref|XP_644773.1|	gi|46396533|sp|Q9P6P3.1|PPK15_SCHPO	29.76	252	163	7	188	437	111	350	2e-26	112
gi|66822837|ref|XP_644773.1|	gi|19075761|ref|NP_588261.1|	26.39	413	241	16	134	508	87	474	5e-25	107
gi|66822837|ref|XP_644773.1|	gi|2851498|sp|Q07538.2|PRP4_SCHPO	26.39	413	241	16	134	508	87	474	5e-25	107
gi|66822837|ref|XP_644773.1|	gi|19113132|ref|NP_596340.1|	34.98	203	108	8	215	412	15	198	3e-24	107
gi|66822837|ref|XP_644773.1|	gi|1168817|sp|P41892.1|CDC7_SCHPO	34.98	203	108	8	215	412	15	198	3e-24	107
gi|66822837|ref|XP_644773.1|	gi|19114469|ref|NP_593557.1|	32.73	220	114	9	215	416	1043	1246	6e-24	106
gi|66822837|ref|XP_644773.1|	gi|18201962|sp|O14299.1|WIS4_SCHPO	32.73	220	114	9	215	416	1043	1246	6e-24	106
gi|66822837|ref|XP_644773.1|	gi|19113931|ref|NP_593019.1|	29.53	254	146	8	212	451	14	248	2e-22	97.4
gi|66822837|ref|XP_644773.1|	gi|544107|sp|P36615.1|CSK1_SCHPO	29.53	254	146	8	212	451	14	248	2e-22	97.4
gi|66822837|ref|XP_644773.1|	gi|19113917|ref|NP_593005.1|	23.38	278	156	7	191	430	788	1046	2e-21	98.2
gi|66822837|ref|XP_644773.1|	gi|1708621|sp|Q10407.1|MKH1_SCHPO	23.38	278	156	7	191	430	788	1046	2e-21	98.2
# Query: gi|66822245|ref|XP_644477.1| hypothetical protein DDB_G0273721 [Dictyostelium discoideum AX4]
# 46 hits found
gi|66822245|ref|XP_644477.1|	gi|19112408|ref|NP_595616.1|	39.76	415	219	6	202	601	29	427	2e-102	327
gi|66822245|ref|XP_644477.1|	gi|32363142|sp|Q96WV9.1|CDK9_SCHPO	39.76	415	219	6	202	601	29	427	2e-102	327
gi|66822245|ref|XP_644477.1|	gi|19115305|ref|NP_594393.1|	49.24	329	150	5	208	534	276	589	8e-102	326
gi|66822245|ref|XP_644477.1|	gi|74675947|sp|O14098.1|CTK1_SCHPO	49.24	329	150	5	208	534	276	589	8e-102	326
gi|66822245|ref|XP_644477.1|	gi|19112531|ref|NP_595739.1|	44	325	160	5	205	525	70	376	4e-83	270
gi|66822245|ref|XP_644477.1|	gi|74626797|sp|O60145.1|PPK23_SCHPO	44	325	160	5	205	525	70	376	4e-83	270
gi|66822245|ref|XP_644477.1|	gi|19112421|ref|NP_595629.1|	40	310	162	5	206	508	1	293	5e-72	237
gi|66822245|ref|XP_644477.1|	gi|115927|sp|P04551.1|CDK1_SCHPO	40	310	162	5	206	508	1	293	5e-72	237
gi|66822245|ref|XP_644477.1|	gi|19075421|ref|NP_587921.1|	40.39	307	156	7	209	510	3	287	1e-66	222
gi|66822245|ref|XP_644477.1|	gi|20138890|sp|O74456.2|PEF1_SCHPO	40.39	307	156	7	209	510	3	287	1e-66	222
gi|66822245|ref|XP_644477.1|	gi|19113141|ref|NP_596349.1|	36.42	324	170	7	208	522	10	306	2e-61	209
gi|66822245|ref|XP_644477.1|	gi|26392384|sp|Q12126.1|CRK1_SCHPO	36.42	324	170	7	208	522	10	306	2e-61	209
gi|66822245|ref|XP_644477.1|	gi|429242083|ref|NP_593389.2|	33.04	342	174	12	207	513	3	324	1e-49	178
gi|66822245|ref|XP_644477.1|	gi|384872636|sp|O13958.2|SSN3_SCHPO	33.04	342	174	12	207	513	3	324	1e-49	178
gi|66822245|ref|XP_644477.1|	gi|19114921|ref|NP_594009.1|	35	360	175	11	195	520	15	349	6e-49	176
gi|66822245|ref|XP_644477.1|	gi|134834|sp|P27638.1|SPK1_SCHPO	35	360	175	11	195	520	15	349	6e-49	176
gi|66822245|ref|XP_644477.1|	gi|19113755|ref|NP_592843.1|	35.2	304	169	8	209	508	20	299	7e-46	166
gi|66822245|ref|XP_644477.1|	gi|1351129|sp|Q09892.1|HOG1_SCHPO	35.2	304	169	8	209	508	20	299	7e-46	166
gi|66822245|ref|XP_644477.1|	gi|19112356|ref|NP_595564.1|	33.75	320	181	9	197	508	13	309	2e-42	157
gi|66822245|ref|XP_644477.1|	gi|51701457|sp|Q9URT9.1|GSK31_SCHPO	33.75	320	181	9	197	508	13	309	2e-42	157
gi|66822245|ref|XP_644477.1|	gi|19114046|ref|NP_593134.1|	31.92	307	168	10	215	508	38	316	2e-40	151
gi|66822245|ref|XP_644477.1|	gi|12643714|sp|Q10452.3|GSK3_SCHPO	31.92	307	168	10	215	508	38	316	2e-40	151
gi|66822245|ref|XP_644477.1|	gi|19112081|ref|NP_595289.1|	32.79	308	189	7	212	512	24	320	4e-37	143
gi|66822245|ref|XP_644477.1|	gi|2499592|sp|Q92398.1|SPM1_SCHPO	32.79	308	189	7	212	512	24	320	4e-37	143
gi|66822245|ref|XP_644477.1|	gi|19114554|ref|NP_593642.1|	30.58	327	187	13	194	508	30	328	4e-34	133
gi|66822245|ref|XP_644477.1|	gi|3041698|sp|P40231.2|CSK2A_SCHPO	30.58	327	187	13	194	508	30	328	4e-34	133
gi|66822245|ref|XP_644477.1|	gi|63054495|ref|NP_593081.2|	31.31	329	187	11	199	509	508	815	1e-33	136
gi|66822245|ref|XP_644477.1|	gi|1170605|sp|Q09815.1|PPK5_SCHPO	31.31	329	187	11	199	509	508	815	1e-33	136
gi|66822245|ref|XP_644477.1|	gi|19112373|ref|NP_595581.1|	32.7	263	144	9	207	448	19	269	2e-32	131
gi|66822245|ref|XP_644477.1|	gi|74675996|sp|O43077.1|MDE3_SCHPO	32.7	263	144	9	207	448	19	269	2e-32	131
gi|66822245|ref|XP_644477.1|	gi|19114519|ref|NP_593607.1|	30.25	314	184	10	212	507	39	335	7e-32	130
gi|66822245|ref|XP_644477.1|	gi|74675951|sp|O14132.1|PIT1_SCHPO	30.25	314	184	10	212	507	39	335	7e-32	130
gi|66822245|ref|XP_644477.1|	gi|162312206|ref|NP_595714.2|	29.93	304	156	11	215	507	400	657	3e-30	125
gi|66822245|ref|XP_644477.1|	gi|115195|sp|P28829.1|BYR2_SCHPO	29.93	304	156	11	215	507	400	657	3e-30	125
gi|66822245|ref|XP_644477.1|	gi|19114742|ref|NP_593830.1|	29.76	252	163	7	188	437	111	350	2e-26	112
gi|66822245|ref|XP_644477.1|	gi|46396533|sp|Q9P6P3.1|PPK15_SCHPO	29.76	252	163	7	188	437	111	350	2e-26	112
gi|66822245|ref|XP_644477.1|	gi|19075761|ref|NP_588261.1|	26.39	413	241	16	134	508	87	474	5e-25	107
gi|66822245|ref|XP_644477.1|	gi|2851498|sp|Q07538.2|PRP4_SCHPO	26.39	413	241	16	134	508	87	474	5e-25	107
gi|66822245|ref|XP_644477.1|	gi|19113132|ref|NP_596340.1|	34.98	203	108	8	215	412	15	198	3e-24	107
gi|66822245|ref|XP_644477.1|	gi|1168817|sp|P41892.1|CDC7_SCHPO	34.98	203	108	8	215	412	15	198	3e-24	107
gi|66822245|ref|XP_644477.1|	gi|19114469|ref|NP_593557.1|	32.73	220	114	9	215	416	1043	1246	6e-24	106
gi|66822245|ref|XP_644477.1|	gi|18201962|sp|O14299.1|WIS4_SCHPO	32.73	220	114	9	215	416	1043	1246	6e-24	106
gi|66822245|ref|XP_644477.1|	gi|19113931|ref|NP_593019.1|	29.53	254	146	8	212	451	14	248	2e-22	97.4
gi|66822245|ref|XP_644477.1|	gi|544107|sp|P36615.1|CSK1_SCHPO	29.53	254	146	8	212	451	14	248	2e-22	97.4
gi|66822245|ref|XP_644477.1|	gi|19113917|ref|NP_593005.1|	23.38	278	156	7	191	430	788	1046	2e-21	98.2
gi|66822245|ref|XP_644477.1|	gi|1708621|sp|Q10407.1|MKH1_SCHPO	23.38	278	156	7	191	430	788	1046	2e-21	98.2
# Query: gi|66813978|ref|XP_641168.1| hypothetical protein DDB_G0280425 [Dictyostelium discoideum AX4]
# 2 hits found
gi|66813978|ref|XP_641168.1|	gi|19113166|ref|NP_596374.1|	42.19	128	68	2	109	234	77	200	2e-26	104
gi|66813978|ref|XP_641168.1|	gi|74626713|sp|O42979.1|PSL1_SCHPO	42.19	128	68	2	109	234	77	200	2e-26	104
# Query: gi|66813424|ref|XP_640891.1| TATA box-binding protein-associated factor, RNA polymerase III, subunit 2 [Dictyostelium discoideum AX4]
# 2 hits found
gi|66813424|ref|XP_640891.1|	gi|429240773|ref|NP_596265.2|	46.9	290	144	3	5	284	3	292	5e-80	265
gi|66813424|ref|XP_640891.1|	gi|395398538|sp|Q9P6R0.2|TF3B_SCHPO	46.9	290	144	3	5	284	3	292	5e-80	265
# Query: gi|66823249|ref|XP_644979.1| p34-cdc2 protein [Dictyostelium discoideum AX4]
# 80 hits found
gi|66823249|ref|XP_644979.1|	gi|19112421|ref|NP_595629.1|	59.8	296	108	3	7	291	1	296	2e-127	368
gi|66823249|ref|XP_644979.1|	gi|115927|sp|P04551.1|CDK1_SCHPO	59.8	296	108	3	7	291	1	296	2e-127	368
gi|66823249|ref|XP_644979.1|	gi|19075421|ref|NP_587921.1|	55.63	284	122	2	9	288	2	285	1e-110	325
gi|66823249|ref|XP_644979.1|	gi|20138890|sp|O74456.2|PEF1_SCHPO	55.63	284	122	2	9	288	2	285	1e-110	325
gi|66823249|ref|XP_644979.1|	gi|19112531|ref|NP_595739.1|	45.61	296	152	5	1	288	65	359	7e-81	252
gi|66823249|ref|XP_644979.1|	gi|74626797|sp|O60145.1|PPK23_SCHPO	45.61	296	152	5	1	288	65	359	7e-81	252
gi|66823249|ref|XP_644979.1|	gi|19113141|ref|NP_596349.1|	43.21	287	156	5	10	291	11	295	2e-74	233
gi|66823249|ref|XP_644979.1|	gi|26392384|sp|Q12126.1|CRK1_SCHPO	43.21	287	156	5	10	291	11	295	2e-74	233
gi|66823249|ref|XP_644979.1|	gi|19115305|ref|NP_594393.1|	43.51	285	155	5	10	288	277	561	7e-70	229
gi|66823249|ref|XP_644979.1|	gi|74675947|sp|O14098.1|CTK1_SCHPO	43.51	285	155	5	10	288	277	561	7e-70	229
gi|66823249|ref|XP_644979.1|	gi|429242083|ref|NP_593389.2|	38.92	316	155	8	10	288	5	319	1e-67	217
gi|66823249|ref|XP_644979.1|	gi|384872636|sp|O13958.2|SSN3_SCHPO	38.92	316	155	8	10	288	5	319	1e-67	217
gi|66823249|ref|XP_644979.1|	gi|19112408|ref|NP_595616.1|	41.1	309	153	8	7	288	33	339	2e-66	219
gi|66823249|ref|XP_644979.1|	gi|32363142|sp|Q96WV9.1|CDK9_SCHPO	41.1	309	153	8	7	288	33	339	2e-66	219
gi|66823249|ref|XP_644979.1|	gi|19113755|ref|NP_592843.1|	39.93	288	162	6	8	289	18	300	2e-60	197
gi|66823249|ref|XP_644979.1|	gi|1351129|sp|Q09892.1|HOG1_SCHPO	39.93	288	162	6	8	289	18	300	2e-60	197
gi|66823249|ref|XP_644979.1|	gi|19114921|ref|NP_594009.1|	38.49	291	167	5	10	289	39	328	3e-59	195
gi|66823249|ref|XP_644979.1|	gi|134834|sp|P27638.1|SPK1_SCHPO	38.49	291	167	5	10	289	39	328	3e-59	195
gi|66823249|ref|XP_644979.1|	gi|19112356|ref|NP_595564.1|	37.92	298	159	11	10	291	25	312	3e-56	187
gi|66823249|ref|XP_644979.1|	gi|51701457|sp|Q9URT9.1|GSK31_SCHPO	37.92	298	159	11	10	291	25	312	3e-56	187
gi|66823249|ref|XP_644979.1|	gi|19114046|ref|NP_593134.1|	35.93	295	169	9	10	291	32	319	3e-51	174
gi|66823249|ref|XP_644979.1|	gi|12643714|sp|Q10452.3|GSK3_SCHPO	35.93	295	169	9	10	291	32	319	3e-51	174
gi|66823249|ref|XP_644979.1|	gi|19112081|ref|NP_595289.1|	37.97	295	168	6	10	289	21	315	2e-50	173
gi|66823249|ref|XP_644979.1|	gi|2499592|sp|Q92398.1|SPM1_SCHPO	37.97	295	168	6	10	289	21	315	2e-50	173
gi|66823249|ref|XP_644979.1|	gi|19114519|ref|NP_593607.1|	32.89	298	174	11	10	283	36	331	2e-39	145
gi|66823249|ref|XP_644979.1|	gi|74675951|sp|O14132.1|PIT1_SCHPO	32.89	298	174	11	10	283	36	331	2e-39	145
gi|66823249|ref|XP_644979.1|	gi|68013217|ref|NP_001018849.1|	30.94	278	155	7	16	288	95	340	8e-35	129
gi|66823249|ref|XP_644979.1|	gi|46397802|sp|O59790.2|ARK1_SCHPO	30.94	278	155	7	16	288	95	340	8e-35	129
gi|66823249|ref|XP_644979.1|	gi|19112373|ref|NP_595581.1|	33.11	299	171	12	9	280	20	316	8e-35	131
gi|66823249|ref|XP_644979.1|	gi|74675996|sp|O43077.1|MDE3_SCHPO	33.11	299	171	12	9	280	20	316	8e-35	131
gi|66823249|ref|XP_644979.1|	gi|19114554|ref|NP_593642.1|	28.67	300	189	11	5	288	38	328	1e-33	126
gi|66823249|ref|XP_644979.1|	gi|3041698|sp|P40231.2|CSK2A_SCHPO	28.67	300	189	11	5	288	38	328	1e-33	126
gi|66823249|ref|XP_644979.1|	gi|19114469|ref|NP_593557.1|	30.1	299	168	8	9	291	1036	1309	4e-31	123
gi|66823249|ref|XP_644979.1|	gi|18201962|sp|O14299.1|WIS4_SCHPO	30.1	299	168	8	9	291	1036	1309	4e-31	123
gi|66823249|ref|XP_644979.1|	gi|19075441|ref|NP_587941.1|	31.56	301	164	8	8	293	165	438	4e-29	114
gi|66823249|ref|XP_644979.1|	gi|12644396|sp|Q09170.2|CDS1_SCHPO	31.56	301	164	8	8	293	165	438	4e-29	114
gi|66823249|ref|XP_644979.1|	gi|63054495|ref|NP_593081.2|	28.94	311	193	10	1	288	509	814	1e-28	115
gi|66823249|ref|XP_644979.1|	gi|1170605|sp|Q09815.1|PPK5_SCHPO	28.94	311	193	10	1	288	509	814	1e-28	115
gi|66823249|ref|XP_644979.1|	gi|19113418|ref|NP_596626.1|	27.96	279	174	5	10	288	386	637	1e-28	114
gi|66823249|ref|XP_644979.1|	gi|8488998|sp|P50527.2|STE20_SCHPO	27.96	279	174	5	10	288	386	637	1e-28	114
gi|66823249|ref|XP_644979.1|	gi|19114742|ref|NP_593830.1|	33.48	227	135	6	9	224	129	350	4e-28	112
gi|66823249|ref|XP_644979.1|	gi|46396533|sp|Q9P6P3.1|PPK15_SCHPO	33.48	227	135	6	9	224	129	350	4e-28	112
gi|66823249|ref|XP_644979.1|	gi|19114316|ref|NP_593404.1|	29.43	282	165	6	16	293	29	280	4e-28	112
gi|66823249|ref|XP_644979.1|	gi|74626616|sp|O13945.1|PPK9_SCHPO	29.43	282	165	6	16	293	29	280	4e-28	112
gi|66823249|ref|XP_644979.1|	gi|19075876|ref|NP_588376.1|	31.32	281	156	7	14	289	38	286	6e-28	112
gi|66823249|ref|XP_644979.1|	gi|6094311|sp|O74536.1|SNF1_SCHPO	31.32	281	156	7	14	289	38	286	6e-28	112
gi|66823249|ref|XP_644979.1|	gi|19114219|ref|NP_593307.1|	28.32	279	166	5	15	289	15	263	2e-27	112
gi|66823249|ref|XP_644979.1|	gi|27151476|sp|P87050.1|CDR2_SCHPO	28.32	279	166	5	15	289	15	263	2e-27	112
gi|66823249|ref|XP_644979.1|	gi|19113132|ref|NP_596340.1|	28.78	278	158	8	16	287	15	258	2e-27	112
gi|66823249|ref|XP_644979.1|	gi|1168817|sp|P41892.1|CDC7_SCHPO	28.78	278	158	8	16	287	15	258	2e-27	112
gi|66823249|ref|XP_644979.1|	gi|19113886|ref|NP_592974.1|	28.71	303	188	10	9	288	698	995	2e-27	112
gi|66823249|ref|XP_644979.1|	gi|1170603|sp|Q09690.1|POM1_SCHPO	28.71	303	188	10	9	288	698	995	2e-27	112
gi|66823249|ref|XP_644979.1|	gi|19114476|ref|NP_593564.1|	28.82	288	174	4	8	293	7	265	1e-26	107
gi|66823249|ref|XP_644979.1|	gi|31077007|sp|O14305.1|SID1_SCHPO	28.82	288	174	4	8	293	7	265	1e-26	107
gi|66823249|ref|XP_644979.1|	gi|19113917|ref|NP_593005.1|	28.19	298	169	9	9	288	824	1094	2e-26	109
gi|66823249|ref|XP_644979.1|	gi|1708621|sp|Q10407.1|MKH1_SCHPO	28.19	298	169	9	9	288	824	1094	2e-26	109
gi|66823249|ref|XP_644979.1|	gi|19113931|ref|NP_593019.1|	27.01	274	180	7	13	271	14	282	3e-26	105
gi|66823249|ref|XP_644979.1|	gi|544107|sp|P36615.1|CSK1_SCHPO	27.01	274	180	7	13	271	14	282	3e-26	105
gi|66823249|ref|XP_644979.1|	gi|19075330|ref|NP_587830.1|	29.71	276	156	8	10	279	91	334	2e-25	103
gi|66823249|ref|XP_644979.1|	gi|59800153|sp|Q12706.1|PSK1_SCHPO	29.71	276	156	8	10	279	91	334	2e-25	103
gi|66823249|ref|XP_644979.1|	gi|162312206|ref|NP_595714.2|	26.9	290	162	10	16	287	400	657	6e-25	104
gi|66823249|ref|XP_644979.1|	gi|115195|sp|P28829.1|BYR2_SCHPO	26.9	290	162	10	16	287	400	657	6e-25	104
gi|66823249|ref|XP_644979.1|	gi|162312370|ref|NP_001018187.2|	27.41	332	181	12	8	288	360	682	2e-24	102
gi|66823249|ref|XP_644979.1|	gi|108861878|sp|Q10156.3|LKH1_SCHPO	27.41	332	181	12	8	288	360	682	2e-24	102
gi|66823249|ref|XP_644979.1|	gi|19113776|ref|NP_592864.1|	30.56	216	142	4	15	224	314	527	3e-24	102
gi|66823249|ref|XP_644979.1|	gi|1346361|sp|Q10056.1|SHK2_SCHPO	30.56	216	142	4	15	224	314	527	3e-24	102
gi|66823249|ref|XP_644979.1|	gi|19075510|ref|NP_588010.1|	27.65	293	175	8	7	292	227	489	6e-24	100
gi|66823249|ref|XP_644979.1|	gi|46396018|sp|Q9P7J8.1|GAD8_SCHPO	27.65	293	175	8	7	292	227	489	6e-24	100
gi|66823249|ref|XP_644979.1|	gi|19114666|ref|NP_593754.1|	27.42	310	162	10	6	292	298	567	4e-23	98.6
gi|66823249|ref|XP_644979.1|	gi|19860360|sp|P50530.2|SCK1_SCHPO	27.42	310	162	10	6	292	298	567	4e-23	98.6
gi|66823249|ref|XP_644979.1|	gi|19112815|ref|NP_596023.1|	30.77	208	138	4	1	203	1	207	7e-23	97.8
gi|66823249|ref|XP_644979.1|	gi|26396999|sp|O75011.1|NAK1_SCHPO	30.77	208	138	4	1	203	1	207	7e-23	97.8
gi|66823249|ref|XP_644979.1|	gi|19112249|ref|NP_595457.1|	30	200	130	4	7	198	317	514	4e-22	95.5
gi|66823249|ref|XP_644979.1|	gi|465483|sp|P33886.1|WIS1_SCHPO	30	200	130	4	7	198	317	514	4e-22	95.5
gi|66823249|ref|XP_644979.1|	gi|19111951|ref|NP_595159.1|	26.09	299	172	9	6	291	197	459	2e-21	92.8
gi|66823249|ref|XP_644979.1|	gi|729868|sp|P40376.1|KAPB_SCHPO	26.09	299	172	9	6	291	197	459	2e-21	92.8
gi|66823249|ref|XP_644979.1|	gi|19115820|ref|NP_594908.1|	28.76	299	146	14	16	289	166	422	3e-21	91.7
gi|66823249|ref|XP_644979.1|	gi|13124323|sp|Q10292.1|MEK1_SCHPO	28.76	299	146	14	16	289	166	422	3e-21	91.7
gi|66823249|ref|XP_644979.1|	gi|19075734|ref|NP_588234.1|	29.85	201	133	4	6	199	26	225	1e-20	89
gi|66823249|ref|XP_644979.1|	gi|74676079|sp|O74426.1|PPK33_SCHPO	29.85	201	133	4	6	199	26	225	1e-20	89
# Query: gi|66822943|ref|XP_644826.1| cytosolic glycoprotein FP21 [Dictyostelium discoideum AX4]
# 4 hits found
gi|66822943|ref|XP_644826.1|	gi|219727862|emb|CAW56332.1|	60.25	161	62	1	1	159	1	161	3e-63	194
gi|66822943|ref|XP_644826.1|	gi|257346997|emb|CBC31284.1|	60.25	161	62	1	1	159	1	161	3e-63	194
gi|66822943|ref|XP_644826.1|	gi|19112247|ref|NP_595455.1|	60.25	161	62	1	1	159	1	161	3e-63	194
gi|66822943|ref|XP_644826.1|	gi|74626243|sp|Q9Y709.1|SKP1_SCHPO	60.25	161	62	1	1	159	1	161	3e-63	194
# Query: gi|66821868|ref|XP_644320.1| hypothetical protein DDB_G0274139 [Dictyostelium discoideum AX4]
# 2 hits found
gi|66821868|ref|XP_644320.1|	gi|19112745|ref|NP_595953.1|	32.99	197	121	3	1	195	1	188	1e-26	103
gi|66821868|ref|XP_644320.1|	gi|46396679|sp|O94503.1|SRB11_SCHPO	32.99	197	121	3	1	195	1	188	1e-26	103
# Query: gi|66819865|ref|XP_643591.1| hypothetical protein DDB_G0275493 [Dictyostelium discoideum AX4]
# 9 hits found
gi|66819865|ref|XP_643591.1|	gi|19111963|ref|NP_595171.1|	37.5	272	161	4	163	429	176	443	1e-55	192
gi|66819865|ref|XP_643591.1|	gi|116156|sp|P10815.1|CG23_SCHPO	37.5	272	161	4	163	429	176	443	1e-55	192
gi|66819865|ref|XP_643591.1|	gi|19114801|ref|NP_593889.1|	37.99	229	141	1	170	398	121	348	2e-49	174
gi|66819865|ref|XP_643591.1|	gi|729109|sp|P36630.2|CG22_SCHPO	37.99	229	141	1	170	398	121	348	2e-49	174
gi|66819865|ref|XP_643591.1|	gi|63054436|ref|NP_588110.2|	33.1	290	187	3	142	431	124	406	1e-42	155
gi|66819865|ref|XP_643591.1|	gi|12644174|sp|P24865.2|CG21_SCHPO	33.1	290	187	3	142	431	124	406	1e-42	155
gi|66819865|ref|XP_643591.1|	gi|311823022|emb|CBX86216.1|	31.07	206	140	1	184	389	141	344	1e-29	118
gi|66819865|ref|XP_643591.1|	gi|19112590|ref|NP_595798.1|	31.07	206	140	1	184	389	141	344	1e-29	118
gi|66819865|ref|XP_643591.1|	gi|74654587|sp|O14332.1|REM1_SCHPO	31.07	206	140	1	184	389	141	344	1e-29	118
# Query: gi|66817468|ref|XP_642587.1| hypothetical protein DDB_G0277481 [Dictyostelium discoideum AX4]
# 2 hits found
gi|66817468|ref|XP_642587.1|	gi|19113166|ref|NP_596374.1|	40.91	110	63	1	64	171	78	187	2e-24	99.4
gi|66817468|ref|XP_642587.1|	gi|74626713|sp|O42979.1|PSL1_SCHPO	40.91	110	63	1	64	171	78	187	2e-24	99.4
# Query: gi|268637783|ref|XP_002649130.1| cyclin-related 2 family protein [Dictyostelium discoideum AX4]
# 2 hits found
gi|268637783|ref|XP_002649130.1|	gi|19113166|ref|NP_596374.1|	30.98	184	101	5	13	173	6	186	3e-23	95.9
gi|268637783|ref|XP_002649130.1|	gi|74626713|sp|O42979.1|PSL1_SCHPO	30.98	184	101	5	13	173	6	186	3e-23	95.9
# Query: gi|66828493|ref|XP_647600.1| protein serine/threonine kinase [Dictyostelium discoideum AX4]
# 38 hits found
gi|66828493|ref|XP_647600.1|	gi|429242083|ref|NP_593389.2|	43.92	337	164	11	50	368	11	340	6e-85	265
gi|66828493|ref|XP_647600.1|	gi|384872636|sp|O13958.2|SSN3_SCHPO	43.92	337	164	11	50	368	11	340	6e-85	265
gi|66828493|ref|XP_647600.1|	gi|19112421|ref|NP_595629.1|	41.93	322	148	11	42	351	2	296	1e-71	228
gi|66828493|ref|XP_647600.1|	gi|115927|sp|P04551.1|CDK1_SCHPO	41.93	322	148	11	42	351	2	296	1e-71	228
gi|66828493|ref|XP_647600.1|	gi|19112531|ref|NP_595739.1|	38.66	313	173	5	42	354	72	365	1e-64	213
gi|66828493|ref|XP_647600.1|	gi|74626797|sp|O60145.1|PPK23_SCHPO	38.66	313	173	5	42	354	72	365	1e-64	213
gi|66828493|ref|XP_647600.1|	gi|19115305|ref|NP_594393.1|	35.84	346	183	9	30	356	245	570	7e-57	196
gi|66828493|ref|XP_647600.1|	gi|74675947|sp|O14098.1|CTK1_SCHPO	35.84	346	183	9	30	356	245	570	7e-57	196
gi|66828493|ref|XP_647600.1|	gi|19113141|ref|NP_596349.1|	34.8	319	183	9	38	354	3	298	7e-56	188
gi|66828493|ref|XP_647600.1|	gi|26392384|sp|Q12126.1|CRK1_SCHPO	34.8	319	183	9	38	354	3	298	7e-56	188
gi|66828493|ref|XP_647600.1|	gi|19112408|ref|NP_595616.1|	35.45	330	174	10	44	354	36	345	2e-53	187
gi|66828493|ref|XP_647600.1|	gi|32363142|sp|Q96WV9.1|CDK9_SCHPO	35.45	330	174	10	44	354	36	345	2e-53	187
gi|66828493|ref|XP_647600.1|	gi|19114921|ref|NP_594009.1|	34.32	338	196	9	14	347	11	326	2e-52	179
gi|66828493|ref|XP_647600.1|	gi|134834|sp|P27638.1|SPK1_SCHPO	34.32	338	196	9	14	347	11	326	2e-52	179
gi|66828493|ref|XP_647600.1|	gi|19075421|ref|NP_587921.1|	37.95	303	160	9	49	348	8	285	3e-52	177
gi|66828493|ref|XP_647600.1|	gi|20138890|sp|O74456.2|PEF1_SCHPO	37.95	303	160	9	49	348	8	285	3e-52	177
gi|66828493|ref|XP_647600.1|	gi|19113755|ref|NP_592843.1|	36.31	314	169	8	38	348	14	299	2e-50	174
gi|66828493|ref|XP_647600.1|	gi|1351129|sp|Q09892.1|HOG1_SCHPO	36.31	314	169	8	38	348	14	299	2e-50	174
gi|66828493|ref|XP_647600.1|	gi|19112356|ref|NP_595564.1|	34.38	320	174	12	42	351	19	312	2e-45	161
gi|66828493|ref|XP_647600.1|	gi|51701457|sp|Q9URT9.1|GSK31_SCHPO	34.38	320	174	12	42	351	19	312	2e-45	161
gi|66828493|ref|XP_647600.1|	gi|19114046|ref|NP_593134.1|	30.28	317	189	8	41	351	29	319	1e-41	151
gi|66828493|ref|XP_647600.1|	gi|12643714|sp|Q10452.3|GSK3_SCHPO	30.28	317	189	8	41	351	29	319	1e-41	151
gi|66828493|ref|XP_647600.1|	gi|19112081|ref|NP_595289.1|	34.43	334	173	12	35	348	7	314	2e-39	145
gi|66828493|ref|XP_647600.1|	gi|2499592|sp|Q92398.1|SPM1_SCHPO	34.43	334	173	12	35	348	7	314	2e-39	145
gi|66828493|ref|XP_647600.1|	gi|19112373|ref|NP_595581.1|	30.61	343	203	11	41	369	18	339	5e-39	146
gi|66828493|ref|XP_647600.1|	gi|74675996|sp|O43077.1|MDE3_SCHPO	30.61	343	203	11	41	369	18	339	5e-39	146
gi|66828493|ref|XP_647600.1|	gi|19114519|ref|NP_593607.1|	31.03	319	192	10	38	344	30	332	4e-36	138
gi|66828493|ref|XP_647600.1|	gi|74675951|sp|O14132.1|PIT1_SCHPO	31.03	319	192	10	38	344	30	332	4e-36	138
gi|66828493|ref|XP_647600.1|	gi|162312206|ref|NP_595714.2|	29.87	308	156	14	50	347	400	657	1e-24	104
gi|66828493|ref|XP_647600.1|	gi|115195|sp|P28829.1|BYR2_SCHPO	29.87	308	156	14	50	347	400	657	1e-24	104
gi|66828493|ref|XP_647600.1|	gi|63054495|ref|NP_593081.2|	27.3	348	201	14	43	367	517	835	5e-24	103
gi|66828493|ref|XP_647600.1|	gi|1170605|sp|Q09815.1|PPK5_SCHPO	27.3	348	201	14	43	367	517	835	5e-24	103
gi|66828493|ref|XP_647600.1|	gi|19114742|ref|NP_593830.1|	30.59	255	137	10	39	282	125	350	2e-22	97.8
gi|66828493|ref|XP_647600.1|	gi|46396533|sp|Q9P6P3.1|PPK15_SCHPO	30.59	255	137	10	39	282	125	350	2e-22	97.8
gi|66828493|ref|XP_647600.1|	gi|19114559|ref|NP_593647.1|	25.84	329	187	13	44	367	41	317	3e-21	94
gi|66828493|ref|XP_647600.1|	gi|1709661|sp|P50528.1|PLO1_SCHPO	25.84	329	187	13	44	367	41	317	3e-21	94
gi|66828493|ref|XP_647600.1|	gi|162312370|ref|NP_001018187.2|	27.14	339	201	12	43	350	361	684	4e-21	94
gi|66828493|ref|XP_647600.1|	gi|108861878|sp|Q10156.3|LKH1_SCHPO	27.14	339	201	12	43	350	361	684	4e-21	94
# Query: gi|66827233|ref|XP_646971.1| RabGAP/TBC domain-containing protein [Dictyostelium discoideum AX4]
# 2 hits found
gi|66827233|ref|XP_646971.1|	gi|19114813|ref|NP_593901.1|	41.7	259	148	3	62	318	40	297	7e-61	199
gi|66827233|ref|XP_646971.1|	gi|543962|sp|P36618.1|CDC16_SCHPO	41.7	259	148	3	62	318	40	297	7e-61	199
# Query: gi|66827201|ref|XP_646955.1| anaphase promoting complex subunit 10 [Dictyostelium discoideum AX4]
# 2 hits found
gi|66827201|ref|XP_646955.1|	gi|19112595|ref|NP_595803.1|	45.07	142	76	2	26	165	24	165	9e-41	138
gi|66827201|ref|XP_646955.1|	gi|26390994|sp|O42971.1|APC10_SCHPO	45.07	142	76	2	26	165	24	165	9e-41	138
# Query: gi|66809421|ref|XP_638433.1| hypothetical protein DDB_G0284617 [Dictyostelium discoideum AX4]
# 2 hits found
gi|66809421|ref|XP_638433.1|	gi|19075377|ref|NP_587877.1|	43.75	336	164	6	6	318	35	368	4e-80	268
gi|66809421|ref|XP_638433.1|	gi|74582445|sp|O74429.1|VIP1_SCHPO	43.75	336	164	6	6	318	35	368	4e-80	268
# Query: gi|66809013|ref|XP_638229.1| p34-cdc2 protein [Dictyostelium discoideum AX4]
# 46 hits found
gi|66809013|ref|XP_638229.1|	gi|19113141|ref|NP_596349.1|	50.67	300	141	3	4	301	11	305	4e-97	294
gi|66809013|ref|XP_638229.1|	gi|26392384|sp|Q12126.1|CRK1_SCHPO	50.67	300	141	3	4	301	11	305	4e-97	294
gi|66809013|ref|XP_638229.1|	gi|19112421|ref|NP_595629.1|	43.77	297	154	5	1	288	1	293	3e-81	252
gi|66809013|ref|XP_638229.1|	gi|115927|sp|P04551.1|CDK1_SCHPO	43.77	297	154	5	1	288	1	293	3e-81	252
gi|66809013|ref|XP_638229.1|	gi|19112531|ref|NP_595739.1|	41.77	316	168	6	1	308	71	378	1e-76	243
gi|66809013|ref|XP_638229.1|	gi|74626797|sp|O60145.1|PPK23_SCHPO	41.77	316	168	6	1	308	71	378	1e-76	243
gi|66809013|ref|XP_638229.1|	gi|19075421|ref|NP_587921.1|	42.81	285	155	3	10	291	9	288	7e-72	228
gi|66809013|ref|XP_638229.1|	gi|20138890|sp|O74456.2|PEF1_SCHPO	42.81	285	155	3	10	291	9	288	7e-72	228
gi|66809013|ref|XP_638229.1|	gi|19115305|ref|NP_594393.1|	43	293	159	4	10	298	283	571	3e-69	229
gi|66809013|ref|XP_638229.1|	gi|74675947|sp|O14098.1|CTK1_SCHPO	43	293	159	4	10	298	283	571	3e-69	229
gi|66809013|ref|XP_638229.1|	gi|19114921|ref|NP_594009.1|	39.6	303	159	8	2	290	37	329	4e-60	200
gi|66809013|ref|XP_638229.1|	gi|134834|sp|P27638.1|SPK1_SCHPO	39.6	303	159	8	2	290	37	329	4e-60	200
gi|66809013|ref|XP_638229.1|	gi|429242083|ref|NP_593389.2|	33.75	320	180	7	2	290	3	321	3e-59	197
gi|66809013|ref|XP_638229.1|	gi|384872636|sp|O13958.2|SSN3_SCHPO	33.75	320	180	7	2	290	3	321	3e-59	197
gi|66809013|ref|XP_638229.1|	gi|19112408|ref|NP_595616.1|	36.14	321	176	6	4	300	36	351	8e-59	201
gi|66809013|ref|XP_638229.1|	gi|32363142|sp|Q96WV9.1|CDK9_SCHPO	36.14	321	176	6	4	300	36	351	8e-59	201
gi|66809013|ref|XP_638229.1|	gi|19113755|ref|NP_592843.1|	37.75	302	162	8	10	302	26	310	1e-55	187
gi|66809013|ref|XP_638229.1|	gi|1351129|sp|Q09892.1|HOG1_SCHPO	37.75	302	162	8	10	302	26	310	1e-55	187
gi|66809013|ref|XP_638229.1|	gi|19114046|ref|NP_593134.1|	34.67	300	166	11	4	288	32	316	4e-47	166
gi|66809013|ref|XP_638229.1|	gi|12643714|sp|Q10452.3|GSK3_SCHPO	34.67	300	166	11	4	288	32	316	4e-47	166
gi|66809013|ref|XP_638229.1|	gi|19112081|ref|NP_595289.1|	36.81	307	172	12	10	302	27	325	3e-42	153
gi|66809013|ref|XP_638229.1|	gi|2499592|sp|Q92398.1|SPM1_SCHPO	36.81	307	172	12	10	302	27	325	3e-42	153
gi|66809013|ref|XP_638229.1|	gi|19112356|ref|NP_595564.1|	32.67	300	162	11	9	288	30	309	2e-39	144
gi|66809013|ref|XP_638229.1|	gi|51701457|sp|Q9URT9.1|GSK31_SCHPO	32.67	300	162	11	9	288	30	309	2e-39	144
gi|66809013|ref|XP_638229.1|	gi|19114519|ref|NP_593607.1|	30.69	303	182	10	4	284	36	332	3e-34	132
gi|66809013|ref|XP_638229.1|	gi|74675951|sp|O14132.1|PIT1_SCHPO	30.69	303	182	10	4	284	36	332	3e-34	132
gi|66809013|ref|XP_638229.1|	gi|63054495|ref|NP_593081.2|	31.49	308	177	10	3	287	517	813	4e-31	124
gi|66809013|ref|XP_638229.1|	gi|1170605|sp|Q09815.1|PPK5_SCHPO	31.49	308	177	10	3	287	517	813	4e-31	124
gi|66809013|ref|XP_638229.1|	gi|19112373|ref|NP_595581.1|	29.67	300	186	8	2	279	19	315	1e-30	121
gi|66809013|ref|XP_638229.1|	gi|74675996|sp|O43077.1|MDE3_SCHPO	29.67	300	186	8	2	279	19	315	1e-30	121
gi|66809013|ref|XP_638229.1|	gi|19113418|ref|NP_596626.1|	31.01	287	157	10	10	292	392	641	6e-30	120
gi|66809013|ref|XP_638229.1|	gi|8488998|sp|P50527.2|STE20_SCHPO	31.01	287	157	10	10	292	392	641	6e-30	120
gi|66809013|ref|XP_638229.1|	gi|19114554|ref|NP_593642.1|	28.16	309	179	10	2	288	41	328	1e-28	113
gi|66809013|ref|XP_638229.1|	gi|3041698|sp|P40231.2|CSK2A_SCHPO	28.16	309	179	10	2	288	41	328	1e-28	113
gi|66809013|ref|XP_638229.1|	gi|19114742|ref|NP_593830.1|	35.04	234	129	8	3	225	129	350	3e-28	114
gi|66809013|ref|XP_638229.1|	gi|46396533|sp|Q9P6P3.1|PPK15_SCHPO	35.04	234	129	8	3	225	129	350	3e-28	114
gi|66809013|ref|XP_638229.1|	gi|19075876|ref|NP_588376.1|	27.95	297	157	8	4	288	34	285	2e-27	112
gi|66809013|ref|XP_638229.1|	gi|6094311|sp|O74536.1|SNF1_SCHPO	27.95	297	157	8	4	288	34	285	2e-27	112
gi|66809013|ref|XP_638229.1|	gi|19113931|ref|NP_593019.1|	30.63	284	168	10	14	280	18	289	1e-26	106
gi|66809013|ref|XP_638229.1|	gi|544107|sp|P36615.1|CSK1_SCHPO	30.63	284	168	10	14	280	18	289	1e-26	106
gi|66809013|ref|XP_638229.1|	gi|19114316|ref|NP_593404.1|	25.51	294	176	7	10	302	29	280	3e-22	96.7
gi|66809013|ref|XP_638229.1|	gi|74626616|sp|O13945.1|PPK9_SCHPO	25.51	294	176	7	10	302	29	280	3e-22	96.7
gi|66809013|ref|XP_638229.1|	gi|19113917|ref|NP_593005.1|	26.89	305	156	12	9	287	830	1093	2e-21	94.7
gi|66809013|ref|XP_638229.1|	gi|1708621|sp|Q10407.1|MKH1_SCHPO	26.89	305	156	12	9	287	830	1093	2e-21	94.7
gi|66809013|ref|XP_638229.1|	gi|19114217|ref|NP_593305.1|	25.65	386	214	14	1	359	1	340	3e-21	94
gi|66809013|ref|XP_638229.1|	gi|27151494|sp|O13839.1|FIN1_SCHPO	25.65	386	214	14	1	359	1	340	3e-21	94
# Query: gi|66808797|ref|XP_638121.1| hypothetical protein DDB_G0285553 [Dictyostelium discoideum AX4]
# 4 hits found
gi|66808797|ref|XP_638121.1|	gi|19113957|ref|NP_593045.1|	30.84	227	146	4	21	240	20	242	3e-33	122
gi|66808797|ref|XP_638121.1|	gi|74582945|sp|O94612.1|YFO5_SCHPO	30.84	227	146	4	21	240	20	242	3e-33	122
gi|66808797|ref|XP_638121.1|	gi|19112941|ref|NP_596149.1|	29.82	275	180	7	5	270	20	290	5e-29	112
gi|66808797|ref|XP_638121.1|	gi|12643631|sp|O74627.1|CG1C_SCHPO	29.82	275	180	7	5	270	20	290	5e-29	112
# Query: gi|66807951|ref|XP_637698.1| hypothetical protein DDB_G0286485 [Dictyostelium discoideum AX4]
# 2 hits found
gi|66807951|ref|XP_637698.1|	gi|19113166|ref|NP_596374.1|	40.86	93	53	1	127	217	77	169	9e-22	92.4
gi|66807951|ref|XP_637698.1|	gi|74626713|sp|O42979.1|PSL1_SCHPO	40.86	93	53	1	127	217	77	169	9e-22	92.4
# Query: gi|66807697|ref|XP_637571.1| hypothetical protein DDB_G0286617 [Dictyostelium discoideum AX4]
# 2 hits found
gi|66807697|ref|XP_637571.1|	gi|19112941|ref|NP_596149.1|	32.62	325	200	7	4	322	13	324	2e-42	153
gi|66807697|ref|XP_637571.1|	gi|12643631|sp|O74627.1|CG1C_SCHPO	32.62	325	200	7	4	322	13	324	2e-42	153
# Query: gi|66805759|ref|XP_636601.1| protein serine/threonine kinase [Dictyostelium discoideum AX4]
# 86 hits found
gi|66805759|ref|XP_636601.1|	gi|19075421|ref|NP_587921.1|	63.86	285	100	2	3	285	2	285	2e-127	367
gi|66805759|ref|XP_636601.1|	gi|20138890|sp|O74456.2|PEF1_SCHPO	63.86	285	100	2	3	285	2	285	2e-127	367
gi|66805759|ref|XP_636601.1|	gi|19112421|ref|NP_595629.1|	58.36	293	114	3	1	285	1	293	5e-123	357
gi|66805759|ref|XP_636601.1|	gi|115927|sp|P04551.1|CDK1_SCHPO	58.36	293	114	3	1	285	1	293	5e-123	357
gi|66805759|ref|XP_636601.1|	gi|19112531|ref|NP_595739.1|	44.29	289	157	3	1	285	71	359	1e-81	254
gi|66805759|ref|XP_636601.1|	gi|74626797|sp|O60145.1|PPK23_SCHPO	44.29	289	157	3	1	285	71	359	1e-81	254
gi|66805759|ref|XP_636601.1|	gi|19112408|ref|NP_595616.1|	42.95	305	150	6	4	285	36	339	3e-75	243
gi|66805759|ref|XP_636601.1|	gi|32363142|sp|Q96WV9.1|CDK9_SCHPO	42.95	305	150	6	4	285	36	339	3e-75	243
gi|66805759|ref|XP_636601.1|	gi|19113141|ref|NP_596349.1|	42.31	286	163	2	4	288	11	295	3e-75	235
gi|66805759|ref|XP_636601.1|	gi|26392384|sp|Q12126.1|CRK1_SCHPO	42.31	286	163	2	4	288	11	295	3e-75	235
gi|66805759|ref|XP_636601.1|	gi|19115305|ref|NP_594393.1|	41.58	291	165	3	4	290	277	566	1e-72	235
gi|66805759|ref|XP_636601.1|	gi|74675947|sp|O14098.1|CTK1_SCHPO	41.58	291	165	3	4	290	277	566	1e-72	235
gi|66805759|ref|XP_636601.1|	gi|429242083|ref|NP_593389.2|	38.41	315	161	8	4	285	5	319	6e-66	213
gi|66805759|ref|XP_636601.1|	gi|384872636|sp|O13958.2|SSN3_SCHPO	38.41	315	161	8	4	285	5	319	6e-66	213
gi|66805759|ref|XP_636601.1|	gi|19113755|ref|NP_592843.1|	38.81	286	167	4	3	285	19	299	6e-58	191
gi|66805759|ref|XP_636601.1|	gi|1351129|sp|Q09892.1|HOG1_SCHPO	38.81	286	167	4	3	285	19	299	6e-58	191
gi|66805759|ref|XP_636601.1|	gi|19114921|ref|NP_594009.1|	37.41	294	169	6	2	284	37	326	2e-56	188
gi|66805759|ref|XP_636601.1|	gi|134834|sp|P27638.1|SPK1_SCHPO	37.41	294	169	6	2	284	37	326	2e-56	188
gi|66805759|ref|XP_636601.1|	gi|19112356|ref|NP_595564.1|	36.42	302	169	9	4	292	25	316	2e-56	187
gi|66805759|ref|XP_636601.1|	gi|51701457|sp|Q9URT9.1|GSK31_SCHPO	36.42	302	169	9	4	292	25	316	2e-56	187
gi|66805759|ref|XP_636601.1|	gi|19114046|ref|NP_593134.1|	37.25	306	161	11	4	292	32	323	4e-53	179
gi|66805759|ref|XP_636601.1|	gi|12643714|sp|Q10452.3|GSK3_SCHPO	37.25	306	161	11	4	292	32	323	4e-53	179
gi|66805759|ref|XP_636601.1|	gi|19112081|ref|NP_595289.1|	35.81	296	176	7	3	285	20	314	2e-44	157
gi|66805759|ref|XP_636601.1|	gi|2499592|sp|Q92398.1|SPM1_SCHPO	35.81	296	176	7	3	285	20	314	2e-44	157
gi|66805759|ref|XP_636601.1|	gi|19114519|ref|NP_593607.1|	36.48	233	137	7	2	225	34	264	7e-39	144
gi|66805759|ref|XP_636601.1|	gi|74675951|sp|O14132.1|PIT1_SCHPO	36.48	233	137	7	2	225	34	264	7e-39	144
gi|66805759|ref|XP_636601.1|	gi|19112373|ref|NP_595581.1|	31.1	299	180	10	2	276	19	315	1e-35	134
gi|66805759|ref|XP_636601.1|	gi|74675996|sp|O43077.1|MDE3_SCHPO	31.1	299	180	10	2	276	19	315	1e-35	134
gi|66805759|ref|XP_636601.1|	gi|19114554|ref|NP_593642.1|	29.7	303	187	11	2	289	41	332	2e-35	131
gi|66805759|ref|XP_636601.1|	gi|3041698|sp|P40231.2|CSK2A_SCHPO	29.7	303	187	11	2	289	41	332	2e-35	131
gi|66805759|ref|XP_636601.1|	gi|63054495|ref|NP_593081.2|	30.62	307	184	8	3	287	517	816	2e-33	129
gi|66805759|ref|XP_636601.1|	gi|1170605|sp|Q09815.1|PPK5_SCHPO	30.62	307	184	8	3	287	517	816	2e-33	129
gi|66805759|ref|XP_636601.1|	gi|19113132|ref|NP_596340.1|	30.22	278	157	6	10	284	15	258	5e-33	129
gi|66805759|ref|XP_636601.1|	gi|1168817|sp|P41892.1|CDC7_SCHPO	30.22	278	157	6	10	284	15	258	5e-33	129
gi|66805759|ref|XP_636601.1|	gi|19113886|ref|NP_592974.1|	28.89	315	187	8	3	291	698	1001	6e-32	125
gi|66805759|ref|XP_636601.1|	gi|1170603|sp|Q09690.1|POM1_SCHPO	28.89	315	187	8	3	291	698	1001	6e-32	125
gi|66805759|ref|XP_636601.1|	gi|19075441|ref|NP_587941.1|	30.07	296	164	8	4	285	167	433	2e-31	121
gi|66805759|ref|XP_636601.1|	gi|12644396|sp|Q09170.2|CDS1_SCHPO	30.07	296	164	8	4	285	167	433	2e-31	121
gi|66805759|ref|XP_636601.1|	gi|19114316|ref|NP_593404.1|	30.04	283	154	6	10	285	29	274	4e-31	120
gi|66805759|ref|XP_636601.1|	gi|74626616|sp|O13945.1|PPK9_SCHPO	30.04	283	154	6	10	285	29	274	4e-31	120
gi|66805759|ref|XP_636601.1|	gi|19075876|ref|NP_588376.1|	30.74	283	158	9	8	286	38	286	4e-30	118
gi|66805759|ref|XP_636601.1|	gi|6094311|sp|O74536.1|SNF1_SCHPO	30.74	283	158	9	8	286	38	286	4e-30	118
gi|66805759|ref|XP_636601.1|	gi|19114742|ref|NP_593830.1|	34.2	231	131	7	3	221	129	350	4e-30	118
gi|66805759|ref|XP_636601.1|	gi|46396533|sp|Q9P6P3.1|PPK15_SCHPO	34.2	231	131	7	3	221	129	350	4e-30	118
gi|66805759|ref|XP_636601.1|	gi|68013217|ref|NP_001018849.1|	28.32	279	164	9	10	285	95	340	4e-29	113
gi|66805759|ref|XP_636601.1|	gi|46397802|sp|O59790.2|ARK1_SCHPO	28.32	279	164	9	10	285	95	340	4e-29	113
gi|66805759|ref|XP_636601.1|	gi|19112815|ref|NP_596023.1|	33	200	129	3	4	200	10	207	1e-28	115
gi|66805759|ref|XP_636601.1|	gi|26396999|sp|O75011.1|NAK1_SCHPO	33	200	129	3	4	200	10	207	1e-28	115
gi|66805759|ref|XP_636601.1|	gi|162312206|ref|NP_595714.2|	27.08	288	167	6	10	284	400	657	4e-28	113
gi|66805759|ref|XP_636601.1|	gi|115195|sp|P28829.1|BYR2_SCHPO	27.08	288	167	6	10	284	400	657	4e-28	113
gi|66805759|ref|XP_636601.1|	gi|19075761|ref|NP_588261.1|	28.08	317	180	10	10	285	165	474	1e-27	110
gi|66805759|ref|XP_636601.1|	gi|2851498|sp|Q07538.2|PRP4_SCHPO	28.08	317	180	10	10	285	165	474	1e-27	110
gi|66805759|ref|XP_636601.1|	gi|19114786|ref|NP_593874.1|	29.08	282	161	8	8	287	16	260	2e-26	107
gi|66805759|ref|XP_636601.1|	gi|19855079|sp|P07334.3|CDR1_SCHPO	29.08	282	161	8	8	287	16	260	2e-26	107
gi|66805759|ref|XP_636601.1|	gi|19113917|ref|NP_593005.1|	27.83	309	173	10	3	292	824	1101	3e-26	108
gi|66805759|ref|XP_636601.1|	gi|1708621|sp|Q10407.1|MKH1_SCHPO	27.83	309	173	10	3	292	824	1101	3e-26	108
gi|66805759|ref|XP_636601.1|	gi|19114219|ref|NP_593307.1|	27.37	285	164	6	9	286	15	263	6e-26	107
gi|66805759|ref|XP_636601.1|	gi|27151476|sp|P87050.1|CDR2_SCHPO	27.37	285	164	6	9	286	15	263	6e-26	107
gi|66805759|ref|XP_636601.1|	gi|19114469|ref|NP_593557.1|	28.77	285	165	9	13	284	1046	1305	7e-26	107
gi|66805759|ref|XP_636601.1|	gi|18201962|sp|O14299.1|WIS4_SCHPO	28.77	285	165	9	13	284	1046	1305	7e-26	107
gi|66805759|ref|XP_636601.1|	gi|19113418|ref|NP_596626.1|	27.24	290	179	8	4	292	386	644	1e-25	106
gi|66805759|ref|XP_636601.1|	gi|8488998|sp|P50527.2|STE20_SCHPO	27.24	290	179	8	4	292	386	644	1e-25	106
gi|66805759|ref|XP_636601.1|	gi|19115429|ref|NP_594517.1|	31.07	206	138	3	1	204	1	204	2e-24	99.8
gi|66805759|ref|XP_636601.1|	gi|74675944|sp|O14047.1|PPK11_SCHPO	31.07	206	138	3	1	204	1	204	2e-24	99.8
gi|66805759|ref|XP_636601.1|	gi|19112249|ref|NP_595457.1|	33.64	217	130	7	1	208	317	528	6e-24	100
gi|66805759|ref|XP_636601.1|	gi|465483|sp|P33886.1|WIS1_SCHPO	33.64	217	130	7	1	208	317	528	6e-24	100
gi|66805759|ref|XP_636601.1|	gi|19113449|ref|NP_596657.1|	28.07	285	162	10	8	285	57	305	7e-24	99
gi|66805759|ref|XP_636601.1|	gi|74676009|sp|O59697.1|PPK25_SCHPO	28.07	285	162	10	8	285	57	305	7e-24	99
gi|66805759|ref|XP_636601.1|	gi|162312370|ref|NP_001018187.2|	27.79	331	184	10	2	285	360	682	6e-23	98.2
gi|66805759|ref|XP_636601.1|	gi|108861878|sp|Q10156.3|LKH1_SCHPO	27.79	331	184	10	2	285	360	682	6e-23	98.2
gi|66805759|ref|XP_636601.1|	gi|19114476|ref|NP_593564.1|	27.11	284	173	9	4	285	9	260	6e-23	97.1
gi|66805759|ref|XP_636601.1|	gi|31077007|sp|O14305.1|SID1_SCHPO	27.11	284	173	9	4	285	9	260	6e-23	97.1
gi|66805759|ref|XP_636601.1|	gi|19075482|ref|NP_587982.1|	29.88	251	127	6	9	216	19	263	2e-22	96.7
gi|66805759|ref|XP_636601.1|	gi|62899820|sp|Q9Y7T4.1|ATG1_SCHPO	29.88	251	127	6	9	216	19	263	2e-22	96.7
gi|66805759|ref|XP_636601.1|	gi|19114376|ref|NP_593464.1|	29.1	299	169	10	3	290	30	296	2e-22	93.6
gi|66805759|ref|XP_636601.1|	gi|15214061|sp|Q9P7I2.1|KCC1_SCHPO	29.1	299	169	10	3	290	30	296	2e-22	93.6
gi|66805759|ref|XP_636601.1|	gi|19113587|ref|NP_596795.1|	30.35	201	126	7	7	199	82	276	1e-21	91.7
gi|66805759|ref|XP_636601.1|	gi|15214298|sp|Q9Y884.1|SKH1_SCHPO	30.35	201	126	7	7	199	82	276	1e-21	91.7
gi|66805759|ref|XP_636601.1|	gi|19114559|ref|NP_593647.1|	25	284	183	6	4	285	41	296	2e-21	93.6
gi|66805759|ref|XP_636601.1|	gi|1709661|sp|P50528.1|PLO1_SCHPO	25	284	183	6	4	285	41	296	2e-21	93.6
gi|66805759|ref|XP_636601.1|	gi|19114666|ref|NP_593754.1|	25.68	292	181	6	2	285	300	563	9e-21	91.3
gi|66805759|ref|XP_636601.1|	gi|19860360|sp|P50530.2|SCK1_SCHPO	25.68	292	181	6	2	285	300	563	9e-21	91.3
gi|66805759|ref|XP_636601.1|	gi|19075734|ref|NP_588234.1|	28.04	296	164	9	10	285	36	302	9e-21	89
gi|66805759|ref|XP_636601.1|	gi|74676079|sp|O74426.1|PPK33_SCHPO	28.04	296	164	9	10	285	36	302	9e-21	89
gi|66805759|ref|XP_636601.1|	gi|19112898|ref|NP_596106.1|	28.28	297	160	10	10	285	131	395	9e-21	91.7
gi|66805759|ref|XP_636601.1|	gi|12644166|sp|P22987.3|KIN1_SCHPO	28.28	297	160	10	10	285	131	395	9e-21	91.7
# Query: gi|66803286|ref|XP_635486.1| transcription initiation factor IIB [Dictyostelium discoideum AX4]
# 2 hits found
gi|66803286|ref|XP_635486.1|	gi|19115141|ref|NP_594229.1|	43.28	305	158	1	20	309	17	321	6e-87	267
gi|66803286|ref|XP_635486.1|	gi|21362985|sp|O13749.1|TF2B_SCHPO	43.28	305	158	1	20	309	17	321	6e-87	267
# Query: gi|60473096|gb|EAL71044.1| p34-cdc2 protein [Dictyostelium discoideum AX4]
# 80 hits found
gi|60473096|gb|EAL71044.1|	gi|19112421|ref|NP_595629.1|	59.8	296	108	3	7	291	1	296	2e-127	368
gi|60473096|gb|EAL71044.1|	gi|115927|sp|P04551.1|CDK1_SCHPO	59.8	296	108	3	7	291	1	296	2e-127	368
gi|60473096|gb|EAL71044.1|	gi|19075421|ref|NP_587921.1|	55.63	284	122	2	9	288	2	285	1e-110	325
gi|60473096|gb|EAL71044.1|	gi|20138890|sp|O74456.2|PEF1_SCHPO	55.63	284	122	2	9	288	2	285	1e-110	325
gi|60473096|gb|EAL71044.1|	gi|19112531|ref|NP_595739.1|	45.61	296	152	5	1	288	65	359	7e-81	252
gi|60473096|gb|EAL71044.1|	gi|74626797|sp|O60145.1|PPK23_SCHPO	45.61	296	152	5	1	288	65	359	7e-81	252
gi|60473096|gb|EAL71044.1|	gi|19113141|ref|NP_596349.1|	43.21	287	156	5	10	291	11	295	2e-74	233
gi|60473096|gb|EAL71044.1|	gi|26392384|sp|Q12126.1|CRK1_SCHPO	43.21	287	156	5	10	291	11	295	2e-74	233
gi|60473096|gb|EAL71044.1|	gi|19115305|ref|NP_594393.1|	43.51	285	155	5	10	288	277	561	7e-70	229
gi|60473096|gb|EAL71044.1|	gi|74675947|sp|O14098.1|CTK1_SCHPO	43.51	285	155	5	10	288	277	561	7e-70	229
gi|60473096|gb|EAL71044.1|	gi|429242083|ref|NP_593389.2|	38.92	316	155	8	10	288	5	319	1e-67	217
gi|60473096|gb|EAL71044.1|	gi|384872636|sp|O13958.2|SSN3_SCHPO	38.92	316	155	8	10	288	5	319	1e-67	217
gi|60473096|gb|EAL71044.1|	gi|19112408|ref|NP_595616.1|	41.1	309	153	8	7	288	33	339	2e-66	219
gi|60473096|gb|EAL71044.1|	gi|32363142|sp|Q96WV9.1|CDK9_SCHPO	41.1	309	153	8	7	288	33	339	2e-66	219
gi|60473096|gb|EAL71044.1|	gi|19113755|ref|NP_592843.1|	39.93	288	162	6	8	289	18	300	2e-60	197
gi|60473096|gb|EAL71044.1|	gi|1351129|sp|Q09892.1|HOG1_SCHPO	39.93	288	162	6	8	289	18	300	2e-60	197
gi|60473096|gb|EAL71044.1|	gi|19114921|ref|NP_594009.1|	38.49	291	167	5	10	289	39	328	3e-59	195
gi|60473096|gb|EAL71044.1|	gi|134834|sp|P27638.1|SPK1_SCHPO	38.49	291	167	5	10	289	39	328	3e-59	195
gi|60473096|gb|EAL71044.1|	gi|19112356|ref|NP_595564.1|	37.92	298	159	11	10	291	25	312	3e-56	187
gi|60473096|gb|EAL71044.1|	gi|51701457|sp|Q9URT9.1|GSK31_SCHPO	37.92	298	159	11	10	291	25	312	3e-56	187
gi|60473096|gb|EAL71044.1|	gi|19114046|ref|NP_593134.1|	35.93	295	169	9	10	291	32	319	3e-51	174
gi|60473096|gb|EAL71044.1|	gi|12643714|sp|Q10452.3|GSK3_SCHPO	35.93	295	169	9	10	291	32	319	3e-51	174
gi|60473096|gb|EAL71044.1|	gi|19112081|ref|NP_595289.1|	37.97	295	168	6	10	289	21	315	2e-50	173
gi|60473096|gb|EAL71044.1|	gi|2499592|sp|Q92398.1|SPM1_SCHPO	37.97	295	168	6	10	289	21	315	2e-50	173
gi|60473096|gb|EAL71044.1|	gi|19114519|ref|NP_593607.1|	32.89	298	174	11	10	283	36	331	2e-39	145
gi|60473096|gb|EAL71044.1|	gi|74675951|sp|O14132.1|PIT1_SCHPO	32.89	298	174	11	10	283	36	331	2e-39	145
gi|60473096|gb|EAL71044.1|	gi|68013217|ref|NP_001018849.1|	30.94	278	155	7	16	288	95	340	8e-35	129
gi|60473096|gb|EAL71044.1|	gi|46397802|sp|O59790.2|ARK1_SCHPO	30.94	278	155	7	16	288	95	340	8e-35	129
gi|60473096|gb|EAL71044.1|	gi|19112373|ref|NP_595581.1|	33.11	299	171	12	9	280	20	316	8e-35	131
gi|60473096|gb|EAL71044.1|	gi|74675996|sp|O43077.1|MDE3_SCHPO	33.11	299	171	12	9	280	20	316	8e-35	131
gi|60473096|gb|EAL71044.1|	gi|19114554|ref|NP_593642.1|	28.67	300	189	11	5	288	38	328	1e-33	126
gi|60473096|gb|EAL71044.1|	gi|3041698|sp|P40231.2|CSK2A_SCHPO	28.67	300	189	11	5	288	38	328	1e-33	126
gi|60473096|gb|EAL71044.1|	gi|19114469|ref|NP_593557.1|	30.1	299	168	8	9	291	1036	1309	4e-31	123
gi|60473096|gb|EAL71044.1|	gi|18201962|sp|O14299.1|WIS4_SCHPO	30.1	299	168	8	9	291	1036	1309	4e-31	123
gi|60473096|gb|EAL71044.1|	gi|19075441|ref|NP_587941.1|	31.56	301	164	8	8	293	165	438	4e-29	114
gi|60473096|gb|EAL71044.1|	gi|12644396|sp|Q09170.2|CDS1_SCHPO	31.56	301	164	8	8	293	165	438	4e-29	114
gi|60473096|gb|EAL71044.1|	gi|63054495|ref|NP_593081.2|	28.94	311	193	10	1	288	509	814	1e-28	115
gi|60473096|gb|EAL71044.1|	gi|1170605|sp|Q09815.1|PPK5_SCHPO	28.94	311	193	10	1	288	509	814	1e-28	115
gi|60473096|gb|EAL71044.1|	gi|19113418|ref|NP_596626.1|	27.96	279	174	5	10	288	386	637	1e-28	114
gi|60473096|gb|EAL71044.1|	gi|8488998|sp|P50527.2|STE20_SCHPO	27.96	279	174	5	10	288	386	637	1e-28	114
gi|60473096|gb|EAL71044.1|	gi|19114742|ref|NP_593830.1|	33.48	227	135	6	9	224	129	350	4e-28	112
gi|60473096|gb|EAL71044.1|	gi|46396533|sp|Q9P6P3.1|PPK15_SCHPO	33.48	227	135	6	9	224	129	350	4e-28	112
gi|60473096|gb|EAL71044.1|	gi|19114316|ref|NP_593404.1|	29.43	282	165	6	16	293	29	280	4e-28	112
gi|60473096|gb|EAL71044.1|	gi|74626616|sp|O13945.1|PPK9_SCHPO	29.43	282	165	6	16	293	29	280	4e-28	112
gi|60473096|gb|EAL71044.1|	gi|19075876|ref|NP_588376.1|	31.32	281	156	7	14	289	38	286	6e-28	112
gi|60473096|gb|EAL71044.1|	gi|6094311|sp|O74536.1|SNF1_SCHPO	31.32	281	156	7	14	289	38	286	6e-28	112
gi|60473096|gb|EAL71044.1|	gi|19114219|ref|NP_593307.1|	28.32	279	166	5	15	289	15	263	2e-27	112
gi|60473096|gb|EAL71044.1|	gi|27151476|sp|P87050.1|CDR2_SCHPO	28.32	279	166	5	15	289	15	263	2e-27	112
gi|60473096|gb|EAL71044.1|	gi|19113132|ref|NP_596340.1|	28.78	278	158	8	16	287	15	258	2e-27	112
gi|60473096|gb|EAL71044.1|	gi|1168817|sp|P41892.1|CDC7_SCHPO	28.78	278	158	8	16	287	15	258	2e-27	112
gi|60473096|gb|EAL71044.1|	gi|19113886|ref|NP_592974.1|	28.71	303	188	10	9	288	698	995	2e-27	112
gi|60473096|gb|EAL71044.1|	gi|1170603|sp|Q09690.1|POM1_SCHPO	28.71	303	188	10	9	288	698	995	2e-27	112
gi|60473096|gb|EAL71044.1|	gi|19114476|ref|NP_593564.1|	28.82	288	174	4	8	293	7	265	1e-26	107
gi|60473096|gb|EAL71044.1|	gi|31077007|sp|O14305.1|SID1_SCHPO	28.82	288	174	4	8	293	7	265	1e-26	107
gi|60473096|gb|EAL71044.1|	gi|19113917|ref|NP_593005.1|	28.19	298	169	9	9	288	824	1094	2e-26	109
gi|60473096|gb|EAL71044.1|	gi|1708621|sp|Q10407.1|MKH1_SCHPO	28.19	298	169	9	9	288	824	1094	2e-26	109
gi|60473096|gb|EAL71044.1|	gi|19113931|ref|NP_593019.1|	27.01	274	180	7	13	271	14	282	3e-26	105
gi|60473096|gb|EAL71044.1|	gi|544107|sp|P36615.1|CSK1_SCHPO	27.01	274	180	7	13	271	14	282	3e-26	105
gi|60473096|gb|EAL71044.1|	gi|19075330|ref|NP_587830.1|	29.71	276	156	8	10	279	91	334	2e-25	103
gi|60473096|gb|EAL71044.1|	gi|59800153|sp|Q12706.1|PSK1_SCHPO	29.71	276	156	8	10	279	91	334	2e-25	103
gi|60473096|gb|EAL71044.1|	gi|162312206|ref|NP_595714.2|	26.9	290	162	10	16	287	400	657	6e-25	104
gi|60473096|gb|EAL71044.1|	gi|115195|sp|P28829.1|BYR2_SCHPO	26.9	290	162	10	16	287	400	657	6e-25	104
gi|60473096|gb|EAL71044.1|	gi|162312370|ref|NP_001018187.2|	27.41	332	181	12	8	288	360	682	2e-24	102
gi|60473096|gb|EAL71044.1|	gi|108861878|sp|Q10156.3|LKH1_SCHPO	27.41	332	181	12	8	288	360	682	2e-24	102
gi|60473096|gb|EAL71044.1|	gi|19113776|ref|NP_592864.1|	30.56	216	142	4	15	224	314	527	3e-24	102
gi|60473096|gb|EAL71044.1|	gi|1346361|sp|Q10056.1|SHK2_SCHPO	30.56	216	142	4	15	224	314	527	3e-24	102
gi|60473096|gb|EAL71044.1|	gi|19075510|ref|NP_588010.1|	27.65	293	175	8	7	292	227	489	6e-24	100
gi|60473096|gb|EAL71044.1|	gi|46396018|sp|Q9P7J8.1|GAD8_SCHPO	27.65	293	175	8	7	292	227	489	6e-24	100
gi|60473096|gb|EAL71044.1|	gi|19114666|ref|NP_593754.1|	27.42	310	162	10	6	292	298	567	4e-23	98.6
gi|60473096|gb|EAL71044.1|	gi|19860360|sp|P50530.2|SCK1_SCHPO	27.42	310	162	10	6	292	298	567	4e-23	98.6
gi|60473096|gb|EAL71044.1|	gi|19112815|ref|NP_596023.1|	30.77	208	138	4	1	203	1	207	7e-23	97.8
gi|60473096|gb|EAL71044.1|	gi|26396999|sp|O75011.1|NAK1_SCHPO	30.77	208	138	4	1	203	1	207	7e-23	97.8
gi|60473096|gb|EAL71044.1|	gi|19112249|ref|NP_595457.1|	30	200	130	4	7	198	317	514	4e-22	95.5
gi|60473096|gb|EAL71044.1|	gi|465483|sp|P33886.1|WIS1_SCHPO	30	200	130	4	7	198	317	514	4e-22	95.5
gi|60473096|gb|EAL71044.1|	gi|19111951|ref|NP_595159.1|	26.09	299	172	9	6	291	197	459	2e-21	92.8
gi|60473096|gb|EAL71044.1|	gi|729868|sp|P40376.1|KAPB_SCHPO	26.09	299	172	9	6	291	197	459	2e-21	92.8
gi|60473096|gb|EAL71044.1|	gi|19115820|ref|NP_594908.1|	28.76	299	146	14	16	289	166	422	3e-21	91.7
gi|60473096|gb|EAL71044.1|	gi|13124323|sp|Q10292.1|MEK1_SCHPO	28.76	299	146	14	16	289	166	422	3e-21	91.7
gi|60473096|gb|EAL71044.1|	gi|19075734|ref|NP_588234.1|	29.85	201	133	4	6	199	26	225	1e-20	89
gi|60473096|gb|EAL71044.1|	gi|74676079|sp|O74426.1|PPK33_SCHPO	29.85	201	133	4	6	199	26	225	1e-20	89
# Query: gi|60472872|gb|EAL70821.1| hypothetical protein DDB_G0273207 [Dictyostelium discoideum AX4]
# 46 hits found
gi|60472872|gb|EAL70821.1|	gi|19112408|ref|NP_595616.1|	39.76	415	219	6	202	601	29	427	2e-102	327
gi|60472872|gb|EAL70821.1|	gi|32363142|sp|Q96WV9.1|CDK9_SCHPO	39.76	415	219	6	202	601	29	427	2e-102	327
gi|60472872|gb|EAL70821.1|	gi|19115305|ref|NP_594393.1|	49.24	329	150	5	208	534	276	589	8e-102	326
gi|60472872|gb|EAL70821.1|	gi|74675947|sp|O14098.1|CTK1_SCHPO	49.24	329	150	5	208	534	276	589	8e-102	326
gi|60472872|gb|EAL70821.1|	gi|19112531|ref|NP_595739.1|	44	325	160	5	205	525	70	376	4e-83	270
gi|60472872|gb|EAL70821.1|	gi|74626797|sp|O60145.1|PPK23_SCHPO	44	325	160	5	205	525	70	376	4e-83	270
gi|60472872|gb|EAL70821.1|	gi|19112421|ref|NP_595629.1|	40	310	162	5	206	508	1	293	5e-72	237
gi|60472872|gb|EAL70821.1|	gi|115927|sp|P04551.1|CDK1_SCHPO	40	310	162	5	206	508	1	293	5e-72	237
gi|60472872|gb|EAL70821.1|	gi|19075421|ref|NP_587921.1|	40.39	307	156	7	209	510	3	287	1e-66	222
gi|60472872|gb|EAL70821.1|	gi|20138890|sp|O74456.2|PEF1_SCHPO	40.39	307	156	7	209	510	3	287	1e-66	222
gi|60472872|gb|EAL70821.1|	gi|19113141|ref|NP_596349.1|	36.42	324	170	7	208	522	10	306	2e-61	209
gi|60472872|gb|EAL70821.1|	gi|26392384|sp|Q12126.1|CRK1_SCHPO	36.42	324	170	7	208	522	10	306	2e-61	209
gi|60472872|gb|EAL70821.1|	gi|429242083|ref|NP_593389.2|	33.04	342	174	12	207	513	3	324	1e-49	178
gi|60472872|gb|EAL70821.1|	gi|384872636|sp|O13958.2|SSN3_SCHPO	33.04	342	174	12	207	513	3	324	1e-49	178
gi|60472872|gb|EAL70821.1|	gi|19114921|ref|NP_594009.1|	35	360	175	11	195	520	15	349	6e-49	176
gi|60472872|gb|EAL70821.1|	gi|134834|sp|P27638.1|SPK1_SCHPO	35	360	175	11	195	520	15	349	6e-49	176
gi|60472872|gb|EAL70821.1|	gi|19113755|ref|NP_592843.1|	35.2	304	169	8	209	508	20	299	7e-46	166
gi|60472872|gb|EAL70821.1|	gi|1351129|sp|Q09892.1|HOG1_SCHPO	35.2	304	169	8	209	508	20	299	7e-46	166
gi|60472872|gb|EAL70821.1|	gi|19112356|ref|NP_595564.1|	33.75	320	181	9	197	508	13	309	2e-42	157
gi|60472872|gb|EAL70821.1|	gi|51701457|sp|Q9URT9.1|GSK31_SCHPO	33.75	320	181	9	197	508	13	309	2e-42	157
gi|60472872|gb|EAL70821.1|	gi|19114046|ref|NP_593134.1|	31.92	307	168	10	215	508	38	316	2e-40	151
gi|60472872|gb|EAL70821.1|	gi|12643714|sp|Q10452.3|GSK3_SCHPO	31.92	307	168	10	215	508	38	316	2e-40	151
gi|60472872|gb|EAL70821.1|	gi|19112081|ref|NP_595289.1|	32.79	308	189	7	212	512	24	320	4e-37	143
gi|60472872|gb|EAL70821.1|	gi|2499592|sp|Q92398.1|SPM1_SCHPO	32.79	308	189	7	212	512	24	320	4e-37	143
gi|60472872|gb|EAL70821.1|	gi|19114554|ref|NP_593642.1|	30.58	327	187	13	194	508	30	328	4e-34	133
gi|60472872|gb|EAL70821.1|	gi|3041698|sp|P40231.2|CSK2A_SCHPO	30.58	327	187	13	194	508	30	328	4e-34	133
gi|60472872|gb|EAL70821.1|	gi|63054495|ref|NP_593081.2|	31.31	329	187	11	199	509	508	815	1e-33	136
gi|60472872|gb|EAL70821.1|	gi|1170605|sp|Q09815.1|PPK5_SCHPO	31.31	329	187	11	199	509	508	815	1e-33	136
gi|60472872|gb|EAL70821.1|	gi|19112373|ref|NP_595581.1|	32.7	263	144	9	207	448	19	269	2e-32	131
gi|60472872|gb|EAL70821.1|	gi|74675996|sp|O43077.1|MDE3_SCHPO	32.7	263	144	9	207	448	19	269	2e-32	131
gi|60472872|gb|EAL70821.1|	gi|19114519|ref|NP_593607.1|	30.25	314	184	10	212	507	39	335	7e-32	130
gi|60472872|gb|EAL70821.1|	gi|74675951|sp|O14132.1|PIT1_SCHPO	30.25	314	184	10	212	507	39	335	7e-32	130
gi|60472872|gb|EAL70821.1|	gi|162312206|ref|NP_595714.2|	29.93	304	156	11	215	507	400	657	3e-30	125
gi|60472872|gb|EAL70821.1|	gi|115195|sp|P28829.1|BYR2_SCHPO	29.93	304	156	11	215	507	400	657	3e-30	125
gi|60472872|gb|EAL70821.1|	gi|19114742|ref|NP_593830.1|	29.76	252	163	7	188	437	111	350	2e-26	112
gi|60472872|gb|EAL70821.1|	gi|46396533|sp|Q9P6P3.1|PPK15_SCHPO	29.76	252	163	7	188	437	111	350	2e-26	112
gi|60472872|gb|EAL70821.1|	gi|19075761|ref|NP_588261.1|	26.39	413	241	16	134	508	87	474	5e-25	107
gi|60472872|gb|EAL70821.1|	gi|2851498|sp|Q07538.2|PRP4_SCHPO	26.39	413	241	16	134	508	87	474	5e-25	107
gi|60472872|gb|EAL70821.1|	gi|19113132|ref|NP_596340.1|	34.98	203	108	8	215	412	15	198	3e-24	107
gi|60472872|gb|EAL70821.1|	gi|1168817|sp|P41892.1|CDC7_SCHPO	34.98	203	108	8	215	412	15	198	3e-24	107
gi|60472872|gb|EAL70821.1|	gi|19114469|ref|NP_593557.1|	32.73	220	114	9	215	416	1043	1246	6e-24	106
gi|60472872|gb|EAL70821.1|	gi|18201962|sp|O14299.1|WIS4_SCHPO	32.73	220	114	9	215	416	1043	1246	6e-24	106
gi|60472872|gb|EAL70821.1|	gi|19113931|ref|NP_593019.1|	29.53	254	146	8	212	451	14	248	2e-22	97.4
gi|60472872|gb|EAL70821.1|	gi|544107|sp|P36615.1|CSK1_SCHPO	29.53	254	146	8	212	451	14	248	2e-22	97.4
gi|60472872|gb|EAL70821.1|	gi|19113917|ref|NP_593005.1|	23.38	278	156	7	191	430	788	1046	2e-21	98.2
gi|60472872|gb|EAL70821.1|	gi|1708621|sp|Q10407.1|MKH1_SCHPO	23.38	278	156	7	191	430	788	1046	2e-21	98.2
# Query: gi|60472600|gb|EAL70551.1| hypothetical protein DDB_G0273721 [Dictyostelium discoideum AX4]
# 46 hits found
gi|60472600|gb|EAL70551.1|	gi|19112408|ref|NP_595616.1|	39.76	415	219	6	202	601	29	427	2e-102	327
gi|60472600|gb|EAL70551.1|	gi|32363142|sp|Q96WV9.1|CDK9_SCHPO	39.76	415	219	6	202	601	29	427	2e-102	327
gi|60472600|gb|EAL70551.1|	gi|19115305|ref|NP_594393.1|	49.24	329	150	5	208	534	276	589	8e-102	326
gi|60472600|gb|EAL70551.1|	gi|74675947|sp|O14098.1|CTK1_SCHPO	49.24	329	150	5	208	534	276	589	8e-102	326
gi|60472600|gb|EAL70551.1|	gi|19112531|ref|NP_595739.1|	44	325	160	5	205	525	70	376	4e-83	270
gi|60472600|gb|EAL70551.1|	gi|74626797|sp|O60145.1|PPK23_SCHPO	44	325	160	5	205	525	70	376	4e-83	270
gi|60472600|gb|EAL70551.1|	gi|19112421|ref|NP_595629.1|	40	310	162	5	206	508	1	293	5e-72	237
gi|60472600|gb|EAL70551.1|	gi|115927|sp|P04551.1|CDK1_SCHPO	40	310	162	5	206	508	1	293	5e-72	237
gi|60472600|gb|EAL70551.1|	gi|19075421|ref|NP_587921.1|	40.39	307	156	7	209	510	3	287	1e-66	222
gi|60472600|gb|EAL70551.1|	gi|20138890|sp|O74456.2|PEF1_SCHPO	40.39	307	156	7	209	510	3	287	1e-66	222
gi|60472600|gb|EAL70551.1|	gi|19113141|ref|NP_596349.1|	36.42	324	170	7	208	522	10	306	2e-61	209
gi|60472600|gb|EAL70551.1|	gi|26392384|sp|Q12126.1|CRK1_SCHPO	36.42	324	170	7	208	522	10	306	2e-61	209
gi|60472600|gb|EAL70551.1|	gi|429242083|ref|NP_593389.2|	33.04	342	174	12	207	513	3	324	1e-49	178
gi|60472600|gb|EAL70551.1|	gi|384872636|sp|O13958.2|SSN3_SCHPO	33.04	342	174	12	207	513	3	324	1e-49	178
gi|60472600|gb|EAL70551.1|	gi|19114921|ref|NP_594009.1|	35	360	175	11	195	520	15	349	6e-49	176
gi|60472600|gb|EAL70551.1|	gi|134834|sp|P27638.1|SPK1_SCHPO	35	360	175	11	195	520	15	349	6e-49	176
gi|60472600|gb|EAL70551.1|	gi|19113755|ref|NP_592843.1|	35.2	304	169	8	209	508	20	299	7e-46	166
gi|60472600|gb|EAL70551.1|	gi|1351129|sp|Q09892.1|HOG1_SCHPO	35.2	304	169	8	209	508	20	299	7e-46	166
gi|60472600|gb|EAL70551.1|	gi|19112356|ref|NP_595564.1|	33.75	320	181	9	197	508	13	309	2e-42	157
gi|60472600|gb|EAL70551.1|	gi|51701457|sp|Q9URT9.1|GSK31_SCHPO	33.75	320	181	9	197	508	13	309	2e-42	157
gi|60472600|gb|EAL70551.1|	gi|19114046|ref|NP_593134.1|	31.92	307	168	10	215	508	38	316	2e-40	151
gi|60472600|gb|EAL70551.1|	gi|12643714|sp|Q10452.3|GSK3_SCHPO	31.92	307	168	10	215	508	38	316	2e-40	151
gi|60472600|gb|EAL70551.1|	gi|19112081|ref|NP_595289.1|	32.79	308	189	7	212	512	24	320	4e-37	143
gi|60472600|gb|EAL70551.1|	gi|2499592|sp|Q92398.1|SPM1_SCHPO	32.79	308	189	7	212	512	24	320	4e-37	143
gi|60472600|gb|EAL70551.1|	gi|19114554|ref|NP_593642.1|	30.58	327	187	13	194	508	30	328	4e-34	133
gi|60472600|gb|EAL70551.1|	gi|3041698|sp|P40231.2|CSK2A_SCHPO	30.58	327	187	13	194	508	30	328	4e-34	133
gi|60472600|gb|EAL70551.1|	gi|63054495|ref|NP_593081.2|	31.31	329	187	11	199	509	508	815	1e-33	136
gi|60472600|gb|EAL70551.1|	gi|1170605|sp|Q09815.1|PPK5_SCHPO	31.31	329	187	11	199	509	508	815	1e-33	136
gi|60472600|gb|EAL70551.1|	gi|19112373|ref|NP_595581.1|	32.7	263	144	9	207	448	19	269	2e-32	131
gi|60472600|gb|EAL70551.1|	gi|74675996|sp|O43077.1|MDE3_SCHPO	32.7	263	144	9	207	448	19	269	2e-32	131
gi|60472600|gb|EAL70551.1|	gi|19114519|ref|NP_593607.1|	30.25	314	184	10	212	507	39	335	7e-32	130
gi|60472600|gb|EAL70551.1|	gi|74675951|sp|O14132.1|PIT1_SCHPO	30.25	314	184	10	212	507	39	335	7e-32	130
gi|60472600|gb|EAL70551.1|	gi|162312206|ref|NP_595714.2|	29.93	304	156	11	215	507	400	657	3e-30	125
gi|60472600|gb|EAL70551.1|	gi|115195|sp|P28829.1|BYR2_SCHPO	29.93	304	156	11	215	507	400	657	3e-30	125
gi|60472600|gb|EAL70551.1|	gi|19114742|ref|NP_593830.1|	29.76	252	163	7	188	437	111	350	2e-26	112
gi|60472600|gb|EAL70551.1|	gi|46396533|sp|Q9P6P3.1|PPK15_SCHPO	29.76	252	163	7	188	437	111	350	2e-26	112
gi|60472600|gb|EAL70551.1|	gi|19075761|ref|NP_588261.1|	26.39	413	241	16	134	508	87	474	5e-25	107
gi|60472600|gb|EAL70551.1|	gi|2851498|sp|Q07538.2|PRP4_SCHPO	26.39	413	241	16	134	508	87	474	5e-25	107
gi|60472600|gb|EAL70551.1|	gi|19113132|ref|NP_596340.1|	34.98	203	108	8	215	412	15	198	3e-24	107
gi|60472600|gb|EAL70551.1|	gi|1168817|sp|P41892.1|CDC7_SCHPO	34.98	203	108	8	215	412	15	198	3e-24	107
gi|60472600|gb|EAL70551.1|	gi|19114469|ref|NP_593557.1|	32.73	220	114	9	215	416	1043	1246	6e-24	106
gi|60472600|gb|EAL70551.1|	gi|18201962|sp|O14299.1|WIS4_SCHPO	32.73	220	114	9	215	416	1043	1246	6e-24	106
gi|60472600|gb|EAL70551.1|	gi|19113931|ref|NP_593019.1|	29.53	254	146	8	212	451	14	248	2e-22	97.4
gi|60472600|gb|EAL70551.1|	gi|544107|sp|P36615.1|CSK1_SCHPO	29.53	254	146	8	212	451	14	248	2e-22	97.4
gi|60472600|gb|EAL70551.1|	gi|19113917|ref|NP_593005.1|	23.38	278	156	7	191	430	788	1046	2e-21	98.2
gi|60472600|gb|EAL70551.1|	gi|1708621|sp|Q10407.1|MKH1_SCHPO	23.38	278	156	7	191	430	788	1046	2e-21	98.2
# Query: gi|60472547|gb|EAL70498.1| cytosolic glycoprotein FP21 [Dictyostelium discoideum AX4]
# 4 hits found
gi|60472547|gb|EAL70498.1|	gi|219727862|emb|CAW56332.1|	60.25	161	62	1	1	159	1	161	3e-63	194
gi|60472547|gb|EAL70498.1|	gi|257346997|emb|CBC31284.1|	60.25	161	62	1	1	159	1	161	3e-63	194
gi|60472547|gb|EAL70498.1|	gi|19112247|ref|NP_595455.1|	60.25	161	62	1	1	159	1	161	3e-63	194
gi|60472547|gb|EAL70498.1|	gi|74626243|sp|Q9Y709.1|SKP1_SCHPO	60.25	161	62	1	1	159	1	161	3e-63	194
# Query: gi|60472009|gb|EAL69962.1| hypothetical protein DDB_G0274139 [Dictyostelium discoideum AX4]
# 2 hits found
[truncated: 793 more rows]

## Sheet: TMP_SUM
temporary column	TB	Perkinsela	reciprocal	length	Eval	score		temporary column	Spom	Paramoeba	reciprocal	AMB	length	Eval	score
[truncated: 128 more rows]
